# Supplementary material for: Exploiting a Y chromosome-linked Cas9 for sex selection and gene drive
Source: Nat Commun. 2021 Dec 10;12:7202. doi: 10.1038/s41467-021-27333-1 (PMC8664916; doi:10.1038/s41467-021-27333-1)
Supplement: Supplementary file 5 — Supplementary Data File 1 [file 41467_2021_27333_MOESM5_ESM.xlsx]

## Sheet: counts
ID	22658.WildType_male_1_STAR	22659.WildType_male_2_STAR	22660.WildType_male_3_STAR	22661.SGyA_male_2_STAR	22662.SGyA_male_3_STAR	22663.SGyA_male_4_STAR	22664.421_autosomal_male_1_STAR	22665.421_autosomal_male_2_STAR	22666.421_autosomal_male_3_STAR
GFP	0	1	1	21	16	18	127	138	124
hSpCas9	0	0	0	91	75	106	573	570	578
tdTomato	0	0	0	10	13	2	3	2	1
Dsred	2	1	1	5	0	6	7629	9100	8346
FBgn0000003	0	0	0	0	0	0	0	0	0
FBgn0000008	299.5	309	248	291.5	272.5	335.5	173	185.5	198
FBgn0000014	384	337	300	435	256	420	381	436	405
FBgn0000015	331	319	262	416	279	441	464	389	414
FBgn0000017	943	880	621	952	614	908	1004	987	1046
FBgn0000018	165	176.5	145	168	140	180	174	215	212
FBgn0000022	0	0	0	0	0	0	0	0	0
FBgn0000024	1236	1127	697	1381	885	1429	1791	1542	1647
FBgn0000028	193	177	144	192	170	194	166	159	150
FBgn0000032	390	385	368	446	359	417	383	485	415
FBgn0000036	276	271	163	356.5	199	302	528.5	411.5	445
FBgn0000037	316.5	239	171.5	321	229	307	420.5	346.5	363.5
FBgn0000038	1266	1150	985	1426	1237	1688	1946	1616	1694
FBgn0000039	131	113	104	136	116	148.5	185	180	165
FBgn0000042	19797	20192	17378	15513	12552	14860	17067	19817	18912
FBgn0000043	2834	2736	2397	2738	1931	2605	2366	3156	2566
FBgn0000044	17975.5	17059.5	12210	23377.5	19424	25377	33250.8	26935.5	26871.5
FBgn0000045	30252	30983	22260	43296	29693	38648	58104	38236	38215
FBgn0000046	7031	6901.5	5339.5	7976	6205.5	8317.5	12668	10444	10094
FBgn0000047	6791	5914	3970	6561	3951	10097	45471	24704.5	19348
FBgn0000052	998.5	742	590.5	754	915.5	764.5	608	722.5	856.5
FBgn0000053	610.5	596.5	474.5	467	760	547	694	736	819.5
FBgn0000055	27456.8	34220.5	29734	24631	31042	23722	23325.5	22728	24101
FBgn0000056	27167.8	33893.5	29464	24346	30711	23444	22952.5	22370	23698
FBgn0000057	758	837	742	871	731	819	576	669	628
FBgn0000061	7	5	6	11	12	21	5	10	13
FBgn0000063	134.5	139.5	97	134	85.5	144	83.5	123	90.5
FBgn0000064	49131	55916.5	43976	55487	44864	54527	69371.5	52369.5	53381.5
FBgn0000071	4.5	3	4.5	12	6.5	4	11.5	12.5	11
FBgn0000075	31	37	27	46	27	43	24	24	21
FBgn0000077	71	92	75	95	89.5	103	111	104	96.5
FBgn0000078	3959	5552.5	3826	1766	3334.5	2258.5	3183	3289.5	2862.5
FBgn0000079	8029	9551.5	8027	4060	7922.5	4350	4331	4313.5	3771.5
FBgn0000083	2932.5	3236	2812.5	3012	2723.5	3130	3148.5	3482	3357.5
FBgn0000084	798.5	946	934.5	951	989.5	982.5	834.5	864	870.5
FBgn0000092	2	2.5	2.5	8.5	8	2	17	22	15.5
FBgn0000094	3285	3892	4337	3511	3563	3797	1631	1607	1482
FBgn0000097	589	648.5	408.5	601	417	627	765.5	782	802.5
FBgn0000100	9058	10125.5	9842	10400	12068	10480	9586	9866	9652
FBgn0000108	1806	1684	1148	2065	1345	2082	3535	2983	3080
FBgn0000109	112	147	129	135	129	132	122	154	121
FBgn0000114	7449	7560.5	6141.5	7454	4839.5	6603	5294	6580	6029
FBgn0000115	385.5	471.5	380	469	415.5	439	355.5	443.5	344.5
FBgn0000116	36766	40990.5	31900	39849	34854.5	40022	39407	33163	34754
FBgn0000117	2672.5	2834	2192.5	2886.5	2334	2927	3102	3060	3090
FBgn0000119	406.5	399.5	302	495	291	440	532	504	458
FBgn0000120	10749	11765	10416	12693.5	10829.5	12223	11628	12067	11063
FBgn0000121	13951	16175	14616	15781	14601.5	15766	14615	14716	14150
FBgn0000137	0	1	0	2	0	1	0	1	2.5
FBgn0000139	281.5	346	304	364.5	322	296	336.5	319	299
FBgn0000140	535	453	332	502	300	479	296	418	385
FBgn0000146	113	143	96	137	123.5	137	98	145	124
FBgn0000147	428.5	405	346.5	445.5	320.5	453	252	340.5	272
FBgn0000150	5119.5	6292	5721.5	6077.5	8296.5	5957.5	4004	4871.5	4575.5
FBgn0000152	160.5	166	114	151	145	162	164.5	153	164
FBgn0000153	1067	1145	872.5	1279.5	1056.5	1440.5	1696.5	1145	1215
FBgn0000157	129	124	85	174	146	165	185	123	122
FBgn0000158	33.5	28.5	20	29	33.5	36.5	32.5	31	21
FBgn0000163	993	962.5	681	1137	682.5	1132	1115.5	1063	1110.5
FBgn0000166	2	5	5	7	8	3	5	4	4
FBgn0000173	1113	1211	1021	1180	1157	1292	1240	1185	1073
FBgn0000179	115	97	68	127	76	121	116	109	111
FBgn0000180	188.5	523	252.5	65.5	48	78	126	102.5	92.5
FBgn0000181	5461	6165	5508	6213	5495	6045	5165	5581	5271
FBgn0000182	937.5	913	809	922.5	641	830	534	738.83	650
FBgn0000183	901	934	711	958	705	1039	1185	1182	1161
FBgn0000206	428	491	357	559	363	467.5	453	427	370
FBgn0000212	654	619	475	649	451	687	1391	1390	1822
FBgn0000216	0	0	0	0	0	0	0	0	0
FBgn0000221	118	118	102	100	91	97	59	84	100
FBgn0000227	1	3	0.5	1.5	0	2	0.5	1.5	0
FBgn0000228	516	562	432	627	441	574	744	607	626
FBgn0000229	778	794	647	829	731	837	900.33	907	843
FBgn0000233	19	37	17	37	30	29	15	15	17
FBgn0000239	1407.5	1544	1264	1542.5	1253	1449.5	1314	1427.5	1527
FBgn0000241	55.5	66.5	57.5	86.5	80	120	144	105.5	118
FBgn0000244	1554	1726	1328	1735	1409	1669	1811	1570	1537
FBgn0000246	69	86.5	62.5	84	75	86	69	79	90
FBgn0000247	1056	946.5	572.5	1105	707.5	1044.5	1059.5	1007	1041
FBgn0000250	1788.5	1802	1532	1779.5	1621	1912.5	2089	2014.5	2043
FBgn0000251	761	791	635	828	646	752	874	874	849
FBgn0000253	15796	17440.5	13979	17509	15053.5	17786	18345	17409.5	17777
FBgn0000256	5065	5058	4190	5084	3560	4631	3711	4591	4314
FBgn0000257	247	261	224	272	232	278	590	544	646
FBgn0000259	1418	1438	1195.33	1606	1325	1618	1522	1575.5	1588
FBgn0000261	7909	8884	7508	10393	9128	9031	8285	9763	8984
FBgn0000273	3173	3011	2014	3323	2107	3192	3758	3463	3571
FBgn0000274	747	830	776	766	571	650	467	603	522.5
FBgn0000276	320	302	395	438	332	301	258	271	295
FBgn0000277	11	22	34	104	30	26	9	9	8
FBgn0000278	0	0	1	5	0	0	1	3	0
FBgn0000279	0	4	5	95	1	3	4	25	0
FBgn0000280	0	0	0	0	0	0	0	0	0
FBgn0000281	0	0	2	1	1	2	0	1	0
FBgn0000283	734.5	760.5	592.5	824.5	667	851.5	978.5	901.5	852.5
FBgn0000286	1209	1198	862	1329	982	2186	1216	1147	1165
FBgn0000287	1000	951	812	849	652	859	348	338	323
FBgn0000289	1341	1271	1006	1438	1067	1469	1710	1577	1617
FBgn0000299	2057	2135.5	1391	3277	2630	3020	4223	5462	4420
FBgn0000303	416	373.5	234.5	427.5	336	441.5	530	423.5	454.5
FBgn0000307	624.5	664	444	724	521.5	703	835	824.5	813.5
FBgn0000308	4603	4850	4382	5087	4433	5169	4779	5040	4854.67
FBgn0000316	289.83	288.67	269.17	316.83	245.83	303.67	313.5	310.67	333
FBgn0000317	687	562	397	836.5	447	804	749	717	765
FBgn0000318	976.5	1144.5	1122.5	1184.5	1065	1109.5	1020.5	1120	1044.5
FBgn0000319	3875	3896	2881	4305	3150	4241	4620	4772	4825
FBgn0000320	279	394	317	337	282	361	261	247	266
FBgn0000326	246	335	253	292	314	293	246	256	262
FBgn0000330	202	203	164	221	204	228	196	249	244
FBgn0000337	9	7.5	6.5	4.5	7	8	5.5	7	14.5
FBgn0000339	579	710	687	674.5	678	705	563	512	494
FBgn0000346	1607	1631	1172	1741.33	1378	1747	1715	1642	1469
FBgn0000351	10.67	20.67	13.67	15	17.33	10.33	7.67	9.67	8.33
FBgn0000352	247	212	179	248	197	251	282	262	265
FBgn0000355	4	5	2	3	3	2	38	47	33
FBgn0000356	0	0	2	0	2	0	0	0	0
FBgn0000357	13	14	19	13	13	14	9	14	10
FBgn0000358	3	1	1	3	0	1	0	1	1
FBgn0000359	0	2	2	1	1	1	0	4	3
FBgn0000360	1	0	4	3	2	4	2	9	8
FBgn0000370	4653.5	4888	4124	5372.5	4261	5166	6173.5	5837	5515
FBgn0000376	191	171.5	134.5	194.5	159	191.5	250	218	217.5
FBgn0000377	193	245	206	278	260	260	269	285	274
FBgn0000382	2243	2261	1577	2349	1575	2336	2172.5	1916	1901
FBgn0000384	244	249	182	243	226	229	251	275	271
FBgn0000392	2001.5	2025.67	1655.67	1943.67	1388.17	1832.17	1373.17	1795.67	1638.83
FBgn0000394	339	408	367.5	418	324	430	385.5	398	403
FBgn0000395	274	255	204	331	224	296	346	339	308
FBgn0000404	552	593	478	520	430	590	372	490	477
FBgn0000405	744	825	712	785	646	782.5	454	648	544
FBgn0000406	3941	4991	3924	3421	4032	2689	1418	2287	2251
FBgn0000411	186	188	161	183	154	174	179	187	164
FBgn0000412	1340	1544	1383	1480	1363	1551	1051	1233	1204.5
FBgn0000414	850	724	574	980	670	967	1240	1074	1124
FBgn0000416	11466	11961	9820.5	12293	10256	10913.5	12657	14358.5	13439
FBgn0000422	1043	1136	870.5	1245.5	1091.5	1271	1402	1263.5	1293
FBgn0000426	111	148	119.33	116.33	117	115	86	132	108
FBgn0000427	25	18.5	23.5	19.5	19.5	21.5	15.5	23.5	28
FBgn0000439	37	52	26	46	40	51	65	45	41
FBgn0000442	147.5	159.5	122.5	150.5	146	154.5	134.5	167.5	160.5
FBgn0000447	1660.5	1854	1611.5	1687.5	1367.5	1524	1187	1560.5	1307
FBgn0000448	204.67	186.08	123.25	211.42	163.17	233.42	310.5	257.08	265.5
FBgn0000449	32	34	30.5	34	37	43.5	50.5	44.5	43
FBgn0000451	108.5	103.5	78	119	64.5	118.5	127	133.5	145
FBgn0000454	2119	2258	1898	2302	1963	2102	2032	2192	2192
FBgn0000455	780.5	806.5	779	773.5	801.5	818.5	702	797.5	729.5
FBgn0000459	139	127	107	131	117	129	102	107	107
FBgn0000463	113	135	93	220	108	156	145	147	139
FBgn0000464	560	463.5	316	661	395.5	595	809.5	697	703
FBgn0000473	158	233	180	305	266	261	625	396	423
FBgn0000477	401	480	487	453	610	466	309	389	395
FBgn0000479	2106	2118	1372	2611	1689	2487	3051	2364	2569
FBgn0000482	226.5	274.17	201.5	255.83	217	280.17	265	304.83	269.33
FBgn0000489	2324	2384	1834	2421	1889	2471	2327	2323	2296.5
FBgn0000490	323	330	242	367	247	321	446	397	387
FBgn0000492	167	206	168	224	235	229	151	143	184
FBgn0000499	946	1047	835	1051	703	956	711	879	809
FBgn0000500	120	149	139	138	170	124	94	103	97
FBgn0000504	1491	1400.5	976.5	1886.5	1118	1734	2228.5	2137.5	2340.5
FBgn0000520	118	121	136	153	127	131	144	135	129
FBgn0000524	186	169	121	201	125	162	179	218	181
FBgn0000527	239	257	228	275	201	285	306	278	244
FBgn0000529	7	8	8	13	10	12	6	12	10
FBgn0000533	84	94	71	115	102	125	75	107	86
FBgn0000535	436	398	223	478	247	519	727	596	674
FBgn0000536	1925	2090	1670	2114	1755	2048	2002	2241	2120
FBgn0000541	2071	2022	1264.5	2285	1282	2128	2389	2382	2473
FBgn0000542	113	136.5	100	161	75.5	158	181	158.5	198
FBgn0000543	287.5	385.5	286	378	256	366	380	320	320
FBgn0000546	414	449	258	480	322	514.5	637	546	519
FBgn0000547	753	697.5	468.5	898	551.5	919.5	1051	933.5	942.5
FBgn0000551	3	2	5	4	2	4	7	4	8
FBgn0000552	0	0	0	0	0	0	0	0	1
FBgn0000557	3974	3919	2950	3842	2879	3954	4877	4285	4063
FBgn0000559	32281	33305	28599	36072	34841	32935	39392	39196	37873
FBgn0000560	37	48.5	56	52	23	31	23	50	31
FBgn0000562	1105	1071	701	1281	809	1167	1462	1261	1257.5
FBgn0000564	3	4	0	0	0	0	2	1	3
FBgn0000565	573	709	629.5	1075	576	792.5	2551	1723.5	1621
FBgn0000566	564	542	537	748	784	693	581	684	704
FBgn0000567	267	284	193	335	232	333	445	390	379
FBgn0000568	1815	1513	1036	1803	1258	1648	2364	1825	1965
FBgn0000575	1100	1121	843	1206	986	1266	1197	1219	1135
FBgn0000576	35	38	26	46	51	46	35	31	22
FBgn0000577	94	101	82	81	86	91	80	71	102
FBgn0000578	786	575	518	490	329	483	639	661	633
FBgn0000579	22881	25658.5	20907	23527	20683.5	22517	25908	19375.5	19138
FBgn0000581	1201	1094.5	764	1297	837	1234	1356	1331	1399
FBgn0000588	53	52	33	82	31	68	77	82	81
FBgn0000591	0	1	0	0	0	0	0	0	0
FBgn0000592	12193.5	13905	12621	15136.5	13563.5	15059.8	9211.5	10107.5	9686
FBgn0000594	25.5	31	21	25	31.5	21.83	17	19	26.5
FBgn0000606	1	0.5	2.5	2	3.5	1	11	17.5	12
FBgn0000611	1506	1442	1199	1715	1177	1626	1772	1680	1689
FBgn0000615	13367	13655	10936	11779	8117	10807	8093	11430	10078
FBgn0000617	137	154.5	107	141	145	144	144	142	161.5
FBgn0000618	57	71.5	48.5	57	61.5	68.5	31	58.5	45.5
FBgn0000625	92	84	67	114	90	121	184	177	156
FBgn0000629	331.5	371.5	321.5	390.5	381.5	408	349	305.5	329.5
FBgn0000633	221	216	145	257	180	255	441	377	373
FBgn0000635	1556	1474	1031	1694	1119	1706	2065	1896	1839
FBgn0000636	767	812	638	903	692	940	893	948	895
FBgn0000639	2	0	2	2	0	0	10	210	129
FBgn0000640	36.5	48.5	35	45	33	46	29	177	109.5
FBgn0000644	11	11	12	3	8.5	6	7	9	8
FBgn0000658	50	58	35	65	28	52	66	79	52
FBgn0000659	617	566	378	718	437	618	895	793	837
FBgn0000662	690	696	537	790	597	728	837	771	796
FBgn0000667	8598.17	8387.83	5729.83	10118.3	6099.83	9866.17	14303.7	10051.5	9604
FBgn0000709	386	400	294	442	331	481	508	474	506
FBgn0000711	1625	1565	1234	1581	1272	1497	1792	1762	1816
FBgn0000715	144	120	104	129	145	147	122	136	149
FBgn0000719	463	492	380	514	357	550	587	518	502
FBgn0000721	2528	2727	1948	2539	2037	2404	2909	2389	2501
FBgn0000723	1219.5	1192	855	1324.5	952.5	1369	1538	1258.5	1310.5
FBgn0000808	2	7	2	3	5	3	1	6	1
FBgn0000810	223	227	166	261	197	247	254	258	253
FBgn0000826	3	3	2	3	8	6	9	10.5	14
FBgn0000927	19	24	14	18	20	20	10	23.5	21
FBgn0000928	50	53	43	50	44	47	30	48	40
FBgn0000964	29	60	37	52	31	39	57	58	55
FBgn0000996	135	146	112	121.5	112.5	147.5	109.5	134	121.5
FBgn0001075	126	105	80	111	66	119	232	258	237
FBgn0001077	17	21	13	16	7	8	9	17	12
FBgn0001078	679	613.5	420.5	684	471.5	693	903	823	830.5
FBgn0001079	108.5	136	86.5	134.5	104	128	147.5	125.5	106.5
FBgn0001083	148	148	112	195	111	160.5	157	152	127
FBgn0001084	44.5	64.5	51	48.5	37.5	59.5	54.5	61	50.5
FBgn0001085	149	147	110	163	105	134	170	161	154
FBgn0001086	226.5	291.5	235	238.5	211	258.5	196.5	230.5	195
FBgn0001087	543	524	418	602	474	599	721	697	656
FBgn0001089	379	366	336.5	375	354	297.33	245	365	351
FBgn0001090	1154	1290	1030	1347	917	1354	1295	1423	1282
FBgn0001091	34611	38660	32522.5	37905	31231.5	36600	45723	31011	32211
FBgn0001092	10516	11167	9042	10167.5	8745.5	9874	8753	7966	7530
FBgn0001098	7979	7665.5	5819.5	7525	6834	7841.5	9067.5	7818	8648
FBgn0001099	1366.17	1475.5	1333.17	1451.67	1130.67	1296	893.33	1157	1018.5
FBgn0001104	487	540	431	469	425	496	451	498	470
FBgn0001105	2416	2584	1943	2540.5	2161	2651	2843	2826	2756
FBgn0001108	1112	1226	924	1222	872	1136	1114	1257	1161
FBgn0001112	1540	1522	1406	1846	1202	1759	1247	1210	1206
FBgn0001114	2621.5	2780.5	2340	2667	3264.83	2094	1522	2409.5	2293
FBgn0001120	3	1	4	4	1	1	6	4	2
FBgn0001122	1474.5	1311	938	1693	1115.5	1654	1977	1775	1781
FBgn0001123	807	917	758	933.5	815	1033	1016	1004	960
FBgn0001124	4320	4466	3830	4155	4137	3907	3294	3740	3570
FBgn0001125	4110	4698	4118.5	3451.5	5475.5	3662.5	2475.5	3054.5	2843
FBgn0001128	16385.8	17839.3	13926.3	16002	14788	16077.7	16607.5	13541.7	13242.2
FBgn0001133	227	223	237	225	234	246	239	221	235
FBgn0001134	102	96	96	110	117	102.5	88	78	84.5
FBgn0001137	408.5	420	421	486.5	379	474.5	603	489.5	538
FBgn0001138	49	53	34	54	47	56	54	56	64
FBgn0001139	1298	1281.5	1037.5	1367.5	1098	1399	1322.5	1356	1340.5
FBgn0001142	1604	1673	1420	1549	1388	1590	2067	2358	2072
FBgn0001145	7685	9119	7486	9876	7552	10307	8209	8588	8392
FBgn0001147	184.5	160.5	129	194	144.5	168	125	114	108
FBgn0001148	37	41	21	54	38	50	32	35	30
FBgn0001149	4311.5	4895	4435	4409.5	4528	4689.5	3422	3648	3345.5
FBgn0001150	49	44	45	43	35	55	23	25	32
FBgn0001168	1278	1178	758	1223	1017.5	1157	1923	1389	1674
FBgn0001169	396	419	308	437	364	464	461	508	474
FBgn0001170	12	10	16	11	15	22	16	14	13
FBgn0001174	1.33	1	2	0	1	0	1	2	0
FBgn0001179	291.5	300.5	271.5	231	290	257.5	196	234	205
FBgn0001180	127	114	86	130	87	134	150	134	127
FBgn0001185	226.5	234	187.5	251.5	228.5	241	212	219	229.5
FBgn0001186	5415	5429	4149	5682	4322	5643	6464	5422	5373
FBgn0001187	2760	3234.5	2885	2422	3875	2579.5	1095.5	1563.5	1496.5
FBgn0001189	572.5	586	448.5	642.5	479.5	576	770	713	703.5
FBgn0001197	664.5	712.5	651.5	735	608.5	787.5	641.5	783.5	733
FBgn0001202	530	549.5	485	592	544.5	634	588	579	608
FBgn0001206	146	156	91	174	98	127	125	157	126
FBgn0001208	1202	1698	1476	1455.5	1734	1176	1070	1603.5	1436.5
FBgn0001215	4797	4994	4109	5111	3875	5217	3685	4213	4272
FBgn0001216	3957.83	4057	3426	4129.5	3421	4023	3890	3800	3807
FBgn0001217	3862	4223	3776	4101	3384	3942	2510	3190	2847
FBgn0001218	8349	8727.5	6790	8729	7999.5	9339.5	7825	9421.5	10178
FBgn0001220	5278.5	5616.5	4747	5331	4819.5	5250.5	4558	5116.5	4935.5
FBgn0001222	585	602	512	664	549	636	695	717	628
FBgn0001223	367.5	411.5	409	405.5	389	408.5	334.5	270	255.5
FBgn0001224	535	602	528	552	435	491	575	553	454
FBgn0001225	1223	1399	1395	1313	1456	1423	1555	1098	1012
FBgn0001226	1080	1189	1111	1089	1010	1167	824	838	766
FBgn0001227	102	113.5	85	91.5	90.5	94.5	83	81.5	75.5
FBgn0001228	546.5	615.5	596	596.5	529	584.5	394.5	368	331.5
FBgn0001229	43	63	33	94	92	89	87	85	53
FBgn0001230	986.83	963.33	752	813.67	914.67	891	1490	769.67	681.67
FBgn0001233	17146.5	17375	13781	16871	15764	17812.5	20903	19266	18576.5
FBgn0001234	2214.5	1507	1286	1926	2254	1982	5572	3304	2793
FBgn0001235	1485.5	1503.5	1032.5	1643.5	1078	1726.5	1901.5	1627	1877
FBgn0001247	1249.5	1256.5	999	1338	1040	1337	1250.5	1289.5	1336.5
FBgn0001248	12157	14131.5	12164	12524	14891	13087	10432	12456	12481
FBgn0001250	1987	2012	1415	2086	1363	2067	2295	2035	2111
FBgn0001253	16	8	8	15	4	9	15	10	11
FBgn0001254	1	0	0	0	0	0	1	0	0
FBgn0001255	17	22	12	12	10	14	20	22	22
FBgn0001256	4	1	13	3	3	2	9	10	5
FBgn0001257	2050	1769	1298	2182.5	1388	1923	2844	2265.5	2105
FBgn0001258	819	896	875	796	1049	835	478	691	753
FBgn0001259	27	15	19	29	24	28	30	19	18
FBgn0001263	1506	1595.5	1339.5	1878	1488.5	1761.5	1431	1277	1243
FBgn0001269	117	163.5	129	131	122	126	123	113	108
FBgn0001276	74	76	52	71	49	56	61	67	66
FBgn0001280	1163.5	1262.5	1265.5	1272	1022	1132.5	859	1059.5	906
FBgn0001281	2190.5	2441.5	2287.5	2286	1824	2091.5	1310	1881.5	1558
FBgn0001285	151	175.5	137.5	160	182	199	184.5	215	221
FBgn0001291	712.5	851	645.5	791	657	776.5	714	746	724
FBgn0001296	387	398	298	501	415	501	662	615	616
FBgn0001297	4404	4355	3157	4961	3315	4575	6081	5118	5450
FBgn0001301	790	836	545	893	602	857	941	836	832
FBgn0001308	1400.5	1450	1119	1450.5	1241.5	1569	1599	1557	1616
FBgn0001311	105	89	60	97	56	116	172	207	124
FBgn0001313	221	223	126	208	95	198	170	160	165
FBgn0001316	1803.5	1668	1151	1837.5	1216.5	1664	1817	1693	1797.5
FBgn0001319	60.5	52	35	77.5	39	60	69	66	52
FBgn0001320	135	165	139	176	105	164	110	159	122
FBgn0001321	52	54.5	50.5	62.5	47.5	56.5	48	52.5	47
FBgn0001323	153	197	106	208	130	167	155	141	177
FBgn0001324	810	849	626	792	601	714	587	717	665.5
FBgn0001325	25	28	18	26	14	27	25	33	19
FBgn0001330	111	128.5	84.5	117	78	119.5	128.5	152	141.5
FBgn0001341	191.5	208.5	141.5	250	175.5	219.5	188.83	203.5	225
FBgn0001404	1927	1808	1555	1641	1263	1592	1711	1800	1831
FBgn0001491	338	359	350	391	330	343	309	331	271
FBgn0001565	825	853	865	923.5	763	822.5	1047	865	804
FBgn0001612	193.5	177	157	239	189	223.5	235.5	202.5	229
FBgn0001624	2574	2445	1537	2926	1802	2971	3698	3197	3298
FBgn0001941	1307	1451	1231	1244	1239	1285	1401	1470	1410
FBgn0001942	13870	14644	12551	14996	12802	14087	15127	14439	13747
FBgn0001961	1257	1460	1255	1302	1215	1259	1151	1237	1252
FBgn0001965	524	551	363	620	437	595	632	661	673
FBgn0001967	15.5	17	12.5	16.5	19	13.5	9	9	14.5
FBgn0001970	118.5	145.5	122.5	166	125.5	159	103.5	120	105
FBgn0001977	727	890.5	855.5	815.5	747	779.5	617	716.5	664.5
FBgn0001978	1438	1399	1119	1398	1058	1328	1216	1342	1265
FBgn0001981	83	98	71	128	97	111	93	124	112
FBgn0001983	2	1	0	2	1	0	0	1	0
FBgn0001986	422	471	349	477	361	461	353	413	404
FBgn0001987	580	591	406	544	357	499	595	623	539
FBgn0001989	2357	2514	2335	2541	2380	2460	2574	2260	2132
FBgn0001990	122.5	191.5	134	143.5	144	141.5	131.5	124.5	123.5
FBgn0001991	2102	1906	1187.5	2369.5	1370	2324.5	2643.5	2265	2427
FBgn0001992	134	154	121	142	120.5	150.5	128.5	124	127.5
FBgn0001994	767	772	613	877	631	825	1183	1054	1009
FBgn0001995	319.5	363.5	322.5	379.5	342	361.5	369.5	338	332.5
FBgn0002021	370	419	311	443.5	386.5	387	448.5	484.5	436.5
FBgn0002022	945	1024	954.5	1135	971.5	1030.5	833.5	901	908.5
FBgn0002023	280	318	246	315	261	303	207	228	208
FBgn0002031	1893	1945	1745	1979	1720	1911	1608	1881	1737
FBgn0002036	2035	2091	1909.5	1987.5	1570.5	1838	1559	1754.5	1727
FBgn0002044	1164	1165	986	1333.5	992	1281	1357	1312.5	1327.5
FBgn0002069	568.5	585.17	480.17	541.5	517.83	516.83	585.33	622.33	600.83
FBgn0002121	1620	1412	1094	1606	1119	1428	2059	1967	1910
FBgn0002174	2093	2137	2053	2067	1975	2050	1582.5	1842	1747
FBgn0002183	537	583	473	582	511	633	564	677	630.5
FBgn0002283	373	393	363	389.5	352.5	394	313	379	363.5
FBgn0002284	1588	1943	1726	1744	1770	1879	1604	1779	1711
FBgn0002306	520.5	540.5	424	537.5	388.5	551	552	580	497.5
FBgn0002354	176.33	196	178	234	161	193	156	174	148
FBgn0002413	1212	1294	976	1306	962	1352	1198	1363	1346
FBgn0002431	2654.5	2498	1552.5	2969	1564.5	2657	2991.5	3324	3343
FBgn0002440	9	9.5	3.5	1	7	3	1.5	5	2
FBgn0002441	756.5	764.5	588	838	632	760	716	850.5	763.5
FBgn0002466	142	161	125.5	133.5	136.5	168.5	132	164	149.5
FBgn0002521	886.5	946	759	928	771	980	859	812	815
FBgn0002522	61	75	60	69	70	56	79	65	81
FBgn0002524	752	770	622	655	596	636	639	670	624
FBgn0002525	974	1003	695	1029	652	881	809	970	925
FBgn0002526	491	448	222	674	360	592	1285	1707.5	1456.5
FBgn0002531	4	11	6	4	14	4	67	55	78
FBgn0002533	2	3	2	0	0	2	2	0	1
FBgn0002534	1	0	2	1	2	5	43	37	19
FBgn0002535	0	0	1	0	0	0	4	1	5
FBgn0002542	368	384	310.5	398.5	299	377	264.5	327.5	293.5
FBgn0002543	146	152	84.33	166	89.33	163.5	201.83	183.67	187.33
FBgn0002552	312	300.5	225.5	339.5	230	295	296.5	261.5	297
FBgn0002561	0	0	0	0	0	1	0	0	0
FBgn0002562	26	6	28	4	34	4	0	1	4
FBgn0002563	280	215	278	183	380	92	113	36	34
FBgn0002564	126	82	99	357	133	243	1000	731	557
FBgn0002565	1088.5	720.5	749	204.5	1060.5	251.5	23.5	141.5	138.5
FBgn0002566	921	927	777	965	790	949	889	957	986
FBgn0002567	1150	1345	1009	1570	1275	1529	1977	1671.5	1715
FBgn0002569	1425	1582	1550	829	820	608	863	1134	1127
FBgn0002570	19492	17768	18539	7770.5	11369	6095	7566.5	13686	12265
FBgn0002571	1140	1353	1312	807	756	505	770	1160	1234
FBgn0002573	42	49	35	48	34	51	35	52	43
FBgn0002576	15	23	16	27	21	28	30	42	43
FBgn0002577	12	7	9	9	4	7	7	14	8
FBgn0002578	262.5	311	257.5	349.5	298	288	309.5	306	311.5
FBgn0002579	6386	6820	6563	6540	7193	6833	5583	5562	5089
FBgn0002590	6424	7160	6849.5	7075	8500.5	7208	7175	7150	6910
FBgn0002592	18	21	7	20	6	20	17	8	9
FBgn0002593	9357	9958	10385	10281	12203	10754	8667	8579	8142
FBgn0002609	14	16	23	30	27	27	40	37	30
FBgn0002622	7162	7752	7463	8034	8982	8114	8276	8084	7925.5
FBgn0002626	5322.5	5494.5	5340	5479	6152	5627	5490.5	5355	5167
FBgn0002629	0	0	0	1	0	0	0	1	1
FBgn0002631	0	0	1	1	0	0	1	0	0
FBgn0002632	0	3	1	2	2	7	0	0	1
FBgn0002633	2	0	0	3	1	6	2	5	3
FBgn0002638	641	710	616	599	544	667	545	748	651
FBgn0002641	228.5	243.5	165	171	200	202	271	206	236.5
FBgn0002643	755	679	454	827	516	765	957	880	934
FBgn0002645	2209	2116	1528	2187	1379	2039	2344	2240	2254
FBgn0002673	653.5	641.5	559.5	656.5	523.5	616	452.5	541.5	467.5
FBgn0002707	92	81.5	64.5	98.5	79	81.5	67	103.5	85
FBgn0002709	872	843	610	878	498.5	791.5	508	699	614
FBgn0002715	629	678	583	665	490.5	653.5	413	522	423.5
FBgn0002716	101.5	106	53	106.5	53	110.5	121	119.5	132.5
FBgn0002719	8586	9243	7292	8689	8935	7835	7351	7915	7039
FBgn0002723	427	390	285	413	284	404	493	397	419
FBgn0002732	6	4	6	10	9	6	18	17	15
FBgn0002733	40	48	24	34	65	51	96	69	60
FBgn0002734	0	0	0	0	1	0	1	0	1
FBgn0002735	1	0	0	1	0	0	0	1	0
FBgn0002736	155	204.5	171.5	244.5	239.5	214.5	192	215.5	194.5
FBgn0002772	15159	16228	12774	19410	12929	19248	28945.5	20502	18165
FBgn0002773	48229	48258	35605	58964.5	38488	58579	92437	66850.5	57844
FBgn0002774	798	728	535	729	591	796	852	854	849
FBgn0002775	277	357	265	354.5	247.5	308.5	322.5	324.5	293
FBgn0002778	303	367	265	429	321	354	443	501	482
FBgn0002780	971	1097	1031	1297	1006	1209.5	1293	1494	1534
FBgn0002781	929.4	1004.64	764.32	1053.58	881.78	1113.91	1215.27	1211.21	1172.68
FBgn0002783	529.5	578.5	442.5	678	524	616.5	665.5	710	692.5
FBgn0002787	1460	1681	1368	1534	1401	1696	1392	1565	1378
FBgn0002789	4401.5	4619	4000	5203	4444	5322	4003	3717	3690
FBgn0002791	421	422	334	478	442	516	306	402	330
FBgn0002838	67.5	85	73	78	57	72	46	48	64
FBgn0002842	134	179	174	147	160	155	123	102	123
FBgn0002855	6992.5	7500.5	7109	9562.5	8456.5	10102.5	7814	5868	5399.5
FBgn0002856	1297.5	1399.5	1365	1499.5	1532.5	1690.5	1427	1438	1315.5
FBgn0002862	6725	7650	7040	6925	5719	6352	4395.5	5823	5007.5
FBgn0002863	4488	4845	4696.67	6404.67	4700	6446.5	4488	3962	3114.5
FBgn0002865	11743.5	12129	10826.5	11656	8852	10408	5953.5	8170.5	7346
FBgn0002868	9929	11944	12054	12815	7576	9228	8990	11562	9514
FBgn0002869	61	41	33	28	6	16	34	27	26
FBgn0002872	151.5	171.5	124	182.5	144	165.5	163	157	178.5
FBgn0002873	2247	2137.5	1433	2021	1325	2417	1321	1497	1599
FBgn0002878	144	135	98	155	112	162	99	116	132
FBgn0002887	280	372	251	314	234	308	240	283	261
FBgn0002891	240	182	125.5	199.5	168.5	193.5	201	198.5	214.5
FBgn0002899	71	90.5	55	71.5	55	61	69.5	61	77.5
FBgn0002901	157	185	140	187	139	176	108	132	140
FBgn0002905	223	235.5	194	236	171	218.5	283	370	337
FBgn0002906	489	495	387.5	584	377.5	555	416	436.5	392
FBgn0002909	310	276	249	325.5	266	301	289	287	284.5
FBgn0002914	1128	1264.5	984.5	1290	885.5	1026.5	1067	1151	1061
FBgn0002917	438	387	308	534	360	532	690	644	662
FBgn0002921	24325.5	22519	15825	27613	18025	27210	32797	29398	29760
FBgn0002922	73.5	105.5	75	89	80	103	73.5	68.5	83.5
FBgn0002924	237.5	293.5	253.5	285	247.5	279.5	265.5	314	296
FBgn0002926	6	2	3	9	7	9	11	5	13.5
FBgn0002930	1475	1890	1685	1762	1928	1483	1293	1589	1540
FBgn0002931	197	241	173	305	202	270	316	272	260
FBgn0002932	328	316.5	285	335.33	258.33	334.5	303.5	328	272
FBgn0002933	0	0	0	0	0	0	0	0	0
FBgn0002936	131.5	158	148	141.5	147	146	150.5	121	120.5
FBgn0002937	148.5	152	138	164	167	171	278.5	180	212.5
FBgn0002938	4393	4528	3425	5574	3345	5099	6351	5174	4724
FBgn0002939	256	659	551	632.5	99	339	322	395	499
FBgn0002940	33772	37889	32734	37040.5	34360	37866.5	38415.5	34975	34849
FBgn0002941	27	32	24	40	25	38	42	34	34
FBgn0002945	264	254	169	274	155	291	403	292	292
FBgn0002948	75	86	64	95	86.5	91.5	102	78.5	76.5
FBgn0002962	103.5	105.5	77	106.5	66.5	81.5	79	101.5	89.5
FBgn0002973	1796	1702	1459.5	1766	1423	1645	1858	1993	1913
FBgn0002985	198	280	207	209	219	240	197	231	247
FBgn0002989	117.5	126	101	116	115.5	120	115	128	89.5
FBgn0003002	16	26	14	25	27	29	25	30	28
FBgn0003008	164	191	161.5	169	162	190.5	155.5	184	149.5
FBgn0003009	383	421	360	346	295	380	264	337	294
FBgn0003011	47	61	48	57	37	54	50	42	32
FBgn0003015	3	4.5	2.5	3	3.5	2.5	3.5	5.5	3
FBgn0003016	803	756	499.5	954.5	625	911	1151	1008	983.5
FBgn0003023	32	21	18	27	19	35	19.5	26	23.5
FBgn0003028	139	152	85.5	156.5	121.5	164.5	199.5	201.5	197
FBgn0003034	1710	1716	1655	2224	1563	2125	1581	1533	1257
FBgn0003041	432	509	333	528	366	486	458	458	421
FBgn0003042	174	130	145.5	180	145.5	165	195.5	238	201.5
FBgn0003044	344	378	271	390	299	416	334	441	379
FBgn0003046	5	4	5	7	6	8	12	8	5
FBgn0003048	658	646.5	376.5	646	365	661.5	739.5	736	814.5
FBgn0003053	835	858	578	866	540	767	960	843	889
FBgn0003057	0	0	0	1	0	0	0	0	0
FBgn0003060	15	9	10	24	23	21	11	13	10
FBgn0003062	437	487	419	531	382	476	468	542	505
FBgn0003065	2	2	4	1	1	1	3	6	4
FBgn0003067	3827	2408.83	2387.5	3164	7229	4383	3974	3817	4203
FBgn0003068	336	371	374.5	383.5	319	432	257	418	357.5
FBgn0003071	9098	9360	7003	9032	6030.5	8416	8292.5	7382	6921
FBgn0003074	11730	13034.5	10422	11301	10334	10332	8595.5	7677	7345
FBgn0003076	3900	4223.5	4236	3822	4781.5	3101.5	4660	4089.5	3936
FBgn0003079	281	292	233	314	222	311	361	328	306
FBgn0003082	63	75	69	125	163.5	166	25	27	21
FBgn0003086	0	1	0	1	0	1	0	0	0
FBgn0003087	212	210	171	205	154	174	144	143	138
FBgn0003089	27	36.5	16.5	33.5	24	36	38	43.5	18
FBgn0003090	170	175	131	185	139	196	207	175	176
FBgn0003091	924	812	670	1049	954	1061	1059	878	1003.5
FBgn0003093	1541	1457	1015	1782	1181	1691	1975	1813.5	1766
FBgn0003114	11	16	15	8	8	17	8	7	4
FBgn0003116	307.5	388	314	306	336.5	268.5	225	225.5	249
FBgn0003117	36	43	18	46	22	29	53	84	76
FBgn0003118	314	304	213	365	238	371	480	467	398
FBgn0003124	1075	1129.5	873	1193	878	1117	675	982	795
FBgn0003129	108	107.5	84.5	116.5	90	142	124.5	111	127.5
FBgn0003130	8	6	5	7	3	9	6	6	7
FBgn0003132	1097	1273	1001	1091	843	1085	678	920	822
FBgn0003134	1953.5	2227	1731	2104	1881.5	1966	2149.5	2179	2081
FBgn0003137	2139	1931	997	2163	1480	2049	4724	7660	6460
FBgn0003139	304	315.5	289	335	338	347	396	357.5	376
FBgn0003140	352	436	335	396	334	351	198	265	239
FBgn0003141	406.5	454.5	408.5	491	488.5	515.5	445	532.5	458
FBgn0003145	319.5	339	286.5	457	407.5	432	510	470.5	474
FBgn0003149	18736	18599.5	12846	23997	14303	22621	38535	27176	27464
FBgn0003159	2490	2544	1961	2680	1801	2551	1996	2289	2226
FBgn0003162	1337	1591.5	1332	1768	1699	2030	1450	1448	1192
FBgn0003165	1352	1110	799	1362	856	1419	1915	1614	1725
FBgn0003169	619	579	469	665	570	689	812	736	766.5
FBgn0003174	36	35	41	42	15	37	43	52.5	52.5
FBgn0003175	1147	1182	831	1186	984	1086.5	1449	1385	1391
FBgn0003187	1944	2011.5	1634.5	1837	1391	1762.5	1315	1574.5	1436.5
FBgn0003189	493	439	363	511	313	442	405	509	457
FBgn0003204	994.67	1113.17	868	1129.67	946	1032	1141.33	1030	1020.67
FBgn0003205	664	647	590	722	626	709	782	838	777
FBgn0003206	938	954	818	1063	778	1048	1021.5	972	919
FBgn0003209	1207	1188	877	1244	775	1117	1392	1190	1259
FBgn0003210	626	656	527	704	547	674	735	753	742
FBgn0003218	2233	2188	1665	2275	1596	2168	2033	1984	2106
FBgn0003227	136.5	137.5	127.5	174	172	194	209.5	177	182
FBgn0003231	5099	5949	4700	5838.5	5247.5	6183	8301	7750.5	7095
FBgn0003248	403	412	405	414	383	494	491	396	413
FBgn0003249	1321	1534	1279	1543	1395	1609	1612	1469	1371
FBgn0003250	1598	1651.5	1489	1700	1527	1719	2358	1968	1816
FBgn0003254	264	263	223	250	165	224	169	217	194
FBgn0003255	54	41.5	24	52.5	40.5	44	69	51.5	53.5
FBgn0003256	470	507	407	553	434	504	559	529	557
FBgn0003257	279.5	331	261.5	246	194.5	255	270.5	333	315.5
FBgn0003261	5579	5213	4309	6011	4460	6217	7064	6440	6778
FBgn0003267	7.5	3	7.5	8	7	6	20	17.5	17
FBgn0003268	158	133	105	156	95	153.5	143	141	151
FBgn0003270	0	0	0	0	0	0	0	0	0
FBgn0003274	7877	8694.5	8607	8252	10344	8655	7487	7749	7098
FBgn0003275	659	774	694	699	578	644	467	576	541
FBgn0003277	663	651	399	717	461	678	867	808	803
FBgn0003278	101	99	82	118	104	112	118	143	149
FBgn0003279	10883.5	11336.5	10585	12001	13316	11612.5	12807.5	12257	12015.5
FBgn0003285	77	61	58	76	36	109	89	98	89
FBgn0003292	36	43	22	42	26	46	57	53	65
FBgn0003295	23	31	18	30	39	43	41	34	37
FBgn0003300	9	11	17	14	16	15	9	12	10
FBgn0003301	1188.5	1091	656.5	1338	836.5	1287.5	1578.5	1292	1339
FBgn0003302	681	705	626	664	527	663	451	479	525
FBgn0003308	459	448	382	522	546	450	480	690	697
FBgn0003310	585	634	462	649	399	585	593	587	619
FBgn0003312	16.5	19.5	12.5	14	10	16.5	7	22.5	10
FBgn0003313	6	7	8	13	7.5	7.5	4.5	3	3
FBgn0003317	585	565	458.5	643	497	591.5	549.5	537.5	512.5
FBgn0003319	13.5	13.5	10.5	13	14.5	14.5	12	14	12.5
FBgn0003321	1193	1233	987	1249	998	1268	1285	1236	1249
FBgn0003326	73	64	60	71.5	71	79.5	109.5	86.5	81
FBgn0003330	140	165	147	184	137	161	157	161	154
FBgn0003334	673.5	710	470	749	548	673.5	711.5	682	694
FBgn0003339	96	105	73	119	62	105	106	107	101
FBgn0003345	882	848	646	970	690	1030	1188	1165	1178
FBgn0003346	332	384	313	389	304	393.5	289	359	289
FBgn0003353	340.5	331	296.5	380.5	307	349	416.5	364	351.5
FBgn0003356	8876.5	9506.5	8182	7318.5	8614	8701.5	4726.5	3967.5	4120
FBgn0003357	10136.5	10842	9692	7942	9527	9670	4844.5	3969	4523
FBgn0003358	5096	6080.5	4551	2286	3733	2617	1063	1708	1791
FBgn0003360	54541	57508.5	42971.5	57886	40324.5	54775	92790	66358	65116
FBgn0003366	1054	978	683.5	1103.5	893.5	991.5	1046	1049	1014
FBgn0003371	4557	4520.5	3064	4773	3115	4454.5	5468.5	4923.5	5081.5
FBgn0003372	7	3	2	7	2	4	5	4	2
FBgn0003373	0	1	0	0	0	0	0	0	0
FBgn0003374	1	1	0	0	0	1	0	0	0
FBgn0003375	0	0	2	0	0	1	0	2	1
FBgn0003377	0	1	0	0	0	1	0	0	0
FBgn0003378	0	5	1	1	0	2	2	1	2
FBgn0003380	2045	1727	1116.5	2214	1347	2369	3368	2478	2891
FBgn0003382	23	13	15	13	7	17	9	14	16
FBgn0003386	605	536	403	675	450	623	721	663	689
FBgn0003388	100	118	93	103	57	91	130	131	94
FBgn0003390	324	356	344.5	384	335.5	324	246	230	224
FBgn0003391	826	751.5	559	797	534	755	836	879	868
FBgn0003392	3647.5	3593	2779.5	4091	2770	4023	4548.5	4216	4133
FBgn0003396	816	814	489	949.5	527	866	1325	1199	1239.5
FBgn0003401	25	28	18.5	18.5	19.5	30	24.5	26.5	34
FBgn0003410	1314	1363	1249	1421	1143	1372	1138.5	1252	1181
FBgn0003411	20	22	14	25	18	25	34	16	24
FBgn0003415	1058.5	956.5	581.5	1197.5	605.5	1068	1339.5	1173	1246
FBgn0003416	219	218	159	273	152	235	276	285	301
FBgn0003423	4263.5	4153.5	3276	4400.5	3360	4165.5	4081	3668.5	3825.5
FBgn0003429	2215	1970	1244	2392	1369	2351	3226	2624	3040
FBgn0003430	28	46	23	36	24	38	38	31	29
FBgn0003435	10428	10941	8765	11089	8234	10650	8047	9064.5	8615
FBgn0003444	171	218.5	150	205.5	186.5	206	227	237.5	236.5
FBgn0003447	348	394	286.5	437.5	327	405.5	423	456.5	396.5
FBgn0003448	0	0	0	1	0	0	0	0	3
FBgn0003449	332	340	348	389	380	387	317	354	327
FBgn0003450	12	24	14.5	6	9	12	13	11.5	18
FBgn0003459	255	275	220	324	219.5	269	234	272	263
FBgn0003460	285	289	210	290	195	256	253	226	255
FBgn0003462	5525	6833	6574	6608	6966	6786	5096	5453	5153
FBgn0003463	777	815	507	810	488	769	827	838	873
FBgn0003464	724	677	582	723	638	793	933	801	834
FBgn0003475	3226	3218	2682	3274.5	2468	2988	2521	2963	2747
FBgn0003479	138	147	138.5	148.5	121	151	104	138.5	99
FBgn0003480	38	30.5	30	32.5	38.5	47.5	39	40	40.5
FBgn0003482	3	5	1	5	1	5	4	3	5
FBgn0003483	158	143	114	169	103	150.5	113	126	120
FBgn0003486	4	6	4	4.5	6	5	5.5	3.5	5.5
FBgn0003495	270.5	336.5	268	300	260.5	342.5	297.5	318.5	295
FBgn0003499	141.5	159	120.5	168	96.5	174.5	220.5	197.5	226.5
FBgn0003502	583	574	426	587	431	635	701	726	700
FBgn0003507	652.5	661	493	601	540.5	603.5	596.5	766	785.5
FBgn0003510	69	75	61	70.5	56.5	70.5	76.5	63	71.5
FBgn0003511	69	75	61	70.5	56.5	70.5	76.5	63	71.5
FBgn0003512	153	173	181	195	175	182	158	191	187
FBgn0003513	48	82	38	71	55	83	84	64	65
FBgn0003514	1580.5	1577	1414	1583	1417	1656	1769	1738	1769
FBgn0003515	252	206	212	263	302	276	346	357	308
FBgn0003517	10061	10867.5	10448	11375	12829.5	11333.5	11454	11031	10855
FBgn0003520	1347	1240	818	1427	910	1466	1814	1552	1554
FBgn0003525	23	23	22	24	26	29	38	53	59
FBgn0003527	187	245	177	206	174	194	156	230	193
FBgn0003545	319.5	338	337.5	436	348	464	248.5	362.5	303
FBgn0003557	1546	1493	1105	1468	1046	1402	1542	1712	1667
FBgn0003559	356	355	332	347.33	320	378	423.5	440.33	341
FBgn0003567	456	471.5	394	499	329	425	383	446	409
FBgn0003575	682	677	521	727	529	708	718	595	673
FBgn0003598	378	377	334	467	344	421.5	454.5	449.5	449
FBgn0003607	693	732	719	820.5	769	813	706	749.5	776.5
FBgn0003612	1008	1064	797	1199	860	1188	1020.5	1076	1092
FBgn0003638	3469	3304.5	2936.5	4062.5	3864.5	4230.5	4243	3777.5	3861.5
FBgn0003651	828.83	861.5	650	997.5	826	915	1096	1001	950.5
FBgn0003654	367	455	355	461	355	458	474	466	426
FBgn0003655	6	4	7	9.5	5	11	10	8	12
FBgn0003656	3523.5	3335	2562	3395	2296.5	3354	3015	3346.5	3290
FBgn0003660	1761.17	1953.17	1690	1798.17	1640.33	1791.5	1592.83	1728.83	1646.83
FBgn0003676	716	750	628	712	602	832	674	817	850
FBgn0003683	0	0	0	1	1	0	1	0	0
FBgn0003687	112.5	119.5	97	109	117.5	120	138	97	128
FBgn0003701	213	198.5	134	191	121	157	95.5	130.5	114.5
FBgn0003710	581	612	436.5	606	456.5	656.5	629	550	529
FBgn0003714	242	304	238	281	268	285	256	260	252
FBgn0003716	1147.5	1176.5	826.5	1443.5	836	1277.5	1472	1222	1169.5
FBgn0003719	11	11	7	8	24	13	13	14	18
FBgn0003720	0	0	0	1	0	0	0	0	0
FBgn0003721	12926.5	13387	10882	16307	12589	17078	27584.5	19644.5	17767.5
FBgn0003731	1187	1288	853	1201	1033	1155	1078	1196	1183
FBgn0003733	59	76	42	88	63	93	119	136	108
FBgn0003741	111	113	86	113.5	97.5	123	115	99	78.5
FBgn0003742	471.5	482.5	427	499.5	453	527.5	401.5	492.5	437
FBgn0003744	809	864	662	868	678	869	936	879	873.5
FBgn0003747	6	3.5	4	4	3	6	6.5	9.5	4
FBgn0003748	4367	4553.5	3506	4877.5	4038	4435	4982	5186.5	4768.5
FBgn0003751	6.5	8	11.5	8	5.5	8	12	8.5	5.5
FBgn0003861	5235	5526	4321	5598	4407	5540.5	6050	5202	4761
FBgn0003862	1125.5	1026	584.5	1255	646	1107	1687	1489.5	1574
FBgn0003863	31959	33586	32722	26763.5	31645.5	27256	24352	23070.5	24495.5
FBgn0003865	0	0	0	0	0	0	1	0	0
FBgn0003866	280	333	242	287	254	350	345	342	334
FBgn0003867	367.5	454.5	400	378	477	356	248	297	290
FBgn0003870	1258	1265	869	1679	1046	1527	1544	1464	1442
FBgn0003882	309	372	318.5	383	370	379	332	351	355
FBgn0003884	17408	19812	17972	19317	18001	19228	14631	17255	15488
FBgn0003885	3595	4004	3480	3977	3613	3868	3129	3234	3036
FBgn0003886	399	424.5	381	426	288	375	239	314	227
FBgn0003888	1675	1639	1167	1891	1230	1651	1499	1982	1756
FBgn0003889	14335	15771	14360	14990.5	12281	14177	8571.5	11176	9815
FBgn0003890	1608	1837	1493	1636	1917	1744	1789	1598	1596
FBgn0003891	4284	3878	2549	4934	2929	4376	5108	4954	5129
FBgn0003892	208	180	123	183	122	191	152	207	200
FBgn0003896	117	141	84	174	134	144	186	176	162
FBgn0003900	384	425.17	318.5	142.5	96.33	102.17	110.5	150.17	95
FBgn0003916	0	0	0	0	0	0	0	0	0
FBgn0003920	0	0	0	0	0	0	1	0	0
FBgn0003922	0	0	0	0	0	0	0	0	0
FBgn0003923	0	0	0	0	0	0	0	0	0
FBgn0003926	1	1	0	3	4	1	0	1	0
FBgn0003930	0	0	1	3	2	2	1	5	1
FBgn0003931	0	0	0	0	0	0	0	0	0
FBgn0003933	0	0	0	0	0	0	0	0	0
FBgn0003934	1	2	2	3	4	7	0	4	1
FBgn0003935	0	0	0	0	0	0	1	2	1.5
FBgn0003936	0	0	0	0	0	0	0	1	0
FBgn0003938	0	0	0	0	0	0	2	2	0
FBgn0003941	5836	6433	6373	6526	7444	6678	6306	6518	6278
FBgn0003942	6715	7505	7492	7525	8413	7622.5	7375.5	7497	6945.5
FBgn0003943	6673	7237	5928	7000.5	5214.5	6607	4862	5751.5	5074
FBgn0003944	219	235	174	243	242	217	307	318	293
FBgn0003950	99	105	88	90.33	74	94.67	56.33	59	65.33
FBgn0003961	330	328	314	451	722	734	1337	1823	2495
FBgn0003963	125	167.5	95.5	185	118	177.5	255.5	272	246.5
FBgn0003964	596.33	581.83	485	604.33	488.83	624.67	737.67	635.5	648
FBgn0003965	225	251	209	239	355	223	188	232	241
FBgn0003969	402	388	285	436	333	400	463	479	477
FBgn0003975	212	203	174	247	135	239	284	180	195
FBgn0003977	294.5	240.5	185.5	286.5	303	266.5	284	244.5	284
FBgn0003978	84.5	127	82	97.5	106	112	81.5	125	101
FBgn0003979	2	2	3	3	3	1	3	10	2
FBgn0003980	2	6	5	2	3	1	1	15	3
FBgn0003983	1	1	2	0	1	0	2	8	2
FBgn0003984	153	146.5	106	187.5	124	198	281	247	301
FBgn0003996	63	67	65	84	54	77	17	24	22
FBgn0003997	178	231	146	262	165	227	285	286	235
FBgn0004003	342	354	321	459	576	570	353	413	396
FBgn0004034	10	9	5	20	6	17	245	216	163
FBgn0004045	6	8	6.5	7	4	7	4.5	35.5	7.5
FBgn0004047	87	91	88	94	89	100	91	131	111
FBgn0004049	583	592	440	665	463	666	618.5	657	605
FBgn0004050	443	451	380.5	489	395	551	446.5	400	436.5
FBgn0004052	60.67	66	51.67	76.67	48.67	69	41.33	49	45
FBgn0004053	0	3	1	0	0	1	0	1	0
FBgn0004054	0	0	0	0	0	0	1	0	0
FBgn0004055	871	1002.5	747	1046	720	964	910	807	739
FBgn0004057	1401	1598	1484	1660.5	1736.5	1612	1135.5	1195.5	1130.5
FBgn0004066	1010	1247	1261	1123	1265	1354	1061	1267	1212.5
FBgn0004087	47	49	56.5	49	66.5	70.5	48.5	76	64
FBgn0004101	217	252	186	284	210	259	347	299	286
FBgn0004102	158	169	113	183	117	186	201	185	204
FBgn0004103	2735	2931	2352	3017.5	2399.5	2902	3156	3159	2993.5
FBgn0004106	131	185.5	148.5	148.5	109	151.5	87.5	117	101.5
FBgn0004107	69.5	68	52	87	65	81	52	70	70.5
FBgn0004108	135.5	144.5	119.5	198	111	179	241	192.5	189
FBgn0004110	2	2	1	0	5	3	2	2	1
FBgn0004117	15178	15189	11488	19352	13846.5	19854	32987	23548.5	22110
FBgn0004118	182	197	184	218	189	222	269	232	235
FBgn0004132	183	223	220	202	214	231	168	211	216
FBgn0004133	508	513	437.5	490.5	462.5	532.5	592	469.5	499.5
FBgn0004143	0	0	2	1	2	1	1	0	0
FBgn0004167	3237	3013	2095	3601	2395	3134	5350	4736	5132
FBgn0004168	172	142	133	183	131	198	240	194	216
FBgn0004169	21229	21743	16890	27424	20456.5	27417	42900	31415.5	29247.5
FBgn0004170	0	0	0	1	1	0	0	0	0
FBgn0004171	3636.5	4120	3898.5	3743	3273	3591	2757.5	3828.5	3421
FBgn0004172	2853.5	3264.5	3061	3170.5	2454	2891	1585.5	2225	1882
FBgn0004173	5889	6747	6578	6316	5211	5681.5	3489	4580	3787
FBgn0004174	4226.5	4615	4266	4135	3439	4001	2341	3340	2818
FBgn0004175	3090.5	3560	3403.5	3252	2978	3005.5	1819	2494	2125
FBgn0004177	2986	3218	2531	3266	2772	3277	3346	3481	3282
FBgn0004179	2099	2074	1563	2263	1658.5	2308	2552	2315.5	2306.5
FBgn0004181	94218	103138	86153	114522	112535	113130	86810	71076	62158
FBgn0004183	0	1	1	0	0	1	1	0	0
FBgn0004185	0	0	0	0	0	0	0	0	0
FBgn0004186	0	0	0	0	0	0	0	0	0
FBgn0004187	0	0	0	0	0	0	0	2	1
FBgn0004188	2	0	0	1	0	0	1	0	0
FBgn0004189	0	0	0	0	0	0	0	0	0
FBgn0004190	0	0	0	0	0	0	0	0	1
FBgn0004191	4	8	3	8	0	3	3	3	2
FBgn0004192	0	0	0	1	0	0	0	0	0
FBgn0004197	176	147	105	105	60	111	130	187	165
FBgn0004198	715	673	414	743	438	697.5	952	936	1010
FBgn0004227	909	933	760	1026	750	1042	1004	963	1037
FBgn0004228	488	543	492	372	345	341	456	474	421
FBgn0004237	1643	1746	1532	1563	1477	1701	1337	1575	1553
FBgn0004240	15	30	28	1098	37	40	28	452	51
FBgn0004242	3410	2976	1974	3798	2268	3783	4939	4039	4200
FBgn0004244	1207	1098	631	1430	877	1499	1948	1623	1830
FBgn0004359	304	313.5	226.5	328	285.5	359.5	293	339.5	324.5
FBgn0004360	83	83	80	96	65	89	77	76	80
FBgn0004362	465	560	520	561	553.5	574	593	675	605
FBgn0004363	10663.5	11972	10163.5	11689.5	11218.5	11543	11002.5	9994	9891
FBgn0004364	530	691	426	716	426	622	561	691	708
FBgn0004367	80	73	58	88.5	55	91	81	88.5	96.5
FBgn0004368	711	675	456	766	442	762	804	770.33	759
FBgn0004369	836.5	823	556	1025.5	632.5	957.5	1339	1066	1133.5
FBgn0004370	1205.5	1177	801	1197	732	1126	1192.5	1109	1066
FBgn0004372	97	123	99	107	114	106	73	95	85
FBgn0004373	2192	2168	1518	2402	1606	2263	2444	2359	2205
FBgn0004374	597	601.5	508	594	485.5	566.5	386.5	420.5	425
FBgn0004378	108	106.5	98	94.5	84.33	116.33	102	115.5	120.5
FBgn0004379	455.5	439	342.5	458.5	323.5	440.5	346	434.5	401
FBgn0004380	413	456	364	454	389	450	523	490	492
FBgn0004381	229	233	212	253	224	275	335	298	300
FBgn0004387	917	875	652	993	671	993	1033	870	932
FBgn0004389	2	0	1	0	2	0	0	1	1
FBgn0004390	399	386	263	408	260	383	570	487	518
FBgn0004391	399	388.5	267	368.5	258.5	394	427	468	458
FBgn0004394	45	36	29	41	29	37	65	67	62
FBgn0004395	371	370	288	494	366	479	685	639.5	554
FBgn0004396	881	872	673	950	645	955	1061	1166	1264
FBgn0004397	1047	1048	821	1165	1044	1256	1518	1459	1412
FBgn0004400	5.5	9	8	8	9.5	8	11	12	7
FBgn0004401	2495	2511	2129	2692	2296	2694	2655	2578	2582
FBgn0004403	3057	3296	3230	3377	3871	3398.5	3173	3209	2972.5
FBgn0004404	1206	1335	1358	1273	1359	1338.5	1224	1213	1113.5
FBgn0004406	134	152	122.5	126.5	100.5	107.5	78.5	122	88
FBgn0004407	138.67	150	126	160	138.5	173	152.67	153	176.67
FBgn0004414	2806	3479	3162	6345	4846	6506	5842	4516	4048
FBgn0004419	1340	1467	1313	1455	1341	1512	1286	1551	1380
FBgn0004425	688	697.5	531	620.5	704.5	959.5	153	144	165
FBgn0004426	561	558.5	453	482	557.5	714	134	123	143
FBgn0004427	2061	2076	1656	1770.5	1888.5	2419	575	514	480.5
FBgn0004428	472	518	336.5	379.5	410.5	497.5	166	171	131
FBgn0004429	349	403.5	463	653	538	686.5	374	438	325
FBgn0004430	106	100	99.5	94.5	113	142	31	26	38
FBgn0004431	77	78.5	56	119	199	135	111	239	29.5
FBgn0004432	5535	6335	5737	5423	6521.5	5769	4765.5	5336	5042.5
FBgn0004435	1918.83	1908	1565	2197.5	1692	2098.5	2197	2011	2148
FBgn0004436	2389	2515	2088	2624.5	1917	2516	3353	2912	2692
FBgn0004449	1598	1252.5	790.5	1808	1018	1760.5	2663	3030	2842.5
FBgn0004456	810	861.5	570.5	815.83	588.5	779	1007	982.5	1029
FBgn0004463	136	179	158	180	161	192	181	193	195
FBgn0004465	456.67	487.33	457.67	483	465	513	446.67	442.67	412
FBgn0004507	15021	16224	10674	14217	13214	13950	16748	11650	11042
FBgn0004509	1311	1259	893	1459	957	1319	1431	1453	1439
FBgn0004510	137	170.5	126.5	175	143.5	206.5	140	167.5	141.5
FBgn0004511	3	1	1	2	1	2	4	1	0
FBgn0004512	1389.5	1224	1044.5	1261.5	1181.5	1323	1164.5	1261.5	1214
FBgn0004513	406	398	322	390	320	400	370	388	345
FBgn0004514	87	78	73	107	84	111	128	114	87
FBgn0004516	2870	2643	2000.5	2800	2191	3032	3824	3128	2867
FBgn0004552	127	130	141	132	96	146	83	98	75
FBgn0004554	1	0	0	4	1	4	1	11	4
FBgn0004556	66	92	63	85	82	100	87	116	116
FBgn0004567	25	33	15	32	12	25	22	34	22
FBgn0004569	177	258	186	256	228	304	341	306	271
FBgn0004573	129	103	63	118	91	128	173	147	160
FBgn0004574	1781	1764	1458	1910	1587	1947	1999	2035	1875
FBgn0004575	1464.5	1311.5	925.5	1566	1071.5	1580.5	2110	1733	1747
FBgn0004577	11	6	4	13	1	23	38	49	10
FBgn0004580	1864	1898.67	1582.33	2214.33	1502.67	2114	2295.33	2081	1949.33
FBgn0004581	580	560	434	717	520	677	379	437	413
FBgn0004583	511	481	321.5	602.5	342	608.5	765.5	762	762.5
FBgn0004584	210	204	153	204	184	232	178	230	204
FBgn0004587	2352	2295	1930	2569	2230	2749	3019	2956	3071
FBgn0004588	1	0	0	0	0	0	0	1	0
FBgn0004589	40	41	28	38	37	51	12	11	21
FBgn0004590	0	0	0	1	0	0	1	0	0
FBgn0004591	0	0	0	0	0	0	0	0	0
FBgn0004592	0	1	0	0	0	0	0	0	0
FBgn0004593	6	5	3	0	0	0	0	5	3
FBgn0004594	0	0	0	0	0	0	0	0	0
FBgn0004595	1727	1543	982	1913.5	1250.5	1903	2546.5	2115	2670.5
FBgn0004597	219	233.5	191	194.5	200.5	225.5	181.5	227.5	200.5
FBgn0004598	842.5	859	619	863	689	823	939	972	962
FBgn0004606	340	351.5	238	429	261	378.5	599.5	691	574
FBgn0004607	395	341.5	197	430.5	213.5	406.5	525	511.5	560
FBgn0004611	1425.5	1314	906.5	1576	1037.5	1496	1867	1672	1721
FBgn0004618	125	127	105.5	154	131	138	166	138	135
FBgn0004619	114	90	106	142	122	168	195	153	186
FBgn0004620	257.5	233	203.5	267.5	221.5	247.5	298	240.5	288.5
FBgn0004622	62	53	55	75	72	80	123	85	94
FBgn0004623	1420	1593	1324	1811	1405	1733	1892	1486	1385
FBgn0004629	1209	1639.33	1779	1258.5	1713.5	1289	716.5	1104.5	899.5
FBgn0004635	171	195	146	179	119	165	246	243	212
FBgn0004636	1374	1372	1155	1439	1117	1415	1508	1535	1564
FBgn0004638	1037	1032.5	773	1065	910	1103.5	1237	1277	1134
FBgn0004643	212	234.5	218.5	266	208.5	224	231.5	235	254.5
FBgn0004644	91	107.5	92	77	81	78	92	75	89
FBgn0004646	1140	1288.5	1076.5	1257.5	1113	1131	987.5	1007	982
FBgn0004647	294	297	198	458	292	481	376	400	339
FBgn0004648	2461	2341	1843	2557.5	2027	2469	2664.5	2692.5	2604.5
FBgn0004649	29	31	16	42	40.5	43	34	33	29
FBgn0004650	282	289	194	237	124	216	147	218	161
FBgn0004652	919	860	605	955	511	863.5	1058.5	947	1040.5
FBgn0004654	2430	2679.5	2482.5	2539	2899.5	2511.5	1890	2111.5	1931.5
FBgn0004655	547	573	357	563	447	577	674	571	630
FBgn0004656	1475	1313	906	1599.5	1012	1485	1796.33	1690	1770
FBgn0004657	2067	1902.5	1323	2345	1494	2220	2648	2618	2499.5
FBgn0004666	55	69	57	92	57	86	102.5	85	90
FBgn0004687	1966.5	2142	1878.5	2189.5	1768.5	2033	1966	2212	2146.5
FBgn0004698	853	873	684	989	722	961.5	1063	966.5	907
FBgn0004777	24	25	22	28	18	27	6	19	10
FBgn0004778	1	1	0	2	0	0	1	1	0
FBgn0004779	0	0	1	3	4	3	0	2	0
FBgn0004780	37	28	36	36	26	27	1	3	7
FBgn0004781	7	3	5	6	2	4	0	2	0
FBgn0004782	4	4	3	0	0	1	15	14	6
FBgn0004783	1	2	2	0	0	4	1	2	0
FBgn0004784	798	903	756	1032	779	997	1203	969	851
FBgn0004795	662	660	496	757	567	733	927	822	804
FBgn0004797	670	795	612.5	629	695	631.5	532	673.5	649
FBgn0004811	311	398.5	302.5	387	327.5	379	324.5	346.5	329.5
FBgn0004828	4751	5126	4548.5	5458	4899	5513	5187	5091	4879.5
FBgn0004832	162.5	201	201	192.5	182	183	153	144	154.5
FBgn0004837	226	297	225	289	186	247	250	220	221
FBgn0004838	6705	7028	4901	7430	5385	7281	7691.5	7686	7971
FBgn0004839	121	104	85	109	84	110	117	126	106
FBgn0004841	36	33	37	49	48	53	45	60	50
FBgn0004842	27	25.5	10	24	28	33	30.5	27.5	21.5
FBgn0004852	1093	1000	735.5	1075	724.5	1130	1236	1155.5	1237.5
FBgn0004854	61	70	56	69	46	41	117	140	125
FBgn0004855	179	191	158	183	187	187	158	168	175
FBgn0004856	473	490	433	520	455	444	496	508	482
FBgn0004858	472	425	336	532	368	529	611	516	526
FBgn0004859	471.5	450	327	615	379.5	510	656	609.5	553.5
FBgn0004860	112	113	108	141	98	150	168.5	171	167.5
FBgn0004861	232	194	172	283	197	298	380	324.5	315.5
FBgn0004862	18	12	15	27	24	22	28	29	37
FBgn0004863	33	32	29	30	32	32	29	35	32
FBgn0004864	428	436	297	400	307	411	496.5	487	464
FBgn0004865	180	151.5	118	203	138	212	285.5	223	247
FBgn0004867	6708	7715	7685	8650	9980	8473	6843	7257	7044
FBgn0004868	2858	3374	2890	3202	3100	3330	3125	3365	3277
FBgn0004870	71	54	55	60	58	72	77	88	79
FBgn0004872	59	52.5	48	45.5	47	58	61	98	74
FBgn0004875	1945	1929	1294	2178	1396	2074	2138	1941	1929
FBgn0004876	2637	2582	1849	2773	1757	2361	2295	2365	2424
FBgn0004878	2	1	1	2	0	1	1	1	0
FBgn0004880	619	585.5	365	711	435	689	868	670	850
FBgn0004882	4793	4689	3854	4398.5	3199.5	3996	2876	3706	3732
FBgn0004885	662	690	508	664	602	680	940	955	907
FBgn0004888	3666	4059	3308	3777.5	4377	3811	4654.5	3931.5	3730.5
FBgn0004889	1522	1521	1183	1757	1177	1655	1649	1700	1688
FBgn0004892	62	66	64	77	73	78	94	87	90
FBgn0004893	413	454	347	477	424	493	522	509	543
FBgn0004895	4	3	2	8	3	7	11	6	7
FBgn0004896	19	21	17	28	19	25	26	34	24
FBgn0004897	4	3	1	3	5	6	7	11	1
FBgn0004898	3	7	5	5	10	9	4	8	6
FBgn0004901	90.5	120	97	147.5	114.5	152.5	175.5	156.5	149
FBgn0004903	1245	1168	905	1309	909	1291	905	1011.5	979
FBgn0004907	9674	10180	8493	11185	9719	11304	12418.5	11814.5	11502.5
FBgn0004908	210.5	236.5	190.5	201	184	200	137.5	172.5	138
FBgn0004910	1264	1185.5	1024	1290	1183	1414.5	1862.5	1589.5	1735
FBgn0004911	19	14	7	26	19	21.5	38.5	20.5	26.5
FBgn0004913	734	753	610	769.5	511	758	651	712	681
FBgn0004914	1551.5	1724.5	1267	1883.5	1498.5	1807	2002	1936	1899.5
FBgn0004915	521	593.5	589	594	529	602.5	474	530.5	437
FBgn0004919	483	489	339	447	382	477	637	539	552
FBgn0004921	4830	5091.5	4245	5680	4679	5777	6252	5691	5631
FBgn0004924	1461	1436	1043	1552	1054	1574	1637	1565	1543
FBgn0004926	1351.5	1539	1426.5	1471	1511	1562	1323.5	1492	1508
FBgn0004956	130	144	129	131	104	129	107	109	111
FBgn0004957	148.5	173.5	148	148	135.5	178.5	151	147	158.5
FBgn0004959	41	78	67	59	20	40	33	41	37
FBgn0005198	592	545	390	604	430	511	652	641	609
FBgn0005278	2950	3220	2555.5	3531	2765.5	3334.5	3698.5	3562	3967
FBgn0005322	559	596	492	580	562	599	528	591	602
FBgn0005355	204	212	169	204	185	204	210	202	191
FBgn0005386	938	893	525	894	584	874	774	932	904
FBgn0005390	25	31	33	26.5	23	29.5	18	21	24
FBgn0005391	15	8	13	13	12	13	10	40	20
FBgn0005411	738	769	698	787	685	790	725	805	701
FBgn0005427	588	579	434	676	484	640	785	719	688
FBgn0005533	6238	6712	6551.5	6526.5	7430	6944	5759	5847	5460.5
FBgn0005536	3593	3623	2593	3919	2355	3719	3891	3498	3633
FBgn0005558	91.5	101	71	122	116	142	135	156	156
FBgn0005561	147.5	117	87.5	175.5	118.5	175	224	181	185
FBgn0005564	460	435	348	548	406	568	598	562	519
FBgn0005585	6555.5	7254	6317.5	7311	7334.5	7717.5	5954.5	7410.5	7239.5
FBgn0005586	1121	1023	789	1187	868	1232	1510	1309	1275
FBgn0005590	1	2	0	0	1	1	2	1	3
FBgn0005593	8883.5	9549	9118.5	9642	11123	9794.5	9795	9659.5	9170
FBgn0005596	281.5	291.5	208	366.5	260	310.5	236.5	276.5	298
FBgn0005612	576	650	480	599	491.5	538.5	752.5	620	539.5
FBgn0005613	48	37	38	48	30	65	46	49	36
FBgn0005614	4414	4216	3354	4160	3354	3769	3560	3263	3329
FBgn0005616	406.5	441.5	360	472	385.5	430.5	383.5	355.5	412.5
FBgn0005617	291	290.5	230.5	291	249	314.5	418.5	362	401.5
FBgn0005619	219.5	222	198.5	256	193.5	313.5	271	246.5	211.5
FBgn0005624	89	109	62	134.5	73	123	128	125	108
FBgn0005626	926	1066	771	1062	733	1063	886	1114	1058
FBgn0005631	487	484	316	671	384	626	645	659	712
FBgn0005632	2252	2044	1333.5	2109.5	1377	2093	2994	2720.5	2709.5
FBgn0005633	2006	2230.5	1567.5	2006	1462	2595	5253.5	3649	2645
FBgn0005636	366	362	318	369	275	316	319	318.5	344
FBgn0005638	90	104	85	131	69	92	113	71	92
FBgn0005640	891	931	636	949	648	956	1148	1045	1080
FBgn0005642	302	347	283	364	318	365	443	426	405
FBgn0005648	622.5	672	606.5	676.5	553.5	671.5	523.5	657	658.5
FBgn0005649	1454.5	1576.5	1278	1533	1274.5	1589	1552	1596	1545
FBgn0005654	811.17	786.83	651.33	777.33	578.17	726.5	472.33	615.17	523.67
FBgn0005655	100	97	94	108	118	117	78	90	90
FBgn0005658	108	75	71	120	80	130	142	131	134
FBgn0005659	395	340	239	308	269	363	414	408	400
FBgn0005660	144.5	129	106	153.5	173.5	150	241.5	373	313
FBgn0005664	299	371	288	152	149	194	288	347	163
FBgn0005666	21908	17935	10277	26367	11431	23279	37693	27967.5	31300
FBgn0005670	78	80	72	114	90	77	44.5	52	55
FBgn0005671	11757	10953	8314	10946	7679	10498	13153	12100	11926
FBgn0005672	614	648	549	693	604	734	885	840	864.5
FBgn0005674	875.5	866.5	688.5	829	657.5	844.5	970.5	1084.5	1050
FBgn0005677	207	239	186	254	213	278	267	212	269
FBgn0005683	113	96	79	77	75	101	76.5	92	90.5
FBgn0005694	694.5	730.5	511.5	710	622.5	771	743	832.5	760.5
FBgn0005695	217.5	275	218.5	261.5	183	227	290.5	285.5	317.5
FBgn0005696	42	42	32	42.5	42.5	51	19	31	39
FBgn0005771	563	743	542	685	445	644	595	586	581
FBgn0005775	303	289	219.5	362	269	356	460	390	393
FBgn0005777	911.5	880	765	959.5	752.5	881	727.5	836	848
FBgn0005778	318	277	270	279	228	287	187	209	184
FBgn0005779	170	194	173	148	133	140	93	118	105
FBgn0008635	1426	1507	1188	1662	1348	1632	1754	1806	1780
FBgn0008636	29	25	21	23	16	31	27	24	24
FBgn0008646	22	38	30	44	32	42	44	35	46
FBgn0008651	77	103	74	100	93	84	80	72	79
FBgn0010014	267	262	231	278	301	284	347	303	287
FBgn0010015	378	337	306	426	353	414	530	452	486
FBgn0010019	160338	184625	139891	209809	151783	193214	236942	236037	231182
FBgn0010038	37.5	49	17	20.5	19	26	30	20	14
FBgn0010039	316	328	313	306	218	289	167	236	201
FBgn0010040	2	0	4	2	2	3	0.5	0	2
FBgn0010041	245	322	228	198	251	245	73	103	101
FBgn0010042	2	4	3	3	0	5	2	0	0
FBgn0010043	55	37	37	43	76	50	10	12	9
FBgn0010044	61	52	50	29	58	34	13	13	11
FBgn0010051	1140	975	607	1237	645	1174	1392	1350	1318
FBgn0010052	42	42	35	54	68	65	103	55	73
FBgn0010053	1245	1762	1375	1543	1406	1490	1022	1034	1031
FBgn0010078	6841	7754.5	7649.5	7844	9055.5	8099.5	6843	7015	6477
FBgn0010097	4	7	2	6	6	6	0	4	0
FBgn0010100	24910	27580.2	20390	27278	20321	25584.8	38626.8	28657	29934
FBgn0010105	193	202	159	206	189	234	240	242	245
FBgn0010109	32	32	29.17	27.5	18.83	18	9	13	12
FBgn0010113	557.5	538	341.5	628.5	454.5	614	920.5	864.5	906
FBgn0010114	1548	1456	1097	1709	1375	1863	2564	2070.5	2216
FBgn0010173	771	848	667	785	660	747	727	847	757
FBgn0010194	118	121	88	129	102	149	135	158	134
FBgn0010197	13	9	16	15	13	18	13	21	16
FBgn0010198	3747	4086	4034	4239	5169	4351	4021	3970	3832
FBgn0010213	2651	3123	2641	2875	2696	2717	3504	3042	3011
FBgn0010215	1043	1150	947	1169	939	1189	1124	1187	1197
FBgn0010217	46621	52201.5	41582.5	51192	40475	49012.5	72178	52045	50994.3
FBgn0010220	132.5	192	170	203.5	202	195.5	203	181.5	209.5
FBgn0010222	249.5	234.5	197	226.5	248	365.5	322	274.5	312.5
FBgn0010223	157	223	184	201.5	118	179	188.5	204.5	211
FBgn0010225	3366	4014	3174.5	4109.5	4266.5	3545	2650.5	3321	3049
FBgn0010226	9049	9634	7434	9419	6503	9144.5	11339	10945	8486
FBgn0010228	2196	2462	2283	2503	2043	2243	2241	2216	1931
FBgn0010235	872	940.5	760.5	939	768	968.5	903	992.5	925
FBgn0010238	955	1077	855	1094	801	1118	924	1094	961
FBgn0010240	138.83	133.67	123.17	144.83	122.5	187.83	230	176.83	192.83
FBgn0010241	442.5	340.5	361	731	429.5	527.5	938.5	954.5	1001
FBgn0010246	3380	3363	2476	3017	1834	2198	3706	3505	3708
FBgn0010247	565	656	482	667	529	667	473	456	510
FBgn0010258	338	347	317	316	321	323	221	304	277
FBgn0010263	5580	5492	3981	5863	4134.5	5672.5	6544	5431	5808.5
FBgn0010265	5394	5799	5604	5908.5	6792	5827	6049.5	6116	5909
FBgn0010269	226	229	189	272.5	223	283	262	247	267
FBgn0010278	344	419	373	396	394	392	325	350	345
FBgn0010280	1693	1702	1168	1821	1199	1758	1859	1847	1771
FBgn0010282	532	611	508	565	567	587	511	539	555
FBgn0010287	145	157	152	141	131	169	84	131	110
FBgn0010288	2118	2328	2168	2014	1650	1879	1542	1951	1744
FBgn0010292	223	240	222	269	226	230	226	231	220
FBgn0010294	0	0	0	0	0	0	0	0	0
FBgn0010295	0	0	0	0	0	0	0	0	0
FBgn0010296	0	0	0	0	0	0	0	0	0
FBgn0010300	446.5	448	279	528	289.5	480	562.5	564.5	637
FBgn0010303	613	637	407	688	582	697	848	741	797
FBgn0010309	367	394	324	461	286	429	325	362	341
FBgn0010313	962	903	706	1046	792	1064	1063	1065	1096
FBgn0010314	98	93	71	97	73	104	67	51	68
FBgn0010315	137	169	134	164	143	142	162	188	189
FBgn0010316	176	166	145	171	172	174	247	177	188
FBgn0010317	16.5	16.5	29.5	30	15.5	26	14.5	38	18.5
FBgn0010323	8	14	9	12.5	5	5.5	7	7	7
FBgn0010328	621	679	494.5	705.5	550.5	648	767.5	756	778
FBgn0010329	214	159	132	180	118	211	251	236	206
FBgn0010333	955	970	762	986	830	1003	997	996	1030
FBgn0010339	449	525	445	486	479	505	404	471	466
FBgn0010340	166.5	201	187.5	174	210.5	179.5	159	189.5	168.5
FBgn0010341	1442	1455.5	1154	1397	1198	1426.5	1696	1704	1786.5
FBgn0010342	144	162.5	113	178	123	166.5	144	169	130
FBgn0010348	4659.5	4971	4201	5381	4400.5	5391	4762	5438	5285
FBgn0010350	2483	2415	1921	2935.5	1998.5	2905	2856	2718	2523.5
FBgn0010352	20862.5	22684.5	16323	21827	16917	21521	24548	19297.8	20157.5
FBgn0010355	817	717	572	794	574	776.5	858	822	905
FBgn0010356	142	175	120	182	134	203	175	185	159
FBgn0010357	43969	44593	41684.5	35131.5	39330.5	36590.5	33171.5	31951.5	33964.5
FBgn0010358	1.5	1	2	1.5	3.5	2.5	3.5	1.5	1.5
FBgn0010359	0	0	0	0	0.5	0	0	0	0.5
FBgn0010379	1005	1121	853	1202	909	1220	1458	1313	1310
FBgn0010380	1007	1030	852	1079.5	893	1037	1109	1210	1114
FBgn0010382	280	316	220.5	281	153	276	144.5	195	169
FBgn0010383	189	240	250	280	269	315	292	231	232
FBgn0010385	12	20	30	13	12	17	14	16	19
FBgn0010387	3903	4332	3976	4223	4591	4089	2793	2862	2787
FBgn0010388	6	37	15	509	11	16	13	195	23
FBgn0010389	236	263	207	312	209	295	357	307.5	306
FBgn0010391	1022	1132	1033	1162	1032	1187	1111	1159	1046
FBgn0010395	286.5	332	256.5	316.5	270.5	268	390.5	356.5	380.5
FBgn0010397	713	792	635	743	619	757	821	869	867
FBgn0010398	107	125	100	132	95	108	105	119	77
FBgn0010399	214	208	154	249.5	215	225	295.5	257	265
FBgn0010401	210	340.5	233.5	261.5	268	338	389	276	152
FBgn0010403	221	353	237	269	252	326	269	198	118
FBgn0010406	623	676.5	596.5	736.5	533	676.5	692.5	689.5	608.5
FBgn0010407	31.5	40	35.5	46	39	37	55.5	47	51.5
FBgn0010408	4029.5	4540	4572	4661	5661.5	4705	4085.5	4023.5	3722.5
FBgn0010409	6804	7404.5	7212	7396	8957	7541	7807	7695	7176.5
FBgn0010411	6962.5	7594.5	7346.5	7551	8944	7746.5	5792	6005	5488
FBgn0010412	7012	7207	7163	6978	8713	7326	7229	7149	7045
FBgn0010414	112	104	85	122	107	159	147	109	111
FBgn0010415	2648.5	2869.5	2167.5	3131.5	2688.5	3060	3487	3541.5	3505.5
FBgn0010416	302.5	325	275	349	287	332	322	381	355
FBgn0010417	288	320	286	307	256	334	269	297	277
FBgn0010421	203	223	190	241	174	228	158	187.5	201
FBgn0010422	399.5	448	411	590.5	564	598	479	475.5	514
FBgn0010423	362	362	305	409	410	402	289	260	265
FBgn0010424	599	659	584	766	750	945	1147	1010	978
FBgn0010425	8834	9798	7148	5654	3804.5	6703	7010	4928	4891
FBgn0010431	37	47	39	37	25	37	12	22	13
FBgn0010433	0	2	0	0	1	0	0	0	1
FBgn0010434	2601	2634	1793	3102	2054	2930	3686	3651	3577
FBgn0010435	6426	7444	6013.5	7433	5405	6800	5291.5	6066	5186
FBgn0010438	139.5	128	116.5	133	124	110	121	140.5	127
FBgn0010441	129	171	115.5	158	127	146.5	149.5	152	166
FBgn0010452	141	126	108	156	113	144	139	153	181
FBgn0010453	64	70	62	73	65	79	73	89	78
FBgn0010470	1624	1720	1610	2015	2382	2179	1890	2214	2224
FBgn0010473	1550	1240	775	1674	871	1628	2293	1898	1863
FBgn0010482	6893	6507	4338	8052	4991	7908	10702	8801	9140
FBgn0010488	5857	5595	4227	6028	3983	5537	5678	6038	5834
FBgn0010497	1431	1585	1137	1521	1000	1378	1538	1887	2338
FBgn0010501	154.5	157	183.5	144.5	111.5	123	133	158.5	178.5
FBgn0010504	2322	2562.5	2286.5	2377.5	1864	2323	1614.5	2023.5	1838
FBgn0010516	2246	2651	2365.5	2537	2828	2589	2495.5	2446.5	2273.5
FBgn0010520	94	126	104	101	93	93	110	105	123
FBgn0010531	167	173	178	205	164	175	173	172	139
FBgn0010548	4030	4623	3742	4678	4330	4770	3885	4040	4024
FBgn0010549	42	39	21	47	37	55	34	35	39.5
FBgn0010551	2894.5	3322.5	2875.5	2938	2940	3112	2026	2566.5	2462.5
FBgn0010583	908	958	708	901.5	775	982	790	845	758
FBgn0010590	1760	1966	1796.5	1896.5	1835.5	1915	1538	1694	1537
FBgn0010591	794	869	683	928	716	828	804.5	843	802
FBgn0010602	910	916	843	983	821	942	895	940	908
FBgn0010607	117.5	119	103	134	126	127.5	122	105	134.5
FBgn0010611	2100	2422.5	1873	2464.5	2027	2268.5	2428	2446.5	2393.5
FBgn0010612	5879	6181.5	5264	6522	5701	6204	7652	6224	5845
FBgn0010620	846	952	725	1016	837	985	977	888	921
FBgn0010621	913.5	945	887.5	950	889	1038	971	1102.5	1150.5
FBgn0010622	250.5	279.5	251	248	224	246	206.5	230	200.5
FBgn0010638	1606	1807	1633	1768	1674	1873	1332	1606	1603
FBgn0010651	944	1181	1016	1137.5	864	1133	1233.5	1418.5	1317
FBgn0010660	536	547	414	648	401	613	606	600	575
FBgn0010741	345.5	407	389.5	373	375.5	430	434.5	472	424
FBgn0010747	1544	1520	1326	1516	1288	1519	1395	1596	1523
FBgn0010750	342	368	310	344	335.5	351.5	354	349.5	330
FBgn0010762	813	793	591	868	575	824	937	870	801
FBgn0010768	60	86	73	91	58	77	114	98	81
FBgn0010770	120	120.5	126	137	95.5	112	107.5	136	119
FBgn0010772	1119	1188.5	948	1251	1205	1360	1529.5	1350	1513.5
FBgn0010774	1027	1214.5	1007	1161.5	1109.5	1193	1064	1299.5	1095.5
FBgn0010786	1591.5	1648	1357	1769	1550.5	1762.5	2019	1826.5	1893
FBgn0010803	709	791.5	628	686	574	710	547	655	595
FBgn0010808	1552	1681	1460	1730	1731.5	1856	2080	1747	1667
FBgn0010812	452	496	365	460	403	565	477	485	507
FBgn0010825	1604	1453	913	1642	1012	1730	1889	1772	1851
FBgn0010830	208.5	207.5	150	238	181.5	238	310	273	302
FBgn0010877	918	920	687	999	659	898	965	928	905
FBgn0010894	298	347	244	344	281	346	362	384	340
FBgn0010905	1338	1175	825	1448	894	1407.5	1834	1548	1602.5
FBgn0010909	1557	1391	1001	1593	1107	1571	2112	2122	2020
FBgn0010926	464	519	421.5	379.5	490.5	365	279	310.5	287.5
FBgn0011016	1139	1242	1088	1287	1121	1234	968	1220	1172
FBgn0011020	78	77	67	102	85	93	88	92	82
FBgn0011202	977	913	654	851	670	850	1061	1026	987
FBgn0011204	1659	1961.5	1370.5	2021.5	1569	1811	1632	1718	1648.5
FBgn0011205	1925.33	2108	1636.5	2180.5	1880.5	2203	2203.5	2167	2183.5
FBgn0011206	8182	8260	6429	8369	5166	7920	6419	7257	6823
FBgn0011207	632	597	486	609	465	564.5	556.5	615	580
FBgn0011211	42606	43007	31854	44784	34958	42004.5	59885	44804	42768
FBgn0011217	8737	9487	7843	9176.5	7266	8780	7675	8860	8418
FBgn0011224	2636	2660	1981	2887	2033	3006	2477	2443	2456
FBgn0011225	5164	5232	4292	5209	4083	4949	4379	4857	4804
FBgn0011227	1996	2265	2061.5	2349	2134	2387.5	2423.5	2248.5	2003.5
FBgn0011230	6331.5	5343	3150	6701.5	3125	5993.5	6941	6544	6792
FBgn0011232	365	371	264	403	348.33	416	404	442	423
FBgn0011236	372	424	308.5	466.5	346	415	413	418	413
FBgn0011239	636	755	614	650	538	617	376	440	380
FBgn0011244	6650	7068	5990	7091	5281	6692	4142	5413	4933
FBgn0011259	564	473	270	619	380.33	571	736	667	735.5
FBgn0011260	447	400	274	446	314	481	507	507	450
FBgn0011270	1886	2060	1934	1900	1531	1720	1038	1468.5	1263
FBgn0011272	8355	9292	9137	9475	11160	9563.5	8973	8487	8528
FBgn0011273	751	858	840	866	672	804	480	655.5	516.5
FBgn0011274	1080	1170.5	886	1299.5	975	1207.5	1273	1261	1262.5
FBgn0011276	5	3	3	3	3	6	5	8.5	3
FBgn0011277	3	9	5	6	7	12	5	6	4
FBgn0011278	35	41	30	25	19	23	16	9	5
FBgn0011279	108	148.5	141.5	132	119	146.5	99	97	44.5
FBgn0011280	1938	3010	2479	2494	2279	2748	2512.5	2364	1860
FBgn0011281	453	688	458	447	449	550	558	367	214
FBgn0011282	17.5	26	18.5	23	25.5	37.5	34	24	21
FBgn0011283	73	97	101	107	97	115	191	115	90
FBgn0011284	7494	7823	7686	8394	9929	8329.5	9421	9115.5	8729
FBgn0011286	3879	3337.5	1879	4029	2045	4037	5763	4809	5143
FBgn0011288	1279	1301	1022	1414	1227	1527	1767	1476	1421
FBgn0011289	822	887	728.5	930	759	884.5	842.5	871	814
FBgn0011290	271	290	235	293.5	292	312	277.5	308.5	278
FBgn0011291	108	127	91	113	85	130	90	111	88
FBgn0011293	192	334	210	226	267	303	254	217	129
FBgn0011294	51	69	58	62	42	50	63	39	30
FBgn0011296	1104	1062.5	1005	1378.5	1254.5	1606	1691.5	1296.5	1406
FBgn0011297	246.5	251	298	220	193	216	177	220	231
FBgn0011300	859	782	552	937.33	603	907	1146.5	1026	1067
FBgn0011305	523	587	542	616	569	630	658	609	582
FBgn0011327	1637	1693	1592	1696	1346	1651	880	1099	947
FBgn0011335	125	159	113	135	142	159	154	145	163
FBgn0011336	2068	2032.5	1862.5	2412	2291.5	2390.5	2449	2638.5	2746
FBgn0011361	2656	2948	2576	2878	2835	2877	2982	2576	2370
FBgn0011455	3500	3767	3406.5	3843.5	3385.5	3652	4078.5	3578	3522
FBgn0011474	383.5	358	265	415	297.5	386	393	471	417.5
FBgn0011476	160.5	199	192.5	192	196.5	184.5	155.5	162	158
FBgn0011481	1010	1046	721	1146	774	1139	1304	1267	1308
FBgn0011509	275	367	299	373	296	372	382	398	351
FBgn0011554	188	209	207.5	170	146	154	217	194	206
FBgn0011555	1742	1672	1314	1293	1278.5	1430	2014	1641	1874
FBgn0011556	680	806	711	821	552	703	591	540	580
FBgn0011559	31946	31109	26879	40062	34773	41197	37299	32389	30490
FBgn0011566	112	132.5	117.5	130	126.5	158	169.5	152	150.5
FBgn0011569	117	141	101	138	104	128	162	204	172
FBgn0011570	601	607	533	612	529	573	608	687	691
FBgn0011573	953.33	1086.83	955.5	981.17	822.67	974.83	720.33	891.5	884.83
FBgn0011576	251.5	246	210	296	269	257	291	308.5	284.5
FBgn0011581	340	413	352	475	499	500	460	421	466
FBgn0011582	219	238	127	238.5	123.5	239.5	339.5	291	298
FBgn0011584	2542	2607	2353	2998	2583	2942.5	2390	2657	2457
FBgn0011586	470	548	429	507	510	537	501	521	490
FBgn0011589	112	96	54	147	93	138	123	123	116
FBgn0011591	211.5	205.5	155	277.5	241.5	318	290.5	279.5	232.5
FBgn0011592	420	457.5	315	432.5	295.5	415.5	487	569.5	515
FBgn0011596	1125	1066	911	1285	916	1137	748	904	821
FBgn0011603	611.5	632.5	518	825	647.5	800.5	827	786.5	681
FBgn0011604	1168	1157	856	1072	799	1107	901	1145	1019
FBgn0011606	1646	1719	1525	1635	1174	1461	977	1294	1168
FBgn0011638	501	603	515	635.5	502	597	540	627	588
FBgn0011640	764.5	844.5	715.5	930.5	781.5	902	935.5	910	904.5
FBgn0011642	908.5	1070	793	1095.5	852	984.5	986.5	995.5	1001.5
FBgn0011648	677	680	575	703	621	648	730	736	701
FBgn0011653	41	39	19	10	6	16	6	3	3
FBgn0011655	435.5	450	362.5	471	395.5	461	494.5	496.5	450.5
FBgn0011656	1587	1603	1132	1827	1190.5	1725.5	2171.33	1833.83	1963.33
FBgn0011659	59	57	54	59.5	62.5	49.5	55.5	70	61.5
FBgn0011660	167.5	176	128.5	184.5	138	191.5	135.5	160	160
FBgn0011661	3740	4066	3179	4094	3307	4054	3900	3870	3863
FBgn0011666	847	841	535	955	586	888	1039	955	998
FBgn0011668	15228	16840	17051	20126	17466	20965	15880	14549	12222
FBgn0011669	11417	10839	11307	13757	9319	13311	10404	9571	7454
FBgn0011670	3215	3403	3414	4378	3994	4945	3293	2759	2518
FBgn0011672	869	894	639	1016	678	919	909	986	1020
FBgn0011674	145.5	185.5	147	194	150.5	169	209	222	252
FBgn0011676	116	131	93	136	101	150	207	169	199
FBgn0011692	82	76	73	91	81	70	46	73	59
FBgn0011693	716	1115	958.5	1080	1233.5	1223.5	1353.5	995.5	976
FBgn0011694	30856.5	33219	30825.5	36577.5	31940	35926	22825	19248	16205
FBgn0011695	17158	20259	19086	16913	15573	16842	11521	12521	10872
FBgn0011701	168.5	187.5	108	205.5	138	212	248.5	202	236.5
FBgn0011703	62	56	34	50	80	68	51	91	62
FBgn0011704	116	118	92	132	105	127	100	135	103
FBgn0011705	322	341	313	318	314	332	249	340	316
FBgn0011706	10	12	19	27	14	19	14	25	15
FBgn0011708	1178	1291	1056	1317.5	1007	1265	1061	1215	1271
FBgn0011710	488	477	394	474	407	484	434	558	513
FBgn0011715	194	220	203	246	203	222	201	216	194
FBgn0011722	556	694.5	466	572.5	632.5	723	986	1101	1031
FBgn0011723	115	87	86	117	124	136	130	122	110
FBgn0011725	6791	7078	5881.5	6639.5	4824	6142	4308	5478	5070
FBgn0011726	2315.5	2678	2332.5	2383	2408.5	2651	2429	2681	2606.5
FBgn0011737	1073.5	1061.5	914	1146	862.5	1101	797.5	928	877.5
FBgn0011739	967.5	823	571	1030.5	688.5	1031	1221.5	1070	1105
FBgn0011740	586	535	429.5	657	512	635.5	594	628.5	652
FBgn0011741	218.5	212	202.5	182.5	237	233.5	238	236	232
FBgn0011742	1032	1091	933	1041	814	1018	1044	1212	1072
FBgn0011743	950	1134	1037	1046	913	1019	564	755	652
FBgn0011745	890	964.5	777.5	946.5	922	985	958	1063	924.5
FBgn0011746	380.5	373.5	359.5	479.5	319	426.5	494.5	610.5	558.5
FBgn0011747	3449	3385	2417	3301	2431	3327	4037	3761	3852
FBgn0011754	2542	2551	2061	2707.5	2078	2591.5	2749	2532.5	2507
FBgn0011758	31	36	23	41	26	44	43	35	35
FBgn0011760	3629	3782	3153	4246	3619	4405	4875	4388	4239
FBgn0011761	24	37	36	44	33	39	27	47	34
FBgn0011762	20.5	26	23	23.5	29	21	29.5	24	37
FBgn0011763	712.5	732.5	549	714.5	620	730.5	875.5	823.5	847
FBgn0011766	1073.5	1070.5	785.5	1188.5	773	1110.5	1527	1525.5	1538
FBgn0011768	1173	1275	1158	1071	1301	1132	879	1039	1015
FBgn0011769	112	95	103	116.5	110.5	117	116.5	121	112
FBgn0011770	916.5	1050.5	930.5	818.5	1184	796.5	556.5	769.5	645
FBgn0011771	317	354	254	370	266	371	405	465	434
FBgn0011774	111	102	97	106	75	109	144	134	139
FBgn0011785	645	651	454.5	711.5	546.5	688	793	846.5	856.5
FBgn0011787	353	367	326	393	434	439	355	420	397
FBgn0011802	539	539	461	522	404	514	196	240	263
FBgn0011812	2	0	0	0	0	0	0	0	0
FBgn0011817	1591	1723	1329	1666	1087	1587	1331	1380	1422
FBgn0011818	648	754	593	704	590	673	605	684	634
FBgn0011822	215	161	126	190	186	209	259	194	220
FBgn0011824	338	296	260	286	233	296	192	216	238
FBgn0011826	819	838	687	928	749.5	915	1010	904	963
FBgn0011828	542.5	568.5	499	633	472	588	1218	1186	1076
FBgn0011829	49	45	27	46.5	32	68.5	67	49	44
FBgn0011832	0	0	0	0	0	0	0	0	1
FBgn0011834	124	118	121	98	95	88	352.5	315	258
FBgn0011836	259	297.5	225	299	251.5	285	271	289	301
FBgn0011837	877	836	535	879	639.5	805.5	1007	960.5	1024
FBgn0011840	0	0	0	0	0	0	0	0	0
FBgn0011844	0	0	0	0	0	0	0	0	0
FBgn0011845	0	0	0	1	0	1	0	0	0
FBgn0011848	0	0	0	0	0	0	0	0	0
FBgn0011849	0	0	0	0	0	0	0	0	0
FBgn0011850	0	0	0	0	0	0	0	0	0
FBgn0011851	0	0	0	0	0	0	0	0	0
FBgn0011852	0	0	0	0	0	0	0	0	0
FBgn0011853	0	0	0	0	0	0	0	0	0
FBgn0011854	0.5	0.5	0.5	0	0	0.5	0	0.5	0
FBgn0011855	0	0	0	0	0	0	0	0	0
FBgn0011858	0	0	0	0	0	0	0	0	0
FBgn0011859	2	0	0	0	1	2	3	0	3
FBgn0011860	0	0	0	0	0	0	0	0	0
FBgn0011861	0	0	0	0	0	0	0	0	0
FBgn0011862	0	0	0	0	0	0	0	0	0
FBgn0011863	0	0	0	0	0	0	0	0	0
FBgn0011864	0	0	0	0	0	0	0	0	0
FBgn0011865	0	0	0	0	0	0	0	0	0
FBgn0011866	0	0	0	0	0	0	0	0	0
FBgn0011867	0	0	0	0	0	0	0	0	0
FBgn0011868	0	0	0	0	0	0	0	0	0
FBgn0011869	0	0	0	0	0	0	0	0	0
FBgn0011870	0	0	0	0	0	0	0	0	0
FBgn0011871	0	0	0	0	0	0	0	0	0
FBgn0011872	0	0	0	0	0	0	0	1	0
FBgn0011877	0	0	0	0	0	0	0	0	0
FBgn0011878	0	0	0	0	1	0	0	0	0
FBgn0011879	0	0	0	0	0	0	0	0	0
FBgn0011880	0	0	0	0	0	0	0	0	0
FBgn0011881	0	1	0	1	0	0	0	1	0
FBgn0011882	0	0	0	0	0	0	0	0	0
FBgn0011883	0	0	0	0	0	0	0	0	0
FBgn0011884	0	0	0	0	0	0	0	0	0
FBgn0011885	0	0	0	0	1	0	0	1	0
FBgn0011887	0	0	0	0	0	0	0	0	0
FBgn0011888	0	0	0	1	0	0	0	0	0
FBgn0011889	0	0	0	0	0	0	0	0	0
FBgn0011890	0	0	0	0	0	0	0	0	0
FBgn0011891	0	0	0	0	0	0	0	0	0
FBgn0011892	0	0	0	0	0	0	0	0	0
FBgn0011893	0	1	0	0	0	0	0	0	0
FBgn0011894	0	0	0	0	0	0	0	0	0
FBgn0011895	0	1	0	0	0	0	0	0	0
FBgn0011896	0	0	0	0	0	0	0	0	0
FBgn0011897	1	0	0	0	0	0	0	0	0
FBgn0011902	0	0	0	0	0	0	0	0	0
FBgn0011904	0	0	0	0	0	0	0	0	0
FBgn0011905	0	0	0	0	0	0	0	0	0
FBgn0011906	0	0	0	0	0	0	0	0	0
FBgn0011909	0	0	0	0	0	0	0	0	0
FBgn0011910	1	0	0	0	0	0	0	0	0
FBgn0011915	0	0	0	0	0	0	0	0	0
FBgn0011916	0	0	0	0	0	1	1	0	0
FBgn0011919	1	2	1	2	2	0	0	0	0
FBgn0011921	0	0	0	0	0	0	0	0	1
FBgn0011927	0	0	0	0	0	0	0	0	0
FBgn0011928	0	0	0	0	0	0	0	0	0
FBgn0011931	0	0	0	0	0	0	0	0	0
FBgn0011932	0	0	0	0	0	0	0	0	0
FBgn0011933	0	0	0	0	0	0	0	0	0
FBgn0011934	0	0	0	0	0	0	0	0	0
FBgn0011935	0	0	0	0	0	0	0	0	0
FBgn0011936	0	0	0	0	0	0	0	0	0
FBgn0011937	0	0	0	0	0	0	0	0	0
FBgn0011938	0	0	0	0	0	0	0	0	0
FBgn0011944	0	0	0	0	0	0	0	0	0
FBgn0011945	0	0	0	0	0	0	0	0	0
FBgn0011948	0	0	0	0	0	0	0	0	0
FBgn0011949	0	0	0	0	0	0	0	0	0
FBgn0011950	0	0	0	0	0	0	0	0	0
FBgn0011951	0	0	0	0	0	0	0	0	0
FBgn0011952	0	0	0	0	0	0	0	0	0
FBgn0011953	0	0	0	0	0	0	0	0	0
FBgn0011954	0	0	0	0	0	0	0	0	0
FBgn0011955	0	0	0	0	0	0	0	0	0
FBgn0011956	0	0	0	0	0	0	0	0	0
FBgn0011957	0	0	0	0	0	0	0	0	0
FBgn0011958	0	0	0	0	0	0	0	0	0
FBgn0011959	0	0	0	0	0	0	0	0	0
FBgn0011960	0	0	0	0	0	0	0	0	0
FBgn0011961	0	0	0	0	0	0	0	0	0
FBgn0011962	0	0	0	0	0	0	0	0	0
FBgn0011963	0	0	0	0	0	0	0	0	0
FBgn0011965	1	0	0	1	0	0	0	0	0
FBgn0011966	0	0	0	0	0	0	0	0	0
FBgn0011970	0	0	0	0	0	0	0	0	0
FBgn0011971	0	0	0	0	0	0	0	0	0
FBgn0011974	0	0	0	0	0	0	0	0	0
FBgn0011975	0	0	0	0	0	0	0	0	0
FBgn0011976	0	0	0	0	0	0	0	0	0
FBgn0011977	0	0	0	0	0	0	0	0	0
FBgn0011980	0	0	0	0	0	0	0	0	0
FBgn0011981	0	0	0	0	0	0	0	0	0
FBgn0011982	0	0	0	0	1	0	0	0	0
FBgn0011983	0	0	0	0	0	0	0	0	0
FBgn0011984	0	0	0	0	0	0	0	0	0
FBgn0011985	0	0	0	0	0	0	1	0	0
FBgn0011986	0	0	0	0	0	0	0	0	0
FBgn0011987	1	1	0	4.5	0	0	0	0	0
FBgn0011993	0	0	0	0	0	0	0	0	0
FBgn0011994	0	0	0	0	0	0	0	0	0
FBgn0011998	0	0	0	0	0	0	0	0	0
FBgn0011999	0	0	0	0	0	0	0	0	0
FBgn0012000	0	0	0	0	0	0	0	0	0
FBgn0012001	0	0	0	0	0	0	0	0	0
FBgn0012002	0	0	0	0	0	0	0	0	0
FBgn0012003	0	0	0	0	1	0	0	0	0
FBgn0012004	0	0	0	0	0	0	0	0	0
FBgn0012009	0	0	0	0	0	1	0	0	0
FBgn0012010	0	0	0	0	0	0	0	0	0
FBgn0012011	0	0	0	0	0	0	0	0	0
FBgn0012016	0	0	0	0	0	0	0	0	0
FBgn0012017	0	0	0	0	0	1	0	0	0
FBgn0012018	0	1	0	0	0	1	0	0	0
FBgn0012024	2	0	0	1	0	0	1	0	0
FBgn0012025	0	1	0	0	1	1	0	0	0
FBgn0012026	2	0	0	1	0	0	2	0	1
FBgn0012027	0	0	0	0	0	0	2	0	0
FBgn0012028	0	0	0	0	0	0	0	0	0
FBgn0012034	5958	6771	5555	6017	6379	5414	3532	3605	3369
FBgn0012036	11060	12229	10764	11145	11958	10847	8812	10374	9838
FBgn0012037	2611	2681	2520	3085	2815	2497	2832	3013	2972.5
FBgn0012042	12	41	80	758	24	27	18	149	24
FBgn0012051	683	759	574	716	665	847	817	839	748
FBgn0012058	1121	1269	911	1158	868	1128	864	1070	1019
FBgn0012344	228	218	178	243	226	240	293	256	255
FBgn0013263	1027.83	1117.5	811.5	1163.5	809	1126.5	1169.5	1181.5	1139.5
FBgn0013269	335.5	474	429	471.5	419	458	438.5	504	542
FBgn0013272	7675	8221.5	6621.5	8300.5	6946	7934	7955	8694.5	8125.5
FBgn0013275	0.5	0	0	0.5	1	1.5	11.5	3	1
FBgn0013276	9	5.5	2.5	8.5	13	8.5	83	18	13.5
FBgn0013277	3	3	4	1	2	1	28.5	5	4
FBgn0013278	3	2	1	2	10	3	45.5	11	10
FBgn0013279	13	3	4	9	8	5	47	17	8
FBgn0013300	1120	1304.5	1252	1371	1156	1351	777	1030	760
FBgn0013301	1012	1145.5	1091	1378	1042	1303	871	1177	1016
FBgn0013303	667.5	706	645.5	751.5	683.5	769	741	689.5	657
FBgn0013305	2202.67	2326.83	1995.5	2277.33	2013.33	2285	2128	2214	2186.33
FBgn0013307	361	419	380	423	322	286	523	529	474
FBgn0013308	46	46	28	26	32	58	109	107	104
FBgn0013323	44	69.5	56.5	42	45	45	33	36.5	26.5
FBgn0013325	6081	6407	6272	6875.5	8273	6849.5	5677.5	5729	5494
FBgn0013334	5312	4911	3552	6160.5	4295.5	6181.5	7170	5801.5	5924
FBgn0013342	3380	3140	2311	3471	2746	3826	4574	3775	3809
FBgn0013343	745.5	656	412.5	882.5	417.5	792	1101	964	1033.5
FBgn0013347	437	505.5	512	544	494	578	461	503	436
FBgn0013348	4635	4988	4314	6343	4735	6004	6890	5434	5063
FBgn0013432	206	274.5	232.5	248	274.5	262.5	268	242.5	261.5
FBgn0013433	84	84	66	96	86	90	128	95	107
FBgn0013435	91	90.5	107	140.5	118.5	104.5	92.5	112.5	89
FBgn0013467	1126	1140.5	913.5	1237	961	1308	1454	1172	1122
FBgn0013469	146	158	130	194	151	153	223	185	218
FBgn0013531	84	122	92	91	65	93	85	78	90
FBgn0013548	62	86	75	58	61	60	81	75	63
FBgn0013563	223.5	231.5	167	205	168	214.5	202.5	254	237.5
FBgn0013576	5699.5	5573	4191	5944.5	4284	5652.5	6534.5	6138.5	6253
FBgn0013672	64877	76457	70366.5	80127.5	64350	74484.5	87728	79189.5	66270.5
FBgn0013673	759.5	988	715.5	1000.5	673	971.5	1203.5	1104	857
FBgn0013674	266598	299206	242062	298149	195837	261398	294386	254166	242794
FBgn0013675	57008	70581.8	67992	65620	60058.5	62657.5	60790.5	53083.5	50646.5
FBgn0013676	140082	164424	144318	155095	112544	138586	140814	125432	114332
FBgn0013678	132256	151569	130264	148536	102242	133779	144414	128400	122708
FBgn0013679	30901	37764	34197	37686	29588.5	34114	27922.5	23302	23647.5
FBgn0013680	1854	2146.5	2149	2101	2160.5	1963	1904.5	1603.5	1897.5
FBgn0013681	7405	9810	9063	8308	7555.5	8152	6065	6324.5	5310.5
FBgn0013683	908	1121.5	955.5	1129	737	1008.5	946	931.5	846.5
FBgn0013684	33653	41962.5	36451	37854	30117.5	33021	35462	30177.5	28593.5
FBgn0013685	1071	1505.5	1668	1310	1393.5	1200.5	915.5	802.5	843.5
FBgn0013686	1.81311e+06	2.07934e+06	2.04433e+06	2.12287e+06	1849550	2019562	2.07891e+06	1.78713e+06	1656703
FBgn0013687	17.33	28.5	26	25	33.5	19.33	31	23	31.5
FBgn0013688	23968	28059	26093	28084.5	13681	21956.5	12645.5	9497	11289
FBgn0013689	35	61.33	56	41	62.5	24.5	22.5	29	34.5
FBgn0013690	39	38.5	25	33.5	35.5	31.5	24	38.5	29.5
FBgn0013691	12.5	8	10.5	12.5	5.5	9.5	3.5	5.5	12.5
FBgn0013692	1.5	1	1	0.5	3	1.5	0.5	0	1.5
FBgn0013693	5.5	4.5	5.5	5.5	4.5	4	4.5	3.5	2
FBgn0013694	598	714.5	820.5	681	781.5	628.5	455.5	480.5	554
FBgn0013695	52	58	54	54	46	42.5	43	46	50.5
FBgn0013696	13.5	7	11	17	15	14	12	5	9
FBgn0013697	48	65.5	64.5	55.5	53	67	24	35.5	48.5
FBgn0013698	5340.33	6272	7183	6812.83	6861	6192	5881.5	5275	5749
FBgn0013699	54.5	79	74.5	79.5	87	77	36.5	39.5	55
FBgn0013700	11	11	17	14.5	9.5	21.5	15.5	12	14.5
FBgn0013701	10.5	10	13	9.5	10.5	12	5.5	5	9.5
FBgn0013702	3	3	1.5	5.5	5.5	2.5	0.5	2	2.5
FBgn0013703	2.5	7	6	8	2	3.5	1.5	2	1.5
FBgn0013704	98.5	90.83	106.5	79	109	88.5	30.5	53	72.5
FBgn0013705	5.5	9	12	7.5	11.5	9.5	5.5	5	8.5
FBgn0013706	191.33	222	264	220.5	233.5	223.83	162.5	163.5	196.5
FBgn0013707	1.5	2	0.5	2.5	1.5	1	0	0.5	0.5
FBgn0013708	14.5	28	16.5	23	10.5	19.5	11.5	14.5	9.5
FBgn0013709	18.5	20.5	16	22	22.5	20.5	10	19	18
FBgn0013710	57.5	81.5	42.5	64.5	79	71.5	52.5	76	66
FBgn0013717	184	206	167.5	207	159	220.5	191	222	192
FBgn0013718	1847	1869.5	1352	2091	1478	2006	2115.5	1971	2138
FBgn0013720	336	403	332	417	302	389	429	431	403
FBgn0013725	148	200	115	92	100	119	102	108	78
FBgn0013726	550	592	507	638	600	623	810	933	921
FBgn0013732	97	105	73	89	73	92	102	102	111
FBgn0013733	8617	7630	4605	10005	5081	9023	11611	10678	11246
FBgn0013746	517.5	585.5	478	514.5	495.5	526.5	473	546.5	434.5
FBgn0013749	1056	1265	1140	1184	1046	1244	885.5	1030	931
FBgn0013750	1108.5	1193	1014.5	1239.5	1063	1188	1278.5	1371	1314
FBgn0013751	70	62	72	106	48	85	70	65	81
FBgn0013753	137	147	146	169	172	184	134	148	139
FBgn0013755	3	4	2	2	8	1	6.5	3	4
FBgn0013756	758.5	687	530	836	579	747	829	901	907
FBgn0013759	1732.83	1523.5	1022	1701.5	1187	1745	2426.5	2136	2156.5
FBgn0013762	233	274.5	236.5	278	214	259	261.5	273	259
FBgn0013763	2909	3732	3074	3417	3720	2846	2282	2839	2664
FBgn0013764	501	536	505	564	551	535	475	531	552
FBgn0013765	2876	2968	2488	3033	2282	2961	2436	2711.5	2761
FBgn0013767	38	40	44	58	55	56	66	49.5	52
FBgn0013770	6154.5	7377.5	6207	7903.5	7039.5	7169	7203.5	8582	6939.5
FBgn0013771	463.5	472.5	407.5	499	459	446.5	642.5	632.5	546
FBgn0013772	162	138	215	215	169	153	307	478	394
FBgn0013773	223	271	242	271	330	222	173.5	207	171.5
FBgn0013799	488	511	377	530	408	534	601	625	594
FBgn0013810	1356	1237.5	793	1378	619	1141.5	1053	1278	1240
FBgn0013811	672	586.5	388	595.5	362.5	568	445	545	526
FBgn0013812	184	183	92	153	86	155	216	182	182
FBgn0013813	1490	1345	838	1603	792	1479	950	1212	1165
FBgn0013949	324	376	402	467	463	339	268	350	347
FBgn0013953	141	128	104	118	93	136	135	105	117
FBgn0013954	1817	2038	1808	1775	2255	1850	1405	1855	1657
FBgn0013972	532.5	516	486.5	590.5	586.5	639.5	579.5	544	502
FBgn0013973	293	271.5	227.5	339.5	259.5	356.5	444	376	350.5
FBgn0013981	3054	3687	3474	3478	3333	3362	2934	3037	2865.5
FBgn0013983	343.5	392	370	344.5	336	347.5	321	335	311
FBgn0013987	1021	1064	829	1112	933	1062	1129	1087	1097
FBgn0013995	4182.5	3952	2815	4558	2821	4244	3680	3515.5	3631
FBgn0013997	1139	1164.5	922.5	1280.5	866	1115.5	1127	1274	1171
FBgn0014000	375	529	480	470	539	398	353	354	293
FBgn0014006	761	765	612	774	641	844	890	813	823
FBgn0014007	480	489	320	464	339	486	504	544	527
FBgn0014009	1632	1884	1558	1963	1607	1851	1761	1627	1636
FBgn0014010	2787.5	3048	2463	3133	2673	3089	3176	3252	3073
FBgn0014011	829	859	674	892	682	924	1041	1063	965
FBgn0014018	1166	1176	991	1233	1031	1177	1485	1360	1438
FBgn0014019	467	507	529	797	677	782	554	484	483
FBgn0014020	4994.5	5193	4424	5073	4622	4862	5330	5327	5182
FBgn0014022	82	100.5	86.5	119.5	94.5	95	109	109	105
FBgn0014023	323	358.5	293.5	328.5	324.5	372	345	407	353
FBgn0014024	331	335.5	307.5	346.5	359.5	356.5	336.5	383	341
FBgn0014026	11466	12241	11702	12262	14671	12347	12743	12454	12238.5
FBgn0014028	6353.5	7103	6026	7233	6667	7328.5	8913.5	6709.5	7453
FBgn0014029	417	475	400	478	438.5	451.5	448.5	451.5	512
FBgn0014031	863	1060	926	796	1224	675	553	772	615
FBgn0014032	141	170	162	165.5	156	146.5	145.5	127	133
FBgn0014033	226	237	140	238	284	186	219	392	304
FBgn0014037	2651.5	2690	1954	2937	2045.5	2782.5	2969	2856	2966
FBgn0014073	387	415	274	462	299	483	707	552	597
FBgn0014075	1334	1248.5	955	1476	1252	1475.5	1253	1444	1598.5
FBgn0014076	0	1	0	1	1	0	0	1	0
FBgn0014092	161.5	152.5	165.5	148.5	149	166.5	139.5	148	150.5
FBgn0014127	535	579	451	568	411	554	428.5	467.5	488
FBgn0014133	1439	1311	969	1479	1000	1422	1765	1635	1592
FBgn0014135	266	309	215	231	180	272	222	191	182
FBgn0014141	2568.5	2573.5	1768	3008	1805	2768	3058	2817	3003.5
FBgn0014143	49	40	17	36	31	49	55	58	49
FBgn0014163	2497	2894	2188	3101	2123	3123	3382	4489	3728
FBgn0014179	376	451	378	439	342.5	381	252.5	331.5	283.5
FBgn0014184	18279.5	20009	16491.5	20737.5	17280.5	20781.5	21614	18614	19065.8
FBgn0014189	541	621	536	658	660	678	623	679	714
FBgn0014269	252	227	261	285	255	303	248	279	256
FBgn0014340	167	180	122	179	127	183	141	149	134
FBgn0014342	296	277	205	241	146	222	171	175	172
FBgn0014343	204	206	158	259	159	289	328	314	309
FBgn0014366	323	340	286	332.5	309	346	272.5	327	279.5
FBgn0014368	2	2	3	0.5	4	3	8	2	2
FBgn0014380	546	597	559	602	548	623	602	656	629
FBgn0014388	673	693	525	752	475	730	1038	933	971
FBgn0014391	4145	4561.5	3992	4622	4166.5	4674	5134.5	4182.5	3950
FBgn0014395	250.5	301	248	220.5	234	277.5	160	204	176
FBgn0014396	4399	4490	3318	4186.5	3816.5	4274.5	2526	4172.5	4410.5
FBgn0014411	754.5	890.5	704	878	716.5	903.5	896	888	901
FBgn0014417	133.5	152	115	146	142	126	182	174	116
FBgn0014427	516	562.5	599	550.5	760	582	452	569.5	618.5
FBgn0014454	408	338	196	399	241.5	499	1027.5	1074	565
FBgn0014455	439	429	445	461	561	477	380	526	478
FBgn0014464	3.5	5	0	6	5	6	11	8	7
FBgn0014465	0	2	2	1	2	0	38	50	46
FBgn0014466	0	0	1	0	1	0	0	1	0
FBgn0014469	1240	1409	1126	1580	1824	1488	1072	1120	976
FBgn0014848	0	0	0	0	0	0	0	0	0
FBgn0014849	0	0	0	0	0	0	0	0	0
FBgn0014850	2	0	0	0	0	0	3	2	3
FBgn0014851	0	0	0	0	0	0	3	2	1
FBgn0014857	1431.5	1620	1523.5	1633	1473.5	1614.5	1270.5	1382.5	1266.5
FBgn0014859	106	117	70.5	151.5	85.5	160	211	176	185.5
FBgn0014861	54	57.5	53	52	45	41	48	62	44
FBgn0014863	9895	10238	7479	11724	9062	11148	13469	12001	13014.5
FBgn0014865	16	99	33	435	51	54	51	187	54
FBgn0014868	1073	1236	1146	1301	1381	1310	1084	1188	1159
FBgn0014869	6624	7519.5	6283	6054	4938	5377	7848.5	5799.5	5383
FBgn0014870	956.5	893.5	645.5	1078.5	726.5	1055	1120	1107.5	1161
FBgn0014877	1216	1365	1327	1356	1169	1309	852	1046	993
FBgn0014879	344	392	370	393	374	425	331	369.5	321
FBgn0014903	230.5	254	243.5	168	187.5	157.5	220	201	194.5
FBgn0014906	1822	1842	1548	1958	1492	1760	1749	2005	1768
FBgn0014930	368	399	376	376	417	342	341	386	361
FBgn0014931	31	33	26	27	39	38	23	30	27
FBgn0014949	1	2	0.5	1.5	1	1	1.5	4	2.5
FBgn0015000	542.5	614.5	547	612	441.5	517	570.5	630.5	576
FBgn0015001	168	197	232	214.5	113	134	228	214	190
FBgn0015008	823	896	779	796	654	774	596	693	614
FBgn0015010	2192	2329	2189	2726.5	2526.5	2741	4021.5	3954	4174.5
FBgn0015011	247	253	268	321	229	309	254	315	258
FBgn0015019	864.5	911.5	744.5	796.5	776.5	918	839	985	1006
FBgn0015024	3199	3309	2622	3296	2539	3288	3421	3288	3158
FBgn0015025	62	71	50	75	49	79	62	68	71
FBgn0015031	4046	4608.5	3950.5	4631	4253.5	4573.5	5031	4225	4108
FBgn0015032	27	30	20	33	25.5	26	20	23	25
FBgn0015033	163	181	179	184	213	193	170	231	208
FBgn0015034	417	439	382.5	413	383	324	477.5	547.5	485.5
FBgn0015035	84	61	51	84	155	201	506	283	243
FBgn0015036	123	106.5	90	123	84.5	97	98	115.5	105.5
FBgn0015037	687	829	718	814	781	785	370	281	283
FBgn0015038	114.5	117	101.5	119	159	133.5	139	157	185.5
FBgn0015039	1438	1560	1484	1279	2256	1301	918	1073	1054
FBgn0015040	195.5	223.5	165.5	193.5	206.5	195	82	62.5	70.5
FBgn0015075	433.83	471	428.5	507	478.5	519	505.5	675	650
FBgn0015218	2816	3224	2738	3209	2637	3043	2863	3052	3008
FBgn0015221	11344.5	12628.5	10539	13292	13011.5	12897.5	11708.5	12324.5	10714
FBgn0015222	11690.5	13814.5	11149	13392	13430.5	13259	11486.5	11982.5	10886
FBgn0015229	439	470	341	440	336	491	674	594	643
FBgn0015230	599	614	548	692	559	680	415	516	503
FBgn0015239	736	709	609	716.5	694.33	785.5	658.5	693	649.5
FBgn0015240	394	415	329	397	345	415	421	394	421
FBgn0015245	3705	3751	3484	3930	3931	4124	3470	3847	3630
FBgn0015247	1652	1785	1462	1781	1533.5	1675.5	1646.5	1600.17	1509
FBgn0015268	1189	1413	1177	1523	1212	1341.5	1467	1404	1329
FBgn0015269	1303	1151	741	1424	806	1411	1619	1545	1559
FBgn0015270	29.5	31	23.5	27	25	30	21.5	32.5	25
FBgn0015271	83.67	90	68	81	91	90	50.67	73	61.67
FBgn0015277	365.5	371.5	340	396.5	337	371.5	455.5	327.5	329
FBgn0015278	1401	1323	952.5	1431	972.5	1260	1321	1362.5	1331
FBgn0015279	544	527	410	536	412	569	661	625	626
FBgn0015282	1610.5	1751.5	1468.5	1590.5	1598.5	1688	1518.5	1670	1606.5
FBgn0015283	1849	2140	1866	2164	1922	2052	1671	1929	1760
FBgn0015286	884	926	918	1041	983	1124	1006	1020	956
FBgn0015288	5478	5554.5	5549.5	5249.5	6160.5	5339.5	5873.5	5578	5803.5
FBgn0015295	188.5	186.5	134.5	221	156	200.5	256	226.5	229
FBgn0015296	360.5	371	274.5	364	334.5	383	292	349	352.5
FBgn0015298	319	352	330	333	327	358	308	336	313
FBgn0015299	157	212	195	203	193	188	161	205	174
FBgn0015300	269	297	254	314	272	335	210	209	187
FBgn0015316	139.5	139.5	138.5	73.5	99.5	101.5	18	30	20.5
FBgn0015320	1717	1857	1769	1936	1516	1845	1244	1649	1415
FBgn0015321	1864	1985	1843	1929	1668	1941	1534.5	1730	1542
FBgn0015331	394	416	304	406	306	408	344	379	355
FBgn0015336	145	131	116	146	160	154	175	125	136
FBgn0015338	398	468	370	469.5	435	429	343	398.5	359.5
FBgn0015351	51.5	55.5	54.5	54.5	54.5	57	76	65	65
FBgn0015359	781	905	770.5	946.5	819	975.5	635	693.5	650.5
FBgn0015360	424	414.5	348.5	445.5	363.5	407	452	435.5	413.5
FBgn0015371	681	663	444	798	538	790	1107	877	885
FBgn0015372	334	384	313	416.5	340	423	338	422	377
FBgn0015376	35	28	27.5	33	24	20	36	31	34
FBgn0015379	348.5	367.5	379.5	383.5	349	377.5	271	360	329.5
FBgn0015380	133	167	135	197	123	172	234	169	194
FBgn0015381	21	15	16.5	29	23	19	19	17.5	16.5
FBgn0015391	145.5	132	110	141.5	127	145	134	181	165
FBgn0015396	140	141	104	165	117	158	152	185	167
FBgn0015399	318	294	200	363	228	357	450	413	392
FBgn0015400	239	234	151	248	152	255	323	240	272
FBgn0015402	452.5	448.5	398.5	480	371	481	476.5	505	470.5
FBgn0015477	903	888	597.5	1032	619	947	1002	1093	1102
FBgn0015509	1781	1749	1512	1855	1485	1748.5	1754.5	1802	1754
FBgn0015513	1020	975	675	1211	797.5	1048	1380	1393	1280
FBgn0015519	181	129.5	81	171.5	120	169	224.5	184	222
FBgn0015520	647	682.5	494	638	533	626	414	495	436
FBgn0015521	3430	3610	3577	3529	3787	3568	3115	3288	2958
FBgn0015522	356	323	256	321	318	259	333	275	299
FBgn0015524	85	84.5	82	100	102	120.5	140.5	125	126
FBgn0015527	246.5	269.5	225.5	315.5	238	284.5	308	316	313.5
FBgn0015543	5	10	8	9	4	7	8	12	10
FBgn0015544	364	398	350.33	358	329	366	268	327	300
FBgn0015546	150	165	123	216	175	208	256	215	196
FBgn0015550	0	4	1	4	4	4	6	3	2
FBgn0015553	36.5	38	24	31	33	41	52	52	46
FBgn0015558	599	514	333	755	438	776	928	815	783
FBgn0015561	39	35	42	38	30	29	76	59	54
FBgn0015568	703	783	689	756	753	691	521	570	515
FBgn0015569	601	748	634	644	552	669	424	488	447
FBgn0015570	72.5	88	66	64	127	99.5	59	82	69
FBgn0015571	1224	1361	1168.83	1224.5	1012.5	1203	837.5	1058	950.5
FBgn0015572	76.5	64	63.83	58.5	60	53.5	55.5	70.5	79
FBgn0015574	523	513	448	500	435	525	323	351	350
FBgn0015575	1594	1958	1604	1617	2300	1646	1239	1314	1184
FBgn0015576	730	825	675	837	799	862	708	784	788
FBgn0015577	1203	1304	966	1409	932	1250	1254	1153	1191
FBgn0015582	195	200.5	202.5	192	211	190.5	177.5	170	170.5
FBgn0015583	552	594	543	674	738	757	618	517	466
FBgn0015584	5577	6334	6157.5	7172	6996	7574	5625	5397	4589
FBgn0015585	1984	2242	2215.5	2582	2057	2743.5	2068	1865	1493
FBgn0015586	2875	3335	2832	4495	4081	4808	4054	2952	2552
FBgn0015589	944	903	602	918	688	971.5	1281	1246	1271
FBgn0015591	259	271	215	257	247	276	373	371	317
FBgn0015600	5186	5357	4256	5404	3859	5070	4753	4851	4637
FBgn0015602	253	235	231	241.5	228.5	246	212.5	233.5	259.5
FBgn0015609	568	511	342	683	375	655	845	768	788
FBgn0015614	1755	1933	1628	1854.5	1517	1761	1673	1570	1600
FBgn0015615	285	283	225	321	249	304	307	321	345
FBgn0015618	41	45	33	41	47	55	37	67	46
FBgn0015621	71	66	70.5	86.5	64	94	51.5	59	66
FBgn0015622	4261	4015	3825	4682	3993	4780	4272	4414	4211
FBgn0015623	14221	15082	11683	19134	14352	16863	18503	18026	16725.5
FBgn0015625	414	342	290	359	235	354	237	273	250
FBgn0015663	292	350.5	271.5	332.5	309.5	266	164.5	182	189.5
FBgn0015664	275	255	199	275	216	281	292	313	302
FBgn0015714	911	1165	930	1179	1328	1148	59	70	85
FBgn0015721	121	155	109	222	176	177	110	113	106
FBgn0015737	1886.5	2050	1504	2008	1739.5	2089.5	2493	2611	2603.5
FBgn0015754	1952	2026	1540	2343	1717	2132	2563.5	2237	2229.5
FBgn0015756	5563	5843	5829	6233	7218	6258	5992	6201	5540
FBgn0015765	303	324	272.5	329	273	326	306.5	333	335
FBgn0015766	12536.5	13837.5	11522.5	14455.2	11458	14113	14742	14655.5	13721.8
FBgn0015770	1599.5	1783.5	1685	1727.5	1320	1529	867.5	1218	1034
FBgn0015772	1314.5	1246	864	1498	943	1406	1709	1531	1489
FBgn0015773	163	160	135	198	132	213	210	183	202
FBgn0015774	421	350	222	437	237	425.5	515	487	526
FBgn0015776	5807	5961	4525	6689	4637	6181	6106	5873	5814
FBgn0015777	4281	4673	4009	5006	3248	4732	4191	4328	3840
FBgn0015778	4298.5	4498	3692	4367	3368	4181	3607	4016	3899
FBgn0015781	296.5	356	319	346.5	372.5	341	280	311	291
FBgn0015789	1522	1557	1257.5	1503	1155	1519.5	1918.5	1871	1815
FBgn0015790	2359	2508	2112	2729	2242	2636	2817	2985	2822
FBgn0015791	1741.5	1971.5	1660.5	1880	1580	1793.5	1515.5	1647.5	1503
FBgn0015793	420	457	414	480.5	419	445	365	403.5	406.5
FBgn0015794	565	658	612	684	596	611	647	605.5	571
FBgn0015795	2885	3314	2827	3286	2730	3083	3308.5	3146	2961
FBgn0015797	785	797	680	790	773	840	820	939	902
FBgn0015799	493	479	386	542	348	539	462	545	497
FBgn0015801	580	680	591	817	652	724	652	595	599
FBgn0015803	819	742	546	833	577	824	882	846	878
FBgn0015805	356	432.5	353	467.5	369	460	386	419	485.5
FBgn0015808	917	1077.5	918	961	1030	1014.5	678.5	824	723
FBgn0015818	165	194	159	183	186	145	151	172	189
FBgn0015828	256	297	237	290	249	291	262	327	285
FBgn0015829	246	251	214	270	227	233	193	238	223
FBgn0015831	564	585	559	640	461	575	337	376	348
FBgn0015834	1523	1639.5	1570.5	1748	1613.5	1615	1581	1675	1415
FBgn0015838	246	249	191	259	203	265	294	291	288
FBgn0015872	989	947	791	1402	943	1348	1438	1568	1360
FBgn0015903	337	382.33	325	430	319	390	467.33	438.67	428
FBgn0015904	88	101	77	89	92	90	128	112	99.5
FBgn0015905	266	301	229	231	198	241	291	311	296
FBgn0015919	169	157	117	180	115	186	223	177	176.5
FBgn0015924	1224	1305	1002.5	1347.5	1104	1259.5	1373.5	1836	1606.5
FBgn0015925	162	185	131	154.5	170.5	183	129	110	135
FBgn0015926	5	5	4.5	7.5	10	6	10.5	20.5	21
FBgn0015929	153	178.5	144	172	159	173	126	149	116
FBgn0015946	45	60.5	51.5	24.5	17	23.5	19	35.5	31
FBgn0015949	900	983	739	988	774	1000	1127	1027	1158
FBgn0016013	291	410	351	410	474	403	319	403	400
FBgn0016031	1654	1726	1391	2120	1214	1899	1866	1723	1691
FBgn0016032	254	252	241	294	241	300	240	232	217
FBgn0016034	293	329.5	258.5	334	282.5	307	208	286.5	275.5
FBgn0016036	13	10	11	12	7	9	13	10	9
FBgn0016038	706	856.5	642.5	751	586	743	577	621	592.5
FBgn0016041	1162	1182	1024	1117	931	1189	1054	1220	1181
FBgn0016047	42	45.5	47	38.5	30	45.5	41.5	37	31
FBgn0016053	51	62	52.5	60	69.5	59	37	42	51
FBgn0016054	254	294	207.5	261	217	260.5	171	231	192
FBgn0016059	1590	1698	1225	1717	1166	1739	1713	1769	1713
FBgn0016061	360	328	180	410	264	442	488	435	481
FBgn0016070	889	885	605	878.5	594	882	901	898	907
FBgn0016075	1241.5	1305.5	754	2019.5	1610	1806	2394.5	3039	2604
FBgn0016076	1078	1187	800	1316	812	1182	1335	1355	1407
FBgn0016078	515	544	500	630	535	651	726	708	696
FBgn0016081	2554	2232	1397	2704	1651	2471	2662	2593	2717
FBgn0016119	5292	5711	5069	5669	5744	5811	6170	5057	4932
FBgn0016120	8003	8691	7529	9014	8739	8825	11246	8675	8632.5
FBgn0016122	2461.33	2967.33	2438	2601.83	2536.33	2417.33	1567.67	2088	1924
FBgn0016123	2490	2485.5	2094	2842	1729.5	2692	2403	2343	2001
FBgn0016126	3619	3851	3000	3680	3212	3507	3313	3268	3119
FBgn0016131	104.5	92.5	69	92	79	96.5	102.5	130	118
FBgn0016641	538	538	362	601	391	563	662	605	598
FBgn0016650	267	290	201	289	232	274	217	214	264
FBgn0016660	30	34	21	71	51	75	60	40	39
FBgn0016672	722	766	756	853	892	933	747	688	699
FBgn0016675	272	303	290	351	420	352	463	411	477
FBgn0016684	1573	1494	1366	1427	1201	1315	1635	2021	1627
FBgn0016685	756	938	852	949	889.5	946.5	781.5	916.5	877
FBgn0016687	1787	2419	2190	2027	2500.5	1967	1669.5	1850	1863.5
FBgn0016691	8084	8988.5	7880.5	8808	8460	8674.5	9608.5	7750	7712
FBgn0016693	1844.5	1954.5	1585.5	2225.5	1973.5	2286.5	2273.5	2654	2425.5
FBgn0016694	4235	4346	3254	4591	3326	4595	4739	5084	5387
FBgn0016696	1704.5	1687.5	1242	1859.5	1786	2051	2470	2162.5	2333
FBgn0016697	1340	1622	1545	1513	1613	1549	1098	1347	1197
FBgn0016698	235	271	232	277	236	250	254	301	279
FBgn0016701	740.5	791	769.5	842	822.5	848	784	779.5	747
FBgn0016715	200	236	189	207	414	216	180	225	233
FBgn0016726	3543.5	3918	4050.5	3720	4138.5	3974	3189	3396.5	3087
FBgn0016754	741	787	541	940	570.5	834	922	754	792
FBgn0016756	5025	4976	3691	5470	3555	5182	5545	5489	5633
FBgn0016762	111	124	110	121	118.5	140	104	93	104
FBgn0016794	320	284	244	345	242	321	376	338	330
FBgn0016797	857	871.5	569	1004	659	945	1024.5	957	977.5
FBgn0016917	2301.5	2349.5	1740.5	2320	2040	2284	2798.5	2683.5	2762
FBgn0016919	244	279	221	327	302	333	342	302	279
FBgn0016920	54	41	47	63	53	81	94	69	70
FBgn0016926	4946	4054	2863	4412	3766	4655	7419	5045.5	5210
FBgn0016930	891	833	665	906	597	908	1227	1108	1028
FBgn0016970	167	184	180	206.5	169.5	198.5	119.5	139	132.5
FBgn0016974	514	565	494	531.5	361	534	308	439	353
FBgn0016975	1051	903	584	1157.5	677	1202.5	1481.5	1209.5	1221
FBgn0016976	1051	903	584	1157.5	677	1202.5	1481.5	1209.5	1221
FBgn0016977	2494	2033	1133	2596	1269	2373	4401	4350	4629
FBgn0016978	567	561	461	617	527	658	640	708	671
FBgn0016983	589	636.5	542	699.5	554.5	659	633	758.5	670
FBgn0016984	872.5	949.5	725	1025	842.5	1019	980	1076	1042
FBgn0017414	87	103.5	93	92.5	107.5	89	78	92	78.5
FBgn0017418	1598.5	1642	1039	1732	940	1613	1715	1357	1320.5
FBgn0017424	833.5	551.5	574	167.5	808.5	200.5	18.5	109.5	111.5
FBgn0017429	392.5	425	362	453	412.5	433	387	389	378
FBgn0017430	434	457	407	426	406.5	481.5	351.5	382.5	331.5
FBgn0017448	461.5	433	394	607	650	535	521.5	588	536
FBgn0017456	689	849	756	760	571	679	410	555	471
FBgn0017457	457.5	513.5	484.5	531.5	476	550	384	441.5	375.5
FBgn0017482	170	204	198.5	200	230.5	200	135.5	152	148.5
FBgn0017545	9325	10107	9821	10711	11623	10727	12000	11978	10878
FBgn0017550	591.33	643	482.17	655	524	632.67	762.5	749.33	746.33
FBgn0017551	203	207	159	231	180	229	122	159	161
FBgn0017556	826	942	868	902	758	852	456	644	603
FBgn0017558	2954	2698	2200	2812	2979	2768	2982	2161	2201.5
FBgn0017561	418	399	284	412	346	360	311	367	443
FBgn0017566	8562	9084	6901	8934	6983	8644	10207	8408	8130
FBgn0017567	3327.5	3752.5	3267	3719.5	3639	3707.5	4313	3534	3705
FBgn0017572	940	1035	864	1058.33	885	1098.33	1140	1056	1057
FBgn0017577	62	81	43	41	47	38	39	55	47
FBgn0017578	321.83	310.83	306.5	354.33	323.33	327.67	297.17	286.17	296.67
FBgn0017579	5793.5	6503	6344	6437	7507	6631	6118	5971	5903
FBgn0017581	10428	10833.5	8646.5	11579	8660	10284	14680	12435	12838.5
FBgn0017590	382	359	241	424	327	423	550	428	452
FBgn0019624	10357	11889.5	11280.5	12109	11520.5	11596	13003.5	10931.5	10893.5
FBgn0019637	99.5	102.5	97	107.5	109.5	118	136.5	172.5	146
FBgn0019643	1698	1914.33	1612.67	2032	1690	1907.33	1347.33	1481.33	1416
FBgn0019644	11660	13524.5	11605.5	13230	12365.5	12941.5	13353.5	10628.5	10352
FBgn0019650	272	266	199	331	240	319	376	294	338
FBgn0019660	149	140	120	132	140	132	188	157	162
FBgn0019661	8398	8277.5	6207	8467	6502.5	8362	10081	9374.5	9680
FBgn0019662	571.5	631.5	436.5	637	572.5	697.5	665.5	675.5	630.5
FBgn0019686	95.5	88	70	95.5	95	122	85	86.5	55
FBgn0019809	4	4	1	5	4	4	0	3	3
FBgn0019828	6486	7174	6746	6903	5255	6230	3794	5350	4557
FBgn0019830	1809.5	1950	1919	1760	2196.5	1863	1551	1726	1640
FBgn0019890	2090	2103	1614	2050	1556	2020	2270	1897	1808
FBgn0019925	1540	1815	1508.5	1924.5	1814	1902	1647	1855.5	1752.5
FBgn0019928	461	494	513	468	583	367	334	337	402
FBgn0019929	481	739	568	647	726	624	461	521	514
FBgn0019932	524.5	725	608	658	627	565	411	532	486
FBgn0019936	3715.5	4023	4070	4026	4821.5	4125	4193	4111.5	4013.5
FBgn0019938	218.5	238	196.5	270	210.5	280	326	360	391.5
FBgn0019940	609	658	661	665	679	679	810	884	815
FBgn0019949	212	226	195	214	233	233	227	239	212
FBgn0019952	549	538	445	610	503	582	541	563	570
FBgn0019957	5284	5845	4845	5340.5	4660	5036.5	6229.5	5220	5023
FBgn0019960	4982	5145	4289	5142	4042	4726	5336	4929	4693
FBgn0019968	2277	2090	1340	2437	1450	2382	2476	2347	2334
FBgn0019972	314	299.5	251	357.5	255	319	262	289.5	262
FBgn0019982	1220.5	1281.5	1200.5	1198	1285.5	1187.5	1014	991.5	961.5
FBgn0019985	294	271	171	285	230	329	418	333	376
FBgn0019990	427.5	415.5	316	439.5	327	430	368	327	308
FBgn0020018	680.5	745	680.5	614	583.5	609	500	524.5	455
FBgn0020224	761	774	570	864	593	762	839	784	807
FBgn0020235	10055	11016	9480	11143	10165	11088	15514	11391.5	11105
FBgn0020236	6203.5	6566	4796	5845	5581.5	5446	4296	4308	3974
FBgn0020238	6692	6851.5	5690	7124	6074	7093	7021	7454	7047
FBgn0020248	11	26	14	14	15	15	15	17	19
FBgn0020249	796	877.5	783	914	869.5	947.5	1072.5	1013.5	899
FBgn0020251	483	467	366	558	399	554	663	702	628
FBgn0020255	2694	3009	2686	2942	2537	2953	2468	2872	2638
FBgn0020257	395	488	311	409	378	456	452	478	447
FBgn0020258	28	32	25	32	35	41	42	38	31
FBgn0020261	814	866	624	930	609	880.5	729	905	837
FBgn0020269	372.5	362	276	429.5	338.5	471.5	426.5	363	356.5
FBgn0020270	103.5	99	116.5	288.5	199.5	251	140	127.5	123
FBgn0020272	63	72	59	83	52	72	51	67	59
FBgn0020277	64	95	115	86	81	94	68	57	27
FBgn0020278	623.5	587	460	659.5	500	623	665.5	647.5	690.5
FBgn0020279	2689	2554	1783	2900.5	1950	2805	2831.5	3071	2928
FBgn0020280	434	468	415	467	362	435	263	318	321
FBgn0020294	379	356	257	463	297	459	514	448	458
FBgn0020299	295	369	271	354	200	331	344	365	391
FBgn0020300	862	1024	902	1033	922	1017	735	784	776
FBgn0020304	1914	1990	1585	2075	1533	1946	2431.5	2253.5	2206.5
FBgn0020305	106	118	130	132	142	141	105	121	128
FBgn0020306	2041.5	1901	1282.5	2336.5	1426	1985.5	2540.5	2584	2610
FBgn0020307	308	261	189	341	230	297	479	348	365
FBgn0020309	2354	2181	1439	2446	1514	2355	2754	2598	2590
FBgn0020312	194	199	157	262	227	276	235	279	267
FBgn0020369	1193.5	1416	1142	1346.5	1256	1357	1216.5	1425	1299.5
FBgn0020370	1644	1725.5	1444.5	1721.5	1493	1783	1841.5	1874.5	1754
FBgn0020371	891	970	876	948	813	878	576	696	630
FBgn0020372	928	992.5	818	1060.5	959.5	1177.5	1413	1152	1048
FBgn0020376	1	0	1	0	2	0	1	5	3
FBgn0020377	51	62	40	90	69	55	89	117	105
FBgn0020378	190	203	139	221	131	235	202	152	178
FBgn0020379	312	346	284	341	275	337	390	324	335
FBgn0020381	268	308.5	291.5	332.5	304.5	338.5	335.83	380.5	319
FBgn0020385	1873	2032.5	1645.5	1411.5	2859.5	1373.5	846.5	1275.5	1262
FBgn0020386	3183	3281	2402	3898	2559	3641	3900	3215.5	3179.5
FBgn0020388	428	437.5	346.5	462.5	348	405.5	523	533	434.5
FBgn0020389	237	276	198	261	217	272	283	296	320
FBgn0020391	83	89.5	68.5	95.5	101	106.5	101	102	110.5
FBgn0020392	433	444	355	414	409	401	378	446	493
FBgn0020399	1023	1087	984	1021.5	788.5	898	634.5	814	734
FBgn0020407	98	119	117	127	92	112	124	120	91
FBgn0020412	1783.5	1801	1271	1899	1299	1784	1473.5	1658	1664
FBgn0020414	1270	1449	1271	1394	1463	1332	1416	1746	2192
FBgn0020415	1152	1512	1209	1345	1290.5	1250	1017	1235.5	1179
FBgn0020416	286	372	334	358	330	300	434	651	928
FBgn0020429	9	6	2	9	10	10	8	13	12
FBgn0020440	594	566	420	631	448	633	680	696	698
FBgn0020443	2041.5	2167.5	1738.5	2182	1892	2250	1848	2349.5	2259.5
FBgn0020445	160	124	110	146	110	156	159	168.5	157
FBgn0020493	513	510	421	648	439	587	959	765	803
FBgn0020496	2307.5	2505	1902	2556	1883	2458.5	2833	2747	2645
FBgn0020497	982	937.5	747	1007	779.5	1024.83	1179.5	1253	1161.5
FBgn0020503	6690.5	7101.5	5575.5	7341.5	5464	7024	6685.5	6776	6550.5
FBgn0020506	6	6.5	8.5	5	5	4	7	9	15
FBgn0020508	345	332	343	602	800	532	484	432	487
FBgn0020509	2385	2586	2456	3237	2891	3333	3538	3163	2514
FBgn0020510	645	653	491	687	605	652	625	727	652
FBgn0020513	1797	2180	1769	1726.5	2962	1844	1786	2127	2138.5
FBgn0020518	2.5	2	1.5	0.5	4	3	2	4	1
FBgn0020521	1397	1513	1158	1480	1038	1655	1491	1509	1399
FBgn0020545	1440	1389.5	1304.5	1605.5	1339	1483	1362	1086.5	1064
FBgn0020546	1	0	1	2	2	1	1.5	2.5	3.5
FBgn0020556	0	4	5	5	6	4	2	7	7.5
FBgn0020616	260.5	249.5	211.5	337	273.5	338.5	373	341	362.5
FBgn0020617	12	26	22	30	18	25	29	25	31
FBgn0020618	8488.5	9158	9033	10169	11141.5	9839	9613.5	9443	9139.5
FBgn0020620	743.5	769.5	589	792	550	746	1021.5	1046	979.5
FBgn0020621	2022	1931.5	1289	2108.5	1318.5	1879.5	2303	2143.5	2062.5
FBgn0020622	588	585	474	672	471	576	610	673	681
FBgn0020626	1688.5	1711.5	1384.5	1775.5	1346	1812.5	1705	1777.5	1676.5
FBgn0020633	39	51.83	32.5	41	46.5	46	20.5	40	21
FBgn0020637	2	4	0	0	2	1	1	1	1
FBgn0020638	0	0	0	0	0	0	0	0	0
FBgn0020639	1	1	1	2	1	4	2	3	2
FBgn0020640	0	0	0	0	0	0	1	1	1
FBgn0020641	1	1	0	1	3	1	2	1	2
FBgn0020642	2	3	0	2	1	1	3	0	0
FBgn0020643	0	0	0	0	0	0	0	0	0
FBgn0020644	0	0	0	0	0	0	0	0	0
FBgn0020645	0	0	0	0	0	0	0	0	0
FBgn0020646	0	0	0	0	0	0	0	0	0
FBgn0020647	3656.5	3719.5	2863	4006.5	3019	3813	4179.5	3543	3626.5
FBgn0020653	4009	4081	3555.5	3798	3597.5	3887	3855.5	3798.5	3707
FBgn0020655	708	725	600	772	720	779	745	791	777
FBgn0020660	158	165	160	164	151	178	200	195	201
FBgn0020762	672	731.5	548	769	604	802.5	884	931.5	790
FBgn0020764	4297	4632	3910	4667	3922	4396	5282.5	4074	4019
FBgn0020765	48	80	55	74	35	149	527	438	211
FBgn0020767	1091	1059	821.5	1147	925	1204	1368	1256	1326
FBgn0020880	2	1	4	6	6	6	12	11	19
FBgn0020887	506	441	352.5	519	342	510	561	535	548
FBgn0020906	3044	4236	2703	753	3810.5	1781	311	517	587
FBgn0020907	1724	1717	1505	1486	1153	1380	1413	1646	1935
FBgn0020908	36960	39359	33469	47257	28840	40688	40006	32097	31504
FBgn0020909	97	101	77	123	86	95	85	112	116
FBgn0020910	11763	12551.2	12276.2	12933	14785	12747.2	13569	12853.2	12553.8
FBgn0020912	497	498	432	577	414	518	660	584	588
FBgn0020930	705.5	777.5	601.5	788.5	658.5	745	624.5	660	566
FBgn0021738	38	53	40	54	52	47	32	40.5	43
FBgn0021742	9	14.5	7.5	4	3.5	4.5	10	9	12.5
FBgn0021750	305.5	328.5	317	354.5	260	309	241.5	285	254
FBgn0021760	5280	5210.5	3769.5	5196.5	3120.5	4771	4038.5	4973.5	4707
FBgn0021761	333	334	250.5	338.5	261	327	275.5	343.5	338
FBgn0021764	561	455	294	617.5	436	528	621	578.5	508.5
FBgn0021765	1654	1979	1784	1848	2409	2086	1486.5	1678	1595
FBgn0021767	123	121	85	132	93	123	154	135	143
FBgn0021768	850	949	870	871	784	837	648	742	693
FBgn0021776	63	50	60	71	66	57	127	111	93
FBgn0021795	1057	1228	1243	1183	1186	1162	945	1202	1143
FBgn0021796	541	573	365	588	422	628	632	676	681
FBgn0021800	713	702	525	767	591	803	916	859.5	877
FBgn0021814	1055	1114	1028	1079	982	1097	798	875	862
FBgn0021825	586	614	559	637	566	709	569	643	615
FBgn0021847	472	488	357	553	428	541	554	533	544
FBgn0021856	289	317	310	344	331.5	332	294.5	364.5	297
FBgn0021872	5483	5732	5192	5786	5423	5938	6075	5963	5606
FBgn0021874	122	122	123	135	107	109.5	120.5	138	132
FBgn0021875	120	138	120.5	119.5	106.5	120.5	124	115	126
FBgn0021895	621	575	455	652	528	614.5	635	699	683
FBgn0021906	8939.5	10005	8683.5	9884	9154.5	9231	10643.5	8489.5	8794
FBgn0021944	802	902	769	866	774	793	628	761	698
FBgn0021967	2356	2647	2352.5	2551.5	2664	2539	3080.5	2594	2448.5
FBgn0021979	2037.5	2137	1736	2089	1795	2148	2394	2186.5	2166
FBgn0021995	273	271	271	341	265	317.5	298	356	304.5
FBgn0022023	1961.5	2111.5	2036	2172	1979.5	2123.5	2128.5	2139	2007
FBgn0022027	220.5	234	210.5	238	235.5	265.5	200	253.5	209.5
FBgn0022029	339	332.5	267.5	381.5	318.5	353.5	348	401	389.5
FBgn0022069	368	407	338	398	301	446	346	406	430
FBgn0022097	2382	2507	2193	2471	2049	2372	2284	2283	2190
FBgn0022153	681	743	514	764	558	764	820.5	786	807
FBgn0022160	8524	9417	6975	9519	6519	8387	13824	9985.5	9586
FBgn0022213	404	424	340	485	363	473	399	543	511
FBgn0022224	99	115	78	94	87	87	82	98	72
[truncated: 15,812 more rows]

## Sheet: TPM
ID	22658.WildType_male_1_STAR	22659.WildType_male_2_STAR	22660.WildType_male_3_STAR	22661.SGyA_male_2_STAR	22662.SGyA_male_3_STAR	22663.SGyA_male_4_STAR	22664.421_autosomal_male_1_STAR	22665.421_autosomal_male_2_STAR	22666.421_autosomal_male_3_STAR
GFP	0	0.120579	0.133558	2.53092	2.18347	2.24467	17.2717	19.1296	18.3281
hSpCas9	0	0	0	1.84973	1.72622	2.22942	13.1429	13.3263	14.4089
tdTomato	0	0	0	0.605968	0.891991	0.1254	0.205136	0.139395	0.0743165
Dsred	0.282141	0.127484	0.141206	0.637111	0	0.791072	1096.94	1333.69	1304.25
FBgn0000003	0	0	0	0	0	0	0	0	0
FBgn0000008	5.31449	4.955	4.40488	4.67211	4.94548	5.56399	3.1289	3.41968	3.89202
FBgn0000014	6.73552	5.34184	5.26719	6.8919	4.59259	6.88523	6.81155	7.94518	7.86938
FBgn0000015	2.69687	2.34879	2.13674	3.06151	2.32495	3.35815	3.85329	3.29275	3.73661
FBgn0000017	7.06708	5.9598	4.65842	6.44429	4.70624	6.35981	7.66908	7.68463	8.68372
FBgn0000018	8.83576	8.54133	7.77224	8.12605	7.66771	9.0087	9.49709	11.9612	12.576
FBgn0000022	0	0	0	0	0	0	0	0	0
FBgn0000024	14.0141	11.5476	7.91036	14.1432	10.2628	15.1428	20.6977	18.1638	20.6864
FBgn0000028	4.18256	3.4664	3.12367	3.75834	3.768	3.92931	3.66669	3.57981	3.60099
FBgn0000032	18.5113	16.514	17.4839	19.1213	17.4279	18.4985	18.529	23.9162	21.8206
FBgn0000036	2.40455	2.13361	1.42145	2.8054	1.77319	2.45902	4.69301	3.72454	4.29468
FBgn0000037	5.60475	3.82474	3.03994	5.13449	4.14759	5.08102	7.5898	6.37476	7.13071
FBgn0000038	40.8955	33.5707	31.849	41.6074	40.8685	50.9617	64.0716	54.2326	60.6179
FBgn0000039	5.27232	4.10988	4.18969	4.944	4.77491	5.58581	7.58898	7.52628	7.35631
FBgn0000042	638.642	588.651	561.146	452.026	414.141	448.029	561.172	664.161	675.836
FBgn0000043	167.441	146.083	141.758	146.119	116.687	143.846	142.481	193.721	167.944
FBgn0000044	1001.67	859.078	681.05	1176.67	1107.04	1321.65	1888.55	1559.37	1658.76
FBgn0000045	1795.11	1661.42	1322.15	2320.56	1802.05	2143.35	3514.17	2357.14	2511.98
FBgn0000046	339.598	301.24	258.147	347.971	306.55	375.466	623.645	524.073	540.079
FBgn0000047	409.03	321.902	239.348	356.945	243.392	568.387	2791.5	1545.88	1290.93
FBgn0000052	21.6339	14.5282	12.8063	14.756	20.2872	15.4808	13.4268	16.2631	20.557
FBgn0000053	12.2699	10.8339	9.54573	8.47777	15.6223	10.2748	14.2166	15.3677	18.2452
FBgn0000055	1170.25	1318.06	1268.53	948.245	1353.18	944.951	1013.31	1006.39	1137.91
FBgn0000056	1233.45	1390.61	1338.99	998.399	1426.06	994.783	1062.13	1055.14	1191.86
FBgn0000057	31.7853	31.7178	31.1444	32.9902	31.3511	32.0975	24.6185	29.1448	29.1718
FBgn0000061	0.37236	0.240356	0.319473	0.528527	0.652865	1.04403	0.271092	0.55264	0.766045
FBgn0000063	6.03515	5.65667	4.35668	5.43101	3.92382	6.0389	3.81886	5.73388	4.49842
FBgn0000064	1239.16	1274.48	1110.21	1264.07	1157.3	1285.32	1783.34	1372.23	1491.45
FBgn0000071	0.222153	0.133839	0.222367	0.535095	0.328194	0.184556	0.578654	0.641102	0.601559
FBgn0000075	1.33909	1.44434	1.16743	1.7948	1.19286	1.73598	1.05667	1.07705	1.00488
FBgn0000077	4.79669	5.61683	5.07181	5.79717	6.1842	6.50354	7.64341	7.29951	7.22198
FBgn0000078	236.822	300.156	229.087	95.4196	204.007	126.266	194.068	204.43	189.683
FBgn0000079	462.432	497.14	462.762	211.214	466.688	234.156	254.247	258.103	240.628
FBgn0000083	135.901	135.523	130.465	126.081	129.089	135.568	148.72	167.645	172.363
FBgn0000084	61.5164	65.861	72.0632	66.1769	77.9667	70.7421	65.5275	69.1524	74.2901
FBgn0000092	0.189672	0.214256	0.237318	0.728118	0.775962	0.177269	1.64325	2.16757	1.62836
FBgn0000094	846.076	905.873	1118.1	816.797	938.571	913.995	428.163	429.999	422.832
FBgn0000097	10.3749	10.3228	7.20241	9.56207	7.51244	10.322	13.7434	14.3104	15.6588
FBgn0000100	655.265	661.945	712.666	679.56	892.888	708.558	706.811	741.486	773.477
FBgn0000108	27.1816	22.9045	17.2949	28.0729	20.7042	29.2865	54.2286	46.6432	51.3516
FBgn0000109	10.5384	12.4996	12.1497	11.4736	12.4143	11.6081	11.7003	15.0541	12.6121
FBgn0000114	91.8517	84.2482	75.8023	83.0211	61.0334	76.0957	66.5357	84.2932	82.3532
FBgn0000115	42.9137	47.4323	42.3422	47.1579	47.3064	45.6737	40.336	51.2912	42.4822
FBgn0000116	1008.01	1015.6	875.442	986.838	977.36	1025.53	1101.22	944.604	1055.53
FBgn0000117	72.0382	69.0344	59.1565	70.2791	64.3462	73.739	85.2252	85.6927	92.2676
FBgn0000119	6.48273	5.75752	4.82084	7.13038	4.74644	6.55813	8.6475	8.35037	8.09112
FBgn0000120	417.061	412.52	404.53	444.86	429.752	443.24	459.852	486.417	475.5
FBgn0000121	866.359	907.731	908.53	885.19	927.4	915.047	925.065	949.423	973.407
FBgn0000137	0	0.035727	0	0.0714194	0	0.0369493	0	0.0410728	0.109487
FBgn0000139	12.0999	13.4401	13.0797	14.1518	14.1559	11.8912	14.7425	14.2454	14.2371
FBgn0000140	8.10932	6.20511	5.03717	6.87296	4.65081	6.78571	4.57302	6.5824	6.46453
FBgn0000146	3.60059	4.11768	3.06186	3.94299	4.02476	4.07986	3.18275	4.79999	4.37686
FBgn0000147	26.1037	22.296	21.1287	24.5137	19.969	25.7916	15.6471	21.5499	18.3555
FBgn0000150	676.512	751.377	756.792	725.409	1121.3	735.769	539.291	668.788	669.781
FBgn0000152	5.98798	5.59673	4.25724	5.08853	5.53287	5.64872	6.25536	5.93027	6.7779
FBgn0000153	48.0119	46.5598	39.2978	52.0038	48.6219	60.5798	77.8072	53.5264	60.5629
FBgn0000157	3.7452	3.25333	2.47015	4.56294	4.33527	4.47713	5.47443	3.70995	3.92366
FBgn0000158	1.65381	1.27147	0.988298	1.29315	1.69146	1.68408	1.63533	1.58993	1.14843
FBgn0000163	8.76724	7.67954	6.01837	9.06743	6.16302	9.34092	10.0384	9.75045	10.8612
FBgn0000166	0.0757641	0.171169	0.189593	0.23952	0.309956	0.106215	0.193057	0.157424	0.167857
FBgn0000173	51.6046	50.7409	47.3846	49.4179	54.866	55.9867	58.5998	57.0806	55.111
FBgn0000179	1.81262	1.38166	1.07284	1.8081	1.22518	1.78248	1.86358	1.7849	1.93811
FBgn0000180	5.52777	13.8599	7.41171	1.73496	1.43965	2.13778	3.76609	3.12277	3.00487
FBgn0000181	339.348	346.2	342.598	348.726	349.235	351.074	327.133	360.299	362.837
FBgn0000182	19.8075	17.4321	17.109	17.6049	13.8514	16.3895	11.4995	16.2173	15.2131
FBgn0000183	15.7436	14.7484	12.4356	15.12	12.5992	16.9677	21.1046	21.4572	22.4727
FBgn0000206	13.6467	14.1477	11.3938	16.0992	11.8377	13.9314	14.7219	14.1445	13.0687
FBgn0000212	11.2255	9.60149	8.16092	10.0619	7.91737	11.0208	24.3352	24.7867	34.6435
FBgn0000216	0	0	0	0	0	0	0	0	0
FBgn0000221	7.81802	7.06508	6.76446	5.98445	6.16642	6.00642	3.98426	5.78191	7.3394
FBgn0000227	0.0710568	0.192641	0.0355627	0.0962735	0	0.132821	0.0362124	0.110732	0
FBgn0000228	10.0084	9.8508	8.38719	10.9848	8.74843	10.4053	14.7085	12.2315	13.4504
FBgn0000229	37.0374	34.1588	30.8307	35.6472	35.5923	37.2406	43.6862	44.8586	44.4565
FBgn0000233	0.622123	1.09483	0.557173	1.09429	1.00466	0.887462	0.500605	0.51026	0.616619
FBgn0000239	43.3944	43.0183	39.0077	42.9556	39.5106	41.767	41.2916	45.7234	52.1519
FBgn0000241	1.94734	2.10859	2.01946	2.74142	2.87089	3.93514	5.14983	3.84573	4.58645
FBgn0000244	31.2717	31.3879	26.7496	31.5362	28.9994	31.3896	37.145	32.8229	34.2626
FBgn0000246	2.5214	2.85646	2.28607	2.77256	2.80305	2.93711	2.56994	2.99914	3.64318
FBgn0000247	14.439	11.6954	7.83553	13.6473	9.89415	13.3479	14.7658	14.3048	15.7678
FBgn0000250	51.6905	47.0649	44.3199	46.4547	47.9162	51.6598	61.5377	60.4876	65.4087
FBgn0000251	28.4468	26.7206	23.7597	27.9569	24.6979	26.2722	33.2998	33.9421	35.1563
FBgn0000253	261.098	260.517	231.287	261.414	254.491	274.767	309.069	298.965	325.508
FBgn0000256	77.979	70.3716	64.5699	70.699	56.0564	66.635	58.2331	73.4316	73.5739
FBgn0000257	7.40375	7.06994	6.7208	7.36433	7.11246	7.78805	18.0255	16.9407	21.4503
FBgn0000259	23.8783	21.883	20.1481	24.4277	22.8202	25.4645	26.123	27.5628	29.6226
FBgn0000261	381.239	386.994	362.258	452.508	450.016	406.856	407.051	488.918	479.723
FBgn0000273	53.2448	45.6603	33.8287	50.3671	36.1617	50.061	64.2755	60.3722	66.3808
FBgn0000274	53.1975	53.4158	55.316	49.273	41.5895	43.2627	33.8976	44.6134	41.2195
FBgn0000276	90.6845	77.3411	112.046	112.116	96.2273	79.7221	74.5219	79.7865	92.6085
FBgn0000277	2.97678	5.38019	9.20983	25.4213	8.30334	6.57593	2.48244	2.53031	2.39823
FBgn0000278	0	0	0.226262	1.02088	0	0	0.230396	0.704518	0
FBgn0000279	0	0.899655	1.24561	21.3564	0.25455	0.697824	1.0147	6.46417	0
FBgn0000280	0	0	0	0	0	0	0	0	0
FBgn0000281	0	0	0.95683	0.431714	0.488837	0.8934	0	0.496551	0
FBgn0000283	16.4367	15.3795	13.2718	16.6656	15.266	17.8088	22.3184	20.9587	21.133
FBgn0000286	26.9171	24.1035	19.21	26.7262	22.361	45.4864	27.5941	26.5303	28.7325
FBgn0000287	17.3535	14.9138	14.1046	13.3077	11.5721	13.9319	6.15527	6.09369	6.20919
FBgn0000289	23.7297	20.3249	17.8188	22.9843	19.311	24.2948	30.8418	28.9916	31.697
FBgn0000299	32.0541	30.0725	21.6968	46.1249	41.9163	43.9831	67.0736	88.4257	76.2988
FBgn0000303	9.96376	8.08428	5.622	9.2486	8.23089	9.88303	12.9386	10.5381	12.059
FBgn0000307	7.74429	7.44111	5.51125	8.10956	6.61425	8.14768	10.554	10.6223	11.1751
FBgn0000308	168.011	159.978	160.099	167.714	165.49	176.333	177.793	191.119	196.292
FBgn0000316	13.196	11.8774	12.2672	13.0298	11.4475	12.9221	14.5485	14.6952	16.7954
FBgn0000317	8.91401	6.58982	5.15614	9.80374	5.932	9.74994	9.90557	9.66524	10.9957
FBgn0000318	131.021	138.773	150.756	143.554	146.149	139.132	139.561	156.122	155.247
FBgn0000319	61.9619	56.2979	46.112	62.1778	51.5158	63.3797	75.2967	79.274	85.4665
FBgn0000320	7.26374	9.26986	8.26102	7.92494	7.50901	8.78401	6.92593	6.68083	7.67156
FBgn0000326	12.8161	15.772	13.1935	13.7409	16.7313	14.2665	13.0629	13.856	15.1206
FBgn0000330	10.9391	9.93449	8.88978	10.8101	11.2989	11.5397	10.8185	14.009	14.6374
FBgn0000337	0.483028	0.363757	0.34919	0.218148	0.384242	0.401281	0.300866	0.390306	0.862072
FBgn0000339	47.0591	52.1488	55.8908	49.5173	56.3602	53.553	46.6396	43.2327	44.4772
FBgn0000346	50.0106	45.8692	36.5083	48.9482	43.8604	50.8122	54.3991	53.088	50.6423
FBgn0000351	0.619368	1.08429	0.794276	0.786476	1.02887	0.560421	0.453797	0.583161	0.535643
FBgn0000352	4.98195	3.86419	3.61388	4.51818	4.06392	4.73157	5.79739	5.49011	5.92098
FBgn0000355	0.746166	0.842881	0.373442	0.505483	0.572366	0.348686	7.22504	9.10858	6.81923
FBgn0000356	0	0	0.368435	0	0.376461	0	0	0	0
FBgn0000357	1.92434	1.87278	2.8152	1.73817	1.96815	1.93685	1.35788	2.153	1.63977
FBgn0000358	0.442714	0.133359	0.147713	0.399883	0	0.137921	0	0.153313	0.163474
FBgn0000359	0	0.155586	0.172332	0.077755	0.0880432	0.080454	0	0.35773	0.286079
FBgn0000360	0.0769166	0	0.307963	0.208426	0.157336	0.287548	0.156795	0.719184	0.681641
FBgn0000370	130.604	123.973	115.854	136.195	122.311	135.506	176.599	170.193	171.462
FBgn0000376	4.72186	3.83146	3.32828	4.34319	4.02026	4.42464	6.29943	5.59904	5.95641
FBgn0000377	7.95081	9.12097	8.49453	10.3445	10.9548	10.0105	11.295	12.1977	12.504
FBgn0000382	24.6773	22.4797	17.3668	23.3433	17.7226	24.0199	24.3618	21.8999	23.1684
FBgn0000384	8.48075	7.82104	6.3319	7.62888	8.03397	7.43891	8.892	9.93012	10.4342
FBgn0000392	44.6544	40.8412	36.9744	39.1689	31.6759	38.2036	31.2258	41.621	40.5031
FBgn0000394	15.8633	17.2534	17.2135	17.6677	15.5066	18.8058	18.3865	19.3488	20.8903
FBgn0000395	6.08059	5.11394	4.53152	6.63488	5.08417	6.13926	7.82623	7.81578	7.57167
FBgn0000404	18.1672	17.637	15.7469	15.4583	14.4742	18.1481	12.4788	16.7541	17.3905
FBgn0000405	23.4576	23.5063	22.4703	22.3558	20.8315	23.0581	14.5897	21.2257	19.0001
FBgn0000406	243.165	278.293	242.349	190.659	254.444	155.065	89.1767	146.601	153.856
FBgn0000411	6.08818	5.561	5.27495	5.41047	5.15552	5.32296	5.97185	6.35907	5.94654
FBgn0000412	68.5841	71.4145	70.8531	68.4211	71.3496	74.1924	54.828	65.563	68.2922
FBgn0000414	8.8089	6.78051	5.95433	9.17358	7.10158	9.3661	13.098	11.5634	12.9037
FBgn0000416	312.312	294.419	267.75	302.444	285.715	277.825	351.39	406.316	405.499
FBgn0000422	35.824	35.2606	29.928	38.6406	38.3435	40.8005	49.0817	45.0861	49.1965
FBgn0000426	22.8344	27.5136	24.5716	21.6156	24.6167	22.1102	18.0321	28.2109	24.6113
FBgn0000427	0.417836	0.279421	0.393144	0.294381	0.333333	0.335841	0.264046	0.408048	0.518406
FBgn0000439	1.29775	1.64822	0.912814	1.45733	1.43492	1.67182	2.32373	1.63976	1.59302
FBgn0000442	5.48593	5.36092	4.5605	5.05597	5.55378	5.37052	5.09873	6.47218	6.6127
FBgn0000447	108.371	109.347	105.275	99.4783	91.2808	92.9585	78.9599	105.807	94.4922
FBgn0000448	1.87887	1.5437	1.13253	1.75307	1.53201	2.00268	2.90527	2.45182	2.69994
FBgn0000449	1.55656	1.49457	1.48502	1.49384	1.84075	1.97758	2.50373	2.24881	2.31702
FBgn0000451	2.78628	2.40191	2.00497	2.76027	1.69407	2.84409	3.32414	3.56167	4.12486
FBgn0000454	96.8458	93.2598	86.8289	95.0309	91.7588	89.7867	94.6575	104.08	110.978
FBgn0000455	38.4325	35.8881	38.3956	34.4029	40.3651	37.6681	35.2325	40.7975	39.7921
FBgn0000459	4.11259	3.39566	3.16886	3.50091	3.54049	3.56713	3.07597	3.28898	3.50695
FBgn0000463	2.0568	2.22059	1.69439	3.61698	2.01055	2.65379	2.69006	2.77976	2.80268
FBgn0000464	5.20447	3.89277	2.93964	5.5488	3.75934	5.16814	7.66807	6.72974	7.23751
FBgn0000473	9.06743	12.0838	10.3399	15.8102	15.613	13.999	36.5585	23.6102	26.8914
FBgn0000477	31.371	33.9349	38.1357	32.0105	48.808	34.0722	24.6391	31.6163	34.2316
FBgn0000479	12.1274	11.0219	7.90826	13.5808	9.94754	13.3849	17.9074	14.1427	16.3877
FBgn0000482	6.88377	7.53007	6.12987	7.02295	6.74521	7.9581	8.20891	9.62483	9.06752
FBgn0000489	72.2304	66.9593	57.056	67.9654	60.0472	71.7771	73.7159	75.0085	79.0671
FBgn0000490	5.95133	5.49473	4.46319	6.10784	4.65464	5.52772	8.37583	7.5994	7.89893
FBgn0000492	6.28664	7.00793	6.33038	7.61658	9.04789	8.05688	5.79376	5.59262	7.67301
FBgn0000499	31.9554	31.961	28.233	32.0675	24.2877	30.1815	24.4796	30.8475	30.2724
FBgn0000500	20.2606	22.7341	23.4911	21.0455	29.356	19.5669	16.1763	18.067	18.1421
FBgn0000504	15.8222	13.4306	10.3724	18.0824	12.1341	17.1976	24.1037	23.5653	27.5134
FBgn0000520	5.6624	5.24716	6.53244	6.63162	6.23304	5.87515	7.04307	6.73023	6.85731
FBgn0000524	4.66792	3.83282	3.03959	4.55634	3.20847	3.79975	4.57873	5.68388	5.03194
FBgn0000527	7.30759	7.10118	6.97798	7.59484	6.28565	8.14424	9.53628	8.83077	8.26441
FBgn0000529	0.334236	0.345196	0.382352	0.560671	0.488351	0.535507	0.292003	0.595269	0.528933
FBgn0000533	5.28473	5.34432	4.47116	6.53508	6.56328	7.34993	4.80935	6.99366	5.9936
FBgn0000535	3.93814	3.24869	2.01617	3.8998	2.28181	4.38128	6.69299	5.59278	6.74388
FBgn0000536	39.9681	39.2148	34.7071	39.6459	37.2681	39.7413	42.3671	48.3395	48.7601
FBgn0000541	19.7536	17.4289	12.0727	19.6862	12.5064	18.97	23.2255	23.604	26.1298
FBgn0000542	1.29235	1.41077	1.14478	1.66318	0.883136	1.68885	2.10991	1.88326	2.5085
FBgn0000543	12.5317	15.185	12.4783	14.8824	11.4127	14.9101	16.8825	14.491	15.4514
FBgn0000546	4.00368	3.92397	2.49745	4.19285	3.18487	4.65022	6.27884	5.48566	5.55996
FBgn0000547	11.2591	9.42485	7.01193	12.1282	8.43398	12.8496	16.0175	14.5011	15.6112
FBgn0000551	0.298042	0.179559	0.497215	0.358943	0.203219	0.371403	0.708819	0.412851	0.880424
FBgn0000552	0	0	0	0	0	0	0	0	0.163223
FBgn0000557	143.742	128.1	106.806	125.523	106.506	133.666	179.8	161.021	162.797
FBgn0000559	1014.79	946.149	899.909	1024.26	1120.2	967.646	1262.17	1280.11	1318.88
FBgn0000560	1.74842	2.07113	2.64881	2.21952	1.1116	1.3691	1.10778	2.45467	1.62275
FBgn0000562	23.5119	20.5937	14.93	24.6198	17.6056	23.2073	31.7069	27.8752	29.64
FBgn0000564	0.409384	0.493277	0	0	0	0	0.278177	0.141771	0.4535
FBgn0000565	40.6554	45.4602	44.7072	68.8941	41.7988	52.5524	184.483	127.044	127.407
FBgn0000566	36.6596	31.8367	34.9382	43.9157	52.1197	42.0989	38.4916	46.1893	50.6905
FBgn0000567	2.74865	2.64209	1.98876	3.11503	2.44272	3.20392	4.66927	4.17109	4.32208
FBgn0000568	12.963	9.76535	7.40638	11.6314	9.18938	11.0006	17.209	13.5415	15.5466
FBgn0000575	51.5743	47.4971	39.5628	51.0737	47.2819	55.4758	57.2026	59.3775	58.9498
FBgn0000576	1.3569	1.33133	1.00896	1.61083	2.02222	1.66674	1.38303	1.24859	0.944822
FBgn0000577	3.23441	3.14058	2.82423	2.51746	3.02652	2.92643	2.80568	2.53807	3.88788
FBgn0000578	12.4297	8.21722	8.19944	6.9991	5.3212	7.1386	10.2996	10.8596	11.0888
FBgn0000579	591.219	599.136	540.733	549.098	546.606	543.767	682.32	520.12	547.792
FBgn0000581	10.5407	8.68088	6.7118	10.282	7.51329	10.1221	12.1302	12.1362	13.6016
FBgn0000588	2.98806	2.64934	1.86228	4.17577	1.78752	3.58304	4.42471	4.80291	5.05876
FBgn0000591	0	0.112896	0	0	0	0	0	0	0
FBgn0000592	637.679	657.151	660.671	715.004	725.475	736.077	491.004	549.155	561.13
FBgn0000594	1.40791	1.54673	1.16057	1.24676	1.77878	1.12646	0.956673	1.08984	1.62078
FBgn0000606	0.0683278	0.0308737	0.170984	0.123435	0.244592	0.0638597	0.766075	1.24226	0.90829
FBgn0000611	43.8158	37.9133	34.9175	45.0692	35.0235	44.2136	52.5473	50.7799	54.4353
FBgn0000615	390.32	360.329	319.642	310.674	242.415	294.932	240.867	346.745	325.992
FBgn0000617	11.7095	11.9334	9.15416	10.8854	12.6754	11.5029	12.5447	12.609	15.291
FBgn0000618	10.8865	12.3407	9.27203	9.8333	12.0134	12.2274	6.03473	11.6077	9.62658
FBgn0000625	2.8076	2.31658	2.04664	3.14241	2.8091	3.45114	5.72331	5.61175	5.27373
FBgn0000629	11.95	12.1022	11.6007	12.715	14.0656	13.746	12.8231	11.4413	13.1579
FBgn0000633	3.55156	3.1369	2.33245	3.73052	2.95853	3.82998	7.22348	6.29427	6.6402
FBgn0000635	20.4603	17.5154	13.57	20.1199	15.0491	20.9658	27.6761	25.9011	26.7874
FBgn0000636	11.1441	10.6617	9.27873	11.8508	10.2833	12.7646	13.2246	14.3099	14.4052
FBgn0000639	0.055451	0	0.0555044	0.0500863	0	0	0.282592	6.0489	3.962
FBgn0000640	3.26491	3.92049	3.13375	3.63581	3.01905	3.84561	2.64398	16.4486	10.8502
FBgn0000644	1.09736	0.991676	1.19827	0.270326	0.867267	0.559419	0.711763	0.932774	0.884081
FBgn0000658	1.3527	1.41801	0.947803	1.58838	0.77476	1.31482	1.81994	2.22043	1.55841
FBgn0000659	13.8201	11.4568	8.47494	14.5265	10.0112	12.9373	20.4329	18.4534	20.7681
FBgn0000662	22.2665	20.2971	17.3459	23.0272	19.704	21.9566	27.5303	25.8485	28.4553
FBgn0000667	156.68	138.127	104.512	166.543	113.685	168.029	265.666	190.29	193.868
FBgn0000709	7.68232	7.19426	5.85694	7.9458	6.73768	8.94705	10.3051	9.80079	11.1558
FBgn0000711	36.5089	31.7746	27.751	32.0839	29.2287	31.4338	41.0359	41.1271	45.1967
FBgn0000715	9.6944	7.30064	7.00826	7.84437	9.98399	9.24923	8.37143	9.51207	11.112
FBgn0000719	6.77634	6.50729	5.56693	6.79496	5.34392	7.52326	8.75656	7.87628	8.13886
FBgn0000721	35.0501	34.1679	27.0346	31.7969	28.8855	31.1513	41.109	34.4117	38.4124
FBgn0000723	22.8463	20.1805	16.0332	22.4128	18.2506	23.97	29.3679	24.4943	27.1968
FBgn0000808	0.0849791	0.268782	0.085061	0.115137	0.217285	0.119133	0.0433075	0.264857	0.0470682
FBgn0000810	7.01945	6.45721	5.23027	7.42076	6.34223	7.26649	8.14916	8.43714	8.82195
FBgn0000826	0.258713	0.233797	0.172642	0.233684	0.70561	0.483591	0.791081	0.940728	1.33743
FBgn0000927	0.816693	0.93226	0.602353	0.698855	0.87925	0.803461	0.438113	1.04942	0.999931
FBgn0000928	1.37163	1.3139	1.18074	1.23893	1.23452	1.20502	0.83882	1.368	1.21555
FBgn0000964	0.797823	1.4917	1.01889	1.29218	0.872263	1.00277	1.59832	1.65773	1.67617
FBgn0000996	4.13298	4.03927	3.43215	3.35982	3.52257	4.22038	3.41684	4.26198	4.12052
FBgn0001075	0.718293	0.54093	0.456499	0.571563	0.384815	0.634027	1.34803	1.52802	1.49667
FBgn0001077	0.920615	1.02771	0.704678	0.782634	0.387708	0.404901	0.496767	0.956435	0.719873
FBgn0001078	7.60177	6.20698	4.71226	6.91689	5.39888	7.25116	10.3042	9.57243	10.2998
FBgn0001079	3.20624	3.63183	2.55859	3.59003	3.14323	3.53513	4.44262	3.85289	3.48627
FBgn0001083	3.02643	2.73497	2.29248	3.60175	2.32151	3.06743	3.27228	3.22917	2.87686
FBgn0001084	2.53262	3.31735	2.90535	2.49323	2.18282	3.16488	3.16146	3.60676	3.18381
FBgn0001085	3.75013	3.34348	2.77122	3.70559	2.70288	3.15206	4.36105	4.20982	4.29365
FBgn0001086	10.9016	12.6789	11.3216	10.3686	10.3868	11.6282	9.63975	11.5258	10.3969
FBgn0001087	11.845	10.3297	9.12704	11.8616	10.5753	12.2121	16.0307	15.7959	15.852
FBgn0001089	15.5267	13.5501	13.7989	13.8765	14.8327	11.3843	10.2303	15.535	15.9292
FBgn0001090	40.6689	41.0835	36.3339	42.878	33.0524	44.5969	46.5166	52.1002	50.0484
FBgn0001091	2246.65	2267.79	2113.11	2222.43	2073.44	2220.4	3025.08	2091.29	2316.17
FBgn0001092	700.111	671.852	602.558	611.421	595.495	614.383	593.956	550.978	555.338
FBgn0001098	327.159	284.035	238.844	278.693	286.591	300.496	378.948	333.03	392.8
FBgn0001099	111.699	109.02	109.106	107.207	94.5492	99.0328	74.4454	98.2778	92.2469
FBgn0001104	22.6345	22.6807	20.0511	19.6891	20.2027	21.5453	21.3649	24.0463	24.1984
FBgn0001105	41.4099	40.024	33.3348	39.3311	37.8825	42.4665	49.6667	50.3218	52.3277
FBgn0001108	23.4788	23.3928	19.5282	23.3052	18.8306	22.4171	23.9738	27.573	27.155
FBgn0001112	51.0335	45.5795	46.6378	55.2555	40.7396	54.4791	42.1194	41.6579	44.2718
FBgn0001114	74.6648	71.5665	66.7115	68.6118	95.1052	55.7407	44.1837	71.2969	72.3463
FBgn0001120	0.31225	0.0940593	0.416734	0.376054	0.106453	0.0972771	0.636522	0.432532	0.230599
FBgn0001122	22.0816	17.7423	14.0607	22.9009	17.0857	23.15	30.1768	27.6161	29.5458
FBgn0001123	36.7081	37.6946	34.5125	38.3542	37.9161	43.9156	47.1046	47.446	48.3733
FBgn0001124	234.473	219.053	208.078	203.7	229.653	198.19	182.228	210.891	214.646
FBgn0001125	227.706	235.216	228.397	172.723	310.266	189.645	139.791	175.813	174.484
FBgn0001128	499.419	491.355	424.865	440.535	460.981	457.983	515.919	428.791	447.097
FBgn0001133	11.5141	10.2218	12.0329	10.3085	12.1394	11.6618	12.3561	11.6459	13.2043
FBgn0001134	2.40703	2.04726	2.26762	2.34468	2.82387	2.26066	2.11663	1.91229	2.20894
FBgn0001137	22.8429	21.2241	23.5646	24.5727	21.6758	24.7985	34.3683	28.4374	33.3263
FBgn0001138	1.15095	1.12501	0.799386	1.14568	1.12911	1.22935	1.29281	1.36655	1.66527
FBgn0001139	27.9904	24.9732	22.3945	26.6362	24.2167	28.1956	29.0678	30.3789	32.0219
FBgn0001142	64.3132	60.6195	56.9905	56.0992	56.9197	59.583	84.4729	98.2239	92.0304
FBgn0001145	330.923	354.855	322.664	384.126	332.6	414.806	360.292	384.196	400.308
FBgn0001147	7.92343	6.22892	5.54529	7.52537	6.3469	6.74303	5.47152	5.08626	5.13791
FBgn0001148	2.15558	2.15857	1.22461	2.84162	2.26424	2.72246	1.90017	2.1184	1.93611
FBgn0001149	491.342	504.114	505.903	453.894	527.763	499.472	397.481	431.904	422.34
FBgn0001150	2.64459	2.14603	2.43105	2.09624	1.932	2.77431	1.26524	1.40178	1.91319
FBgn0001168	52.5807	43.7988	31.2164	45.4498	42.8161	44.4896	80.6411	59.3711	76.2952
FBgn0001169	6.33632	6.05866	4.933	6.31587	5.95691	6.93888	7.51838	8.44468	8.40168
FBgn0001170	0.693638	0.522363	0.925742	0.57432	0.886789	1.18851	0.942655	0.840731	0.832417
FBgn0001174	0.207421	0.140936	0.312212	0	0.159507	0	0.158958	0.324048	0
FBgn0001179	10.656	9.9271	9.93448	7.62744	10.8426	8.7976	7.30289	8.88691	8.30151
FBgn0001180	3.18142	2.58073	2.15642	2.94151	2.22902	3.13727	3.82992	3.48738	3.52425
FBgn0001185	9.15038	8.54294	7.58211	9.17738	9.44136	9.0995	8.72947	9.19163	10.2707
FBgn0001186	125.686	113.875	96.3938	119.124	102.6	122.413	152.922	130.745	138.15
FBgn0001187	177.595	188.084	185.818	140.769	255.019	155.127	71.8483	104.52	106.671
FBgn0001189	18.1038	16.7461	14.1963	18.3518	15.5082	17.0234	24.818	23.424	24.6436
FBgn0001197	52.155	50.5367	51.184	52.1073	48.8471	57.7672	51.3191	63.8878	63.731
FBgn0001202	21.9752	20.5895	20.1287	22.1711	23.0904	24.5683	24.8494	24.9409	27.9258
FBgn0001206	2.98681	2.88403	1.86343	3.21524	2.05049	2.42822	2.60643	3.33681	2.85543
FBgn0001208	54.598	69.6997	67.1084	59.7165	80.5561	49.924	49.5379	75.6691	72.2809
FBgn0001215	168.007	158.062	144.049	161.686	138.805	170.768	131.545	153.294	165.742
FBgn0001216	139.891	129.586	121.21	131.838	123.67	132.896	140.141	139.539	149.06
FBgn0001217	170.661	168.642	167.022	163.69	152.943	162.806	113.052	146.451	139.366
FBgn0001218	223.483	211.115	181.927	211.049	219.003	233.648	213.489	262.003	301.799
FBgn0001220	173.545	166.874	156.221	158.315	162.062	161.336	152.742	174.764	179.754
FBgn0001222	19.3128	17.96	16.9191	19.8001	18.537	19.6235	23.386	24.5916	22.9665
FBgn0001223	18.5817	18.8027	20.7	18.5195	20.1167	19.3041	17.2388	14.1831	14.3109
FBgn0001224	58.1412	59.1218	57.4358	54.185	48.3501	49.8702	63.6912	62.4357	54.6553
FBgn0001225	116.329	120.254	132.817	112.807	141.645	126.501	150.755	108.503	106.632
FBgn0001226	63.575	63.2507	65.4628	57.9029	60.8081	64.2041	49.4391	51.2488	49.9502
FBgn0001227	5.65437	5.68592	4.71652	4.58158	5.13109	4.89604	4.68968	4.69374	4.63636
FBgn0001228	24.8941	25.337	27.1751	24.5429	24.6456	24.884	18.3162	17.4153	16.7277
FBgn0001229	4.18537	5.54149	3.21512	8.26424	9.15863	8.09627	8.6311	8.59532	5.71462
FBgn0001230	42.4938	37.4868	32.413	31.6476	40.2833	35.8583	65.3959	34.4322	32.5164
FBgn0001233	556.502	509.608	447.703	494.586	523.281	540.313	691.482	649.621	667.883
FBgn0001234	9.79938	6.02638	5.69616	7.69819	10.2013	8.19702	25.1313	15.1894	13.6911
FBgn0001235	12.0543	11.0253	8.38641	12.0461	8.94672	13.0937	15.727	13.7162	16.8724
FBgn0001247	34.9049	31.72	27.9341	33.7611	29.714	34.9069	35.6054	37.4239	41.3585
FBgn0001248	479.831	504.047	480.57	446.493	601.123	482.76	419.673	510.761	545.704
FBgn0001250	31.7566	29.0593	22.6366	30.1134	22.2797	30.8749	37.3852	33.7892	37.374
FBgn0001253	0.245387	0.110877	0.122812	0.207793	0.0627434	0.129004	0.234479	0.159334	0.186883
FBgn0001254	0.0562464	0	0	0	0	0	0.0573292	0	0
FBgn0001255	1.49284	1.74586	1.05479	0.951823	0.898137	1.14901	1.7901	2.00708	2.1401
FBgn0001256	0.311154	0.0702969	1.01223	0.210788	0.238679	0.145404	0.713575	0.808152	0.430855
FBgn0001257	73.8437	57.5848	46.8007	71.0107	51.136	64.7394	104.417	84.7815	83.9958
FBgn0001258	40.5151	40.0555	43.3271	35.5677	53.0745	38.6055	24.1014	35.5131	41.2643
FBgn0001259	0.847113	0.425294	0.596691	0.821836	0.770134	0.821041	0.959356	0.619311	0.625599
FBgn0001263	62.0677	59.4235	55.2588	69.911	62.7432	67.8504	60.112	54.6775	56.7489
FBgn0001269	1.89898	2.39813	2.09576	1.9205	2.02522	1.91132	2.03479	1.90542	1.9418
FBgn0001276	9.77867	9.07575	6.87812	8.47454	6.6225	6.91617	8.21598	9.19815	9.66135
FBgn0001280	151.049	148.116	164.449	149.158	135.7	137.41	113.665	142.899	130.294
FBgn0001281	369.84	372.518	386.589	348.623	314.972	330.033	225.436	330.029	291.396
FBgn0001285	10.384	10.9065	9.46471	9.93839	12.8007	12.7899	12.9319	15.3604	16.8354
FBgn0001291	41.6864	44.9945	37.8028	41.8019	39.3144	42.46	42.5784	45.3446	46.9239
FBgn0001296	13.883	12.9026	10.7006	16.2338	15.2264	16.7973	24.2053	22.9205	24.4793
FBgn0001297	54.3186	48.5411	38.9757	55.2688	41.8179	52.7377	76.4464	65.5811	74.4635
FBgn0001301	13.8595	13.254	9.57048	14.1508	10.8017	14.0517	16.8264	15.2371	16.1692
FBgn0001308	36.1873	33.8581	28.9415	33.8533	32.8093	37.8901	42.1117	41.7964	46.2552
FBgn0001311	1.76938	1.35532	1.01205	1.47643	0.965155	1.82692	2.95421	3.62393	2.31472
FBgn0001313	1.58608	1.4463	0.90515	1.34836	0.697321	1.32809	1.24355	1.19297	1.31178
FBgn0001316	14.7871	12.359	9.44626	13.6083	10.2013	12.7511	15.1846	14.4212	16.326
FBgn0001319	1.32365	1.02812	0.766488	1.53155	0.872692	1.22687	1.53868	1.50017	1.26028
FBgn0001320	5.85521	6.46716	6.03451	6.89495	4.65774	6.64787	4.86276	7.16446	5.86158
FBgn0001321	1.86821	1.76945	1.81606	2.0282	1.74539	1.89714	1.7577	1.95956	1.87053
FBgn0001323	3.76018	4.37526	2.6076	4.61732	3.26767	3.83586	3.88266	3.60009	4.81877
FBgn0001324	10.0072	9.47883	7.74139	8.83815	7.59413	8.24431	7.39172	9.20286	9.10794
FBgn0001325	0.544485	0.551092	0.392407	0.51148	0.311854	0.54959	0.554967	0.746684	0.4584
FBgn0001330	2.71547	2.84083	2.06917	2.58534	1.95161	2.73224	3.2041	3.86316	3.83463
FBgn0001341	4.99924	4.91883	3.69751	5.89501	4.68586	5.35548	5.02443	5.51921	6.50673
FBgn0001404	39.7093	33.6689	32.0744	30.5442	26.619	30.6608	35.937	38.5354	41.7969
FBgn0001491	34.7658	33.3696	36.0348	36.3264	34.7158	32.9731	32.3948	35.3705	30.8781
FBgn0001565	37.456	34.9975	39.3098	37.8716	35.4298	34.9006	48.4501	40.8	40.4361
FBgn0001612	5.20564	4.30315	4.22776	5.80765	5.20034	5.61953	6.45751	5.65972	6.82455
FBgn0001624	21.4934	18.45	12.8466	22.0689	15.3896	23.1861	31.4734	27.7342	30.5065
FBgn0001941	57.0477	57.2336	53.7822	49.0448	55.311	52.4198	62.3278	66.6588	68.1754
FBgn0001942	537.288	512.639	486.662	524.706	507.208	510.01	597.262	581.093	589.908
FBgn0001961	69.722	73.1827	69.6782	65.2312	68.9268	65.2664	65.0716	71.2823	76.9281
FBgn0001965	8.93347	8.48909	6.1946	9.54751	7.61987	9.48059	10.9821	11.7076	12.7101
FBgn0001967	1.74773	1.73226	1.41082	1.68049	2.19116	1.42268	1.03435	1.0543	1.81116
FBgn0001970	5.27044	5.84807	5.4536	6.66879	5.70887	6.6093	4.69192	5.54482	5.17326
FBgn0001977	29.6192	32.7864	34.8881	30.0105	31.127	29.6814	25.6215	30.3272	29.9902
FBgn0001978	33.3286	29.302	25.9601	29.2668	25.0796	28.7664	28.7259	32.3138	32.4784
FBgn0001981	3.50801	3.74309	3.00372	4.88656	4.19307	4.38466	4.00634	5.4448	5.24381
FBgn0001983	0.0864706	0.0390714	0	0.0781049	0.0442197	0	0	0.0449175	0
FBgn0001986	11.3085	11.406	9.36132	11.5457	9.89414	11.5458	9.64161	11.498	11.9928
FBgn0001987	12.4709	11.4836	8.73803	10.5652	7.85082	10.0277	13.0397	13.9167	12.8382
FBgn0001989	228.26	220.017	226.348	222.272	235.736	222.657	254.074	227.382	228.72
FBgn0001990	5.7887	8.17777	6.33823	6.12501	6.95961	6.2493	6.33362	6.11212	6.46484
FBgn0001991	19.2669	15.7879	10.8951	19.6176	12.8433	19.9131	24.6968	21.5688	24.6431
FBgn0001992	4.61903	4.79719	4.17493	4.42124	4.24825	4.84855	4.51471	4.44063	4.86857
FBgn0001994	16.7389	15.2255	13.3909	17.2879	14.0844	16.8274	26.3147	23.8974	24.3932
FBgn0001995	30.33	31.1837	30.6443	32.5405	33.2052	32.073	35.7518	33.3347	34.9655
FBgn0002021	20.8112	21.2975	17.5095	22.5319	22.2342	20.3439	25.7122	28.3117	27.1972
FBgn0002022	53.4659	52.3559	54.0554	58.003	56.2167	54.4907	48.0653	52.9599	56.9398
FBgn0002023	6.28341	6.44889	5.52574	6.38495	5.99039	6.35491	4.73466	5.31557	5.17067
FBgn0002031	85.8227	79.6878	79.1891	81.0415	79.7549	80.9733	74.3052	88.5968	87.2363
FBgn0002036	95.273	88.4667	89.4835	84.047	75.2005	80.423	74.3931	85.3367	89.566
FBgn0002044	26.3178	23.8036	22.3147	27.2332	22.9396	27.0691	31.2721	30.8299	33.2488
FBgn0002069	24.102	22.4195	20.3768	20.7363	22.4537	20.4786	25.2933	27.4107	28.2176
FBgn0002121	25.9993	20.4787	17.5744	23.281	18.3676	21.4192	33.6809	32.7965	33.9567
FBgn0002174	97.1363	89.6267	95.3717	86.6488	93.7469	88.9192	74.8578	88.8136	89.8154
FBgn0002183	13.9808	13.7166	12.3264	13.6864	13.6068	15.4024	14.9664	18.3114	18.1839
FBgn0002283	25.5226	24.3013	24.8622	24.0731	24.669	25.1966	21.8294	26.9421	27.5528
FBgn0002284	161.607	178.692	175.821	160.312	184.23	178.717	166.378	188.089	192.889
FBgn0002306	8.01858	7.52477	6.53824	7.47937	6.12132	7.93337	8.66756	9.28286	8.49015
FBgn0002354	30.7438	30.8822	31.0649	36.8516	28.7101	31.4498	27.7228	31.5179	28.585
FBgn0002413	24.3436	23.4875	19.6223	23.6938	19.7622	25.3798	24.5256	28.4417	29.9484
FBgn0002431	28.0761	23.8763	16.4363	28.3644	16.9241	26.2648	32.2495	36.5251	39.1684
FBgn0002440	0.37252	0.355346	0.145009	0.0373867	0.296335	0.116053	0.063282	0.215008	0.0917029
FBgn0002441	13.4635	12.2956	10.4748	13.4711	11.5039	12.6413	12.9881	15.7254	15.0524
FBgn0002466	2.24224	2.29742	1.98361	1.90408	2.20447	2.4867	2.12446	2.69039	2.61505
FBgn0002521	35.7686	34.4933	30.6537	33.8206	31.8167	36.9555	35.3263	34.0374	36.4273
FBgn0002522	1.9239	2.13764	1.89418	1.96567	2.25802	1.65071	2.53958	2.12982	2.82998
FBgn0002524	24.1537	22.35	19.9975	19.0028	19.579	19.0921	20.9194	22.3573	22.2022
FBgn0002525	25.0391	23.3014	17.8839	23.8938	17.1429	21.1673	21.1977	25.9065	26.3419
FBgn0002526	4.03506	3.32711	1.82616	5.00308	3.02585	4.54694	10.7635	14.5783	13.2594
FBgn0002531	0.360822	0.896699	0.541754	0.325914	1.29163	0.337227	6.16012	5.15434	7.79423
FBgn0002533	0.207268	0.28096	0.207468	0	0	0.193715	0.211258	0	0.114802
FBgn0002534	0.131601	0	0.263456	0.118869	0.269195	0.614978	5.76779	5.0587	2.76987
FBgn0002535	0	0	0.121416	0	0	0	0.494537	0.126019	0.671851
FBgn0002542	9.97836	9.40943	8.42736	9.75999	8.29201	9.55394	7.31002	9.22572	8.81587
FBgn0002543	2.26008	2.12635	1.30669	2.32107	1.41431	2.36547	3.18447	2.95384	3.21236
FBgn0002552	8.20292	7.13969	5.93443	8.06239	6.18471	7.24879	7.94548	7.14271	8.65
FBgn0002561	0	0	0	0	0	0.0818475	0	0	0
FBgn0002562	0.951539	0.198438	1.02572	0.132228	1.27265	0.136818	0	0.0380216	0.162166
FBgn0002563	9.78511	6.78996	9.72458	5.77655	13.5822	3.00487	4.02502	1.30704	1.31623
FBgn0002564	4.83993	2.84645	3.80647	12.3865	5.22514	8.72378	39.1517	29.1718	23.7012
FBgn0002565	42.2168	25.2529	29.0775	7.16407	42.0673	9.11641	0.928979	5.70152	5.95048
FBgn0002566	16.4828	14.9924	13.919	15.5994	14.4602	15.8732	16.2164	17.7934	19.5476
FBgn0002567	27.0716	28.6127	23.7753	33.383	30.6975	33.6398	47.4355	40.879	44.7225
FBgn0002569	67.2388	67.4578	73.2074	35.3321	39.5727	26.8125	41.5047	55.5898	58.908
FBgn0002570	1025.51	844.775	976.307	369.267	611.761	299.699	405.75	748.059	714.817
FBgn0002571	61.0131	65.439	70.2862	39.0123	41.3826	25.2603	42.0039	64.4991	73.1609
FBgn0002573	1.64622	1.73563	1.37317	1.69938	1.363	1.86827	1.39826	2.11748	1.86704
FBgn0002576	0.415523	0.575774	0.443651	0.67558	0.594977	0.724922	0.847044	1.20873	1.31953
FBgn0002577	0.338569	0.178478	0.254171	0.22936	0.115426	0.184584	0.2013	0.410366	0.250035
FBgn0002578	14.7907	15.8358	14.5229	17.7875	17.1732	15.1663	17.7746	17.9125	19.4429
FBgn0002579	894.309	863.105	919.982	827.268	1030.26	894.333	796.907	809.221	789.472
FBgn0002590	445.272	448.49	475.222	442.951	602.617	466.943	506.9	514.876	530.571
FBgn0002592	1.80694	1.90507	0.703375	1.81347	0.616026	1.87642	1.73941	0.83433	1.00083
FBgn0002593	1170.46	1125.68	1300.31	1161.63	1561.22	1257.25	1105.02	1114.9	1128.23
FBgn0002609	1.03062	1.06442	1.6948	1.99482	2.03289	1.85766	3.00133	2.82977	2.44647
FBgn0002622	607.277	594.001	633.409	615.31	778.938	643.009	715.244	712.125	744.432
FBgn0002626	642.37	599.264	645.103	597.284	759.387	634.711	675.403	671.439	690.802
FBgn0002629	0	0	0	0.114327	0	0	0	0.131498	0.140212
FBgn0002631	0	0	0.109027	0.0983838	0	0	0.111018	0	0
FBgn0002632	0	0.229068	0.0845747	0.152638	0.172834	0.552777	0	0	0.0935983
FBgn0002633	0.19566	0	0	0.265095	0.100057	0.548595	0.199426	0.508181	0.325116
FBgn0002638	26.0381	26.0634	25.0467	21.978	22.601	25.3225	22.5647	31.5668	29.294
FBgn0002641	6.84068	6.58768	4.94442	4.62401	6.12379	5.65189	8.2692	6.40704	7.84314
FBgn0002643	8.17815	6.64658	4.92246	8.09139	5.71656	7.7446	10.5658	9.90303	11.2073
FBgn0002645	35.1003	30.3844	24.3028	31.3887	22.4107	30.2804	37.9624	36.9777	39.6747
FBgn0002673	26.3897	23.4102	22.6155	23.946	21.6213	23.2487	18.6246	22.7177	20.913
FBgn0002707	2.45101	1.96216	1.72003	2.3703	2.15259	2.02929	1.81934	2.86467	2.50854
FBgn0002709	13.2761	11.5985	9.29611	12.0742	7.7624	11.2625	7.88312	11.0563	10.3554
FBgn0002715	35.4829	34.5636	32.9196	33.8844	28.2999	34.4543	23.7465	30.5926	26.4647
FBgn0002716	4.23956	4.00112	2.21589	4.01804	2.26416	4.31367	5.15135	5.18561	6.13079
FBgn0002719	268.33	261.043	228.11	245.278	285.595	228.848	234.157	256.985	243.689
FBgn0002723	8.06238	6.65458	5.3864	7.04361	5.48443	7.12929	9.48776	7.7876	8.76386
FBgn0002732	0.852682	0.513708	0.853504	1.28365	1.30814	0.796924	2.60729	2.50993	2.36142
FBgn0002733	3.9292	4.26094	2.35979	3.0167	6.53032	4.68213	9.61161	7.04158	6.52891
FBgn0002734	0	0	0	0	0.0969953	0	0.0966617	0	0.105056
FBgn0002735	0.105454	0	0	0.095252	0	0	0	0.109557	0
FBgn0002736	13.5002	16.0961	14.9517	19.2352	21.3349	17.4608	17.0447	19.4999	18.766
FBgn0002772	1029.92	996.366	868.717	1191.16	898.412	1222.22	2004.45	1447.13	1367.14
FBgn0002773	2026.82	1832.72	1497.74	2238.24	1654.28	2300.79	3959.44	2918.69	2692.84
FBgn0002774	16.5186	13.6183	11.0852	13.6304	12.5123	15.3997	17.976	18.3657	19.4681
FBgn0002775	13.5082	15.7328	12.9354	15.615	12.3444	14.0605	16.0298	16.4403	15.8281
FBgn0002778	11.4332	12.5144	10.0089	14.6215	12.3882	12.4841	17.0376	19.6399	20.1473
FBgn0002780	40.7883	41.6432	43.3504	49.2115	43.2207	47.4845	55.36	65.1995	71.3818
FBgn0002781	6.99353	6.83164	5.75688	7.16096	6.78627	7.83382	9.32068	9.46871	9.77505
FBgn0002783	12.7714	12.6095	10.6833	14.7711	12.9265	13.8974	16.3607	17.7913	18.5028
FBgn0002787	91.5539	95.2604	85.8674	86.8878	89.8544	99.3984	88.9702	101.957	95.7236
FBgn0002789	446.041	423.003	405.744	476.253	460.602	504.056	413.467	391.331	414.235
FBgn0002791	15.8297	14.3392	12.5706	16.2341	16.9977	18.1331	11.7272	15.7035	13.7452
FBgn0002838	9.12046	10.3789	9.87311	9.51957	7.87708	9.09233	6.33508	6.73801	9.57941
FBgn0002842	13.4657	16.2554	17.5022	13.3429	16.4446	14.5575	12.5983	10.6488	13.6923
FBgn0002855	701.212	679.717	713.582	866.16	867.332	946.838	798.678	611.343	599.814
FBgn0002856	247.32	241.071	260.437	258.172	298.765	301.16	277.241	284.766	277.772
FBgn0002862	1037.02	1066.05	1086.64	964.549	901.97	915.45	690.851	932.865	855.384
FBgn0002863	1774.31	1730.98	1858.59	2287.09	1900.43	2381.93	1808.47	1627.3	1363.99
FBgn0002865	855.333	798.332	789.304	766.827	659.412	708.491	441.969	618.25	592.699
FBgn0002868	1362.67	1481.34	1655.9	1588.59	1063.41	1183.65	1257.55	1648.52	1446.42
FBgn0002869	10.0346	6.09501	5.43378	4.16042	1.00948	2.45991	5.70072	4.61435	4.73793
FBgn0002872	3.5352	3.61648	2.89629	3.84658	3.4367	3.60935	3.87678	3.80609	4.61409
FBgn0002873	24.2683	20.8624	15.4918	19.7157	14.6363	24.3974	14.5419	16.7972	19.1307
FBgn0002878	2.84181	2.40761	1.93587	2.76295	2.26062	2.98797	1.99135	2.3783	2.8857
FBgn0002887	6.80994	8.17616	6.11051	6.89803	5.82075	7.00109	5.94947	7.15071	7.03189
FBgn0002891	3.41578	2.34084	1.78789	2.56467	2.45277	2.57389	2.91579	2.93506	3.38183
FBgn0002899	2.02761	2.33559	1.5722	1.84435	1.60645	1.62812	2.02299	1.80981	2.45174
FBgn0002901	5.35611	5.70351	4.78075	5.76237	4.85	5.61167	3.75539	4.67844	5.29083
FBgn0002905	3.33697	3.18463	2.90581	3.18984	2.6171	3.05583	4.31634	5.7521	5.58629
FBgn0002906	9.7748	8.9418	7.75334	10.5444	7.71779	10.3686	8.47566	9.06485	8.68022
FBgn0002909	7.40461	5.95759	5.95331	7.02265	6.4983	6.71949	7.0359	7.12197	7.52781
FBgn0002914	37.0101	37.4931	32.333	38.2306	29.7151	31.4775	35.6827	39.2342	38.5632
FBgn0002917	5.34326	4.26642	3.76098	5.88414	4.49171	6.06559	8.57951	8.16198	8.94614
FBgn0002921	349.839	292.669	227.808	358.698	265.13	365.733	480.752	439.239	474.116
FBgn0002922	4.60905	5.97857	4.70764	5.04108	5.13087	6.03657	4.69778	4.46264	5.80038
FBgn0002924	8.38837	9.36791	8.9621	9.09219	8.94059	9.22625	9.55783	11.5218	11.5811
FBgn0002926	0.0700381	0.0210976	0.0350528	0.0948932	0.0835715	0.0981872	0.130875	0.060636	0.174567
FBgn0002930	86.7738	100.48	99.2235	93.6294	116.006	81.5393	77.5311	97.1176	100.361
FBgn0002931	8.50587	9.40352	7.47682	11.8949	8.92034	10.8955	13.9066	12.2011	12.4357
FBgn0002932	7.31274	6.37677	6.36018	6.75287	5.89058	6.96998	6.89678	7.59727	6.7177
FBgn0002933	0	0	0	0	0	0	0	0	0
FBgn0002936	14.5041	15.7486	16.3397	14.0971	16.5828	15.0504	16.9193	13.8652	14.723
FBgn0002937	6.59253	6.09803	6.13229	6.57626	7.58262	7.09498	12.6018	8.30186	10.4503
FBgn0002938	77.7936	72.462	60.7102	89.1579	60.5838	84.3912	114.632	95.189	92.6699
FBgn0002939	13.7548	31.9979	29.6336	30.6963	5.44036	17.0233	17.6341	22.049	29.7003
FBgn0002940	2043.1	2071.41	1982.21	2024.04	2126	2141	2368.75	2198.2	2335.44
FBgn0002941	0.971483	1.0405	0.864372	1.29999	0.920002	1.27786	1.54029	1.27095	1.35518
FBgn0002945	5.01031	4.35627	3.21045	4.697	3.00864	5.16158	7.79555	5.75733	6.13888
FBgn0002948	2.94208	3.04869	2.513	3.3661	3.47046	3.35463	4.07826	3.1992	3.32431
FBgn0002962	4.23292	3.89918	3.15216	3.93422	2.78163	3.11521	3.29312	4.31264	4.05479
FBgn0002973	35.0976	30.0574	28.5491	31.1725	28.4415	30.0446	37.0082	40.4628	41.4125
FBgn0002985	8.10466	10.3573	8.48122	7.72726	9.16835	9.18143	8.21896	9.82333	11.1999
FBgn0002989	3.9222	3.80087	3.37467	3.49752	3.94322	3.74371	3.91265	4.43894	3.30949
FBgn0003002	0.523002	0.768028	0.458067	0.73813	0.90266	0.885953	0.832922	1.01878	1.01388
FBgn0003008	19.1437	20.1482	18.8701	17.8188	19.3408	20.783	18.501	22.314	19.3317
FBgn0003009	9.39831	9.33585	8.84243	7.66896	7.40372	8.71493	6.60292	8.59129	7.99179
FBgn0003011	2.09232	2.45404	2.1389	2.29201	1.68465	2.24675	2.26873	1.94249	1.57807
FBgn0003015	0.100455	0.136171	0.0837935	0.0907367	0.119866	0.0782387	0.119454	0.191334	0.111281
FBgn0003016	11.2684	9.58712	7.01616	12.0985	8.97022	11.948	16.4627	14.6955	15.2885
FBgn0003023	0.89889	0.533085	0.506113	0.685062	0.545868	0.91887	0.558306	0.758765	0.731257
FBgn0003028	1.80454	1.78326	1.11105	1.83516	1.61326	1.99593	2.63982	2.71771	2.83311
FBgn0003034	736.672	668.06	713.664	865.411	688.675	855.591	694.21	686.116	599.872
FBgn0003041	7.17899	7.64396	5.53914	7.92544	6.22068	7.54823	7.75758	7.9072	7.7501
FBgn0003042	6.78959	4.58415	5.68298	6.3442	5.80677	6.01739	7.7754	9.64826	8.70994
FBgn0003044	7.53825	7.48557	5.94429	7.71945	6.70132	8.51991	7.46002	10.0399	9.2002
FBgn0003046	0.669003	0.483659	0.669648	0.845991	0.821082	1.00041	1.63652	1.11205	0.741095
FBgn0003048	5.21605	4.63132	2.98744	4.62549	2.95928	4.90089	5.97496	6.06137	7.15241
FBgn0003053	10.7732	10.0039	7.46459	10.0922	7.12575	9.24878	12.6244	11.2996	12.7059
FBgn0003057	0	0	0	0.0507157	0	0	0	0	0
FBgn0003060	1.69334	0.918156	1.12998	2.44723	2.65557	2.21565	1.26569	1.52466	1.25054
FBgn0003062	31.8529	32.0787	30.5703	34.96	28.4779	32.4268	34.7692	41.0435	40.776
FBgn0003065	0.16422	0.148405	0.328757	0.0741663	0.0839797	0.0767408	0.251073	0.51183	0.363833
FBgn0003067	147.89	84.1218	92.3513	110.44	285.718	158.301	156.527	153.243	179.923
FBgn0003068	7.13036	7.11487	7.95504	7.35101	6.92373	8.56812	5.55887	9.21565	8.40415
FBgn0003071	199.688	185.653	153.854	179.06	135.374	172.64	185.512	168.328	168.275
FBgn0003074	458.084	460.005	407.396	398.634	412.756	377.104	342.137	311.47	317.75
FBgn0003076	203.293	198.953	221.02	179.952	254.917	151.098	247.585	221.465	227.278
FBgn0003079	6.35633	5.96903	5.27563	6.41564	5.13607	6.57492	8.32317	7.70818	7.66774
FBgn0003082	3.07381	3.30688	3.3698	5.5088	8.15891	7.56963	1.24325	1.3686	1.13502
FBgn0003086	0	0.125821	0	0.12576	0	0.130126	0	0	0
FBgn0003087	20.8247	18.6416	16.8135	18.1889	15.4718	15.9743	14.4174	14.5934	15.0165
FBgn0003089	0.23658	0.28902	0.144716	0.265136	0.215081	0.294812	0.339374	0.395986	0.174716
FBgn0003090	2.42023	2.25147	1.8668	2.37897	2.02395	2.60791	3.00372	2.58835	2.77566
FBgn0003091	15.4674	12.2835	11.2264	15.861	16.3332	16.5994	18.0686	15.2693	18.6084
FBgn0003093	25.6483	21.9148	16.9099	26.7901	20.104	26.3045	33.5046	31.3582	32.5606
FBgn0003114	1.71552	2.25498	2.34159	1.12694	1.27605	2.47788	1.27167	1.13417	0.691047
FBgn0003116	18.0349	20.5646	18.4339	16.2106	20.1851	14.7178	13.4503	13.7402	16.1776
FBgn0003117	0.793047	0.856024	0.396906	0.915301	0.495674	0.597068	1.19002	1.92244	1.85462
FBgn0003118	4.92983	4.31317	3.34734	5.17613	3.8217	5.44384	7.68112	7.61722	6.92199
FBgn0003124	34.6557	32.9059	28.1708	34.7389	28.9493	33.655	22.1795	32.8893	28.3909
FBgn0003129	4.04343	3.6371	3.16666	3.93969	3.44624	4.96871	4.75091	4.31744	5.28788
FBgn0003130	0.312673	0.21192	0.195609	0.24712	0.119922	0.328755	0.239019	0.243629	0.303071
FBgn0003132	55.7017	58.4132	50.8761	50.0375	43.7791	51.4897	35.0891	48.5318	46.2359
FBgn0003134	58.4643	60.2308	51.8553	56.8765	57.5916	54.9909	65.5687	67.7505	68.9915
FBgn0003137	21.5309	17.5653	10.0454	19.6661	15.2367	19.2763	48.4667	80.1048	72.0328
FBgn0003139	17.4358	16.3526	16.5914	17.3549	19.8272	18.6006	23.1496	21.302	23.8892
FBgn0003140	28.7798	32.2145	27.4162	29.2449	27.9298	26.8214	16.5003	22.5096	21.6465
FBgn0003141	36.3951	36.7737	36.6095	39.7076	44.7327	43.1361	40.6092	49.5313	45.4249
FBgn0003145	11.3892	10.9205	10.2227	14.7146	14.8569	14.3925	18.53	17.4245	18.7175
FBgn0003149	336.062	301.484	230.637	388.784	262.39	379.213	704.496	506.413	545.697
FBgn0003159	42.3383	39.0906	33.3757	41.1603	31.3203	40.5391	34.592	40.435	41.9281
FBgn0003162	59.6859	64.2048	59.52	71.2906	77.5731	84.6966	65.9765	67.1562	58.9471
FBgn0003165	11.0091	8.16804	6.51237	10.0175	7.12895	10.7991	15.8937	13.6539	15.56
FBgn0003169	14.8185	12.526	11.2384	14.3795	13.9562	15.4157	19.813	18.305	20.3269
FBgn0003174	0.595263	0.522992	0.678592	0.627286	0.253674	0.571791	0.724697	0.901869	0.961638
FBgn0003175	10.2541	9.54935	7.43627	9.57702	8.99722	9.0781	13.2034	12.8636	13.7755
FBgn0003187	49.2505	46.0527	41.4493	42.0371	36.0428	41.7324	33.9564	41.4414	40.3149
FBgn0003189	6.64636	5.34838	4.89848	6.22254	4.31577	5.56915	5.5651	7.12906	6.82494
FBgn0003204	33.3415	33.7201	29.1236	34.2033	32.4321	32.3307	38.9941	35.8692	37.8999
FBgn0003205	32.579	28.6876	28.9761	31.9976	31.4139	32.5121	39.1073	42.7161	42.2315
FBgn0003206	55.6251	51.1254	48.5556	56.9391	47.1872	58.0842	61.7429	59.8841	60.3711
FBgn0003209	23.1401	20.5824	16.8297	21.5421	15.1963	20.0143	27.2006	23.7019	26.738
FBgn0003210	12.4951	11.8329	10.5292	12.6926	11.1669	12.5735	14.9532	15.6149	16.4065
FBgn0003218	23.1141	20.4671	17.2512	21.2706	16.8966	20.9738	21.449	21.3357	24.1486
FBgn0003227	3.17439	2.88969	2.96795	3.65499	4.09104	4.21656	4.96584	4.2764	4.68862
FBgn0003231	204.532	215.646	188.709	211.538	215.282	231.796	339.382	322.986	315.265
FBgn0003248	28.3632	26.204	28.5314	26.3184	27.5693	32.4942	35.2219	28.9549	32.1993
FBgn0003249	91.2343	95.7418	88.4187	96.2567	98.5388	103.858	113.475	105.403	104.891
FBgn0003250	113.801	106.285	106.141	109.353	111.221	114.413	171.157	145.604	143.262
FBgn0003254	5.43669	4.89449	4.59678	4.6503	3.4753	4.3113	3.54731	4.64267	4.42566
FBgn0003255	0.963186	0.668937	0.428495	0.845834	0.738837	0.733497	1.25443	0.954335	1.0571
FBgn0003256	5.94814	5.79846	5.1558	6.32148	5.6176	5.96134	7.21069	6.95531	7.80881
FBgn0003257	13.1688	14.0933	12.3326	10.4691	9.37265	11.2288	12.9901	16.3	16.4669
FBgn0003261	99.5114	84.0281	76.9327	96.844	81.3633	103.64	128.425	119.338	133.926
FBgn0003267	0.580593	0.209871	0.581153	0.559385	0.554225	0.434102	1.57805	1.40743	1.45783
FBgn0003268	2.34278	1.78216	1.55841	2.08934	1.44071	2.12722	2.16118	2.17206	2.48026
FBgn0003270	0	0	0	0	0	0	0	0	0
FBgn0003274	1252.87	1249.72	1370.3	1185.54	1682.72	1286.6	1213.77	1280.47	1250.63
FBgn0003275	117.023	124.207	123.357	112.117	104.976	106.881	84.5247	106.264	106.421
FBgn0003277	9.45571	8.39039	5.69602	9.23654	6.72448	9.03732	12.6032	11.9721	12.6865
FBgn0003278	2.72249	2.41158	2.21247	2.87301	2.86718	2.82158	3.24196	4.00459	4.44915
FBgn0003279	746.832	702.998	727.049	743.844	934.557	744.749	895.778	873.808	913.36
FBgn0003285	1.18338	0.847196	0.892235	1.05501	0.565865	1.56563	1.39413	1.56472	1.5152
FBgn0003292	1.05829	1.14233	0.647354	1.11522	0.78172	1.26383	1.70788	1.61865	2.1167
FBgn0003295	1.22891	1.49684	0.962684	1.44785	2.13125	2.14729	2.23284	1.88734	2.18998
FBgn0003300	0.274919	0.303651	0.519791	0.386278	0.499873	0.428236	0.280211	0.380821	0.338382
FBgn0003301	11.8713	9.84789	6.56373	12.0716	8.54557	12.0192	16.0703	13.4072	14.8158
FBgn0003302	44.7183	41.8358	41.1463	39.3837	35.3937	40.6894	30.1853	32.6777	38.1894
FBgn0003308	10.1673	8.96792	8.46983	10.4442	12.3698	9.31612	10.8372	15.8789	17.103
FBgn0003310	10.7953	10.5728	8.53373	10.8177	7.53058	10.0894	11.1536	11.2537	12.6536
FBgn0003312	0.894042	0.954837	0.677957	0.685191	0.554181	0.835579	0.386592	1.26658	0.600233
FBgn0003313	0.339666	0.358113	0.453324	0.664743	0.43425	0.396818	0.259654	0.176441	0.188134
FBgn0003317	19.6162	17.1209	15.3892	19.4751	17.0448	18.5371	18.7805	18.7247	19.037
FBgn0003319	0.31027	0.280389	0.241554	0.269873	0.340841	0.311461	0.281105	0.334281	0.318245
FBgn0003321	32.3301	30.1961	26.7733	30.573	27.6614	32.1155	35.4937	34.7986	37.4951
FBgn0003326	1.84748	1.46372	1.51994	1.63445	1.83777	1.88041	2.82457	2.27431	2.27084
FBgn0003330	8.72221	9.28973	9.16714	10.3544	8.72964	9.37462	9.96963	10.4208	10.6283
FBgn0003334	15.9013	15.1487	11.1074	15.973	13.2328	14.8615	17.1219	16.7285	18.151
FBgn0003339	2.01499	1.99164	1.53371	2.2561	1.33098	2.05978	2.26772	2.33326	2.34838
FBgn0003345	9.66607	8.39842	7.0865	9.60202	7.73406	10.5499	13.2702	13.2643	14.3012
FBgn0003346	13.284	13.8849	12.5358	14.0589	12.4406	14.7151	11.7861	14.9232	12.8096
FBgn0003353	9.97909	8.76642	8.69794	10.0725	9.20215	9.55935	12.4414	11.0829	11.4116
FBgn0003356	989.275	957.451	912.753	736.728	981.878	906.356	536.904	459.378	508.649
FBgn0003357	785.324	759.086	751.61	555.777	754.909	700.192	382.553	319.462	388.18
FBgn0003358	539.765	582.017	482.503	218.706	404.4	259.065	114.76	187.949	210.144
FBgn0003360	2612.01	2488.88	2059.92	2504	1975.14	2451.68	4529.33	3301.58	3454.5
FBgn0003366	12.3922	10.3912	8.04385	11.719	10.7443	10.8951	12.5349	12.8133	13.2066
FBgn0003371	35.1776	31.5352	23.6753	33.2804	24.5937	32.1378	43.0266	39.4856	43.4536
FBgn0003372	0.170249	0.0659367	0.0486893	0.153778	0.04975	0.0909233	0.123947	0.10107	0.0538842
FBgn0003373	0	0.0782838	0	0	0	0	0	0	0
FBgn0003374	0.100913	0.091194	0	0	0	0.0943138	0	0	0
FBgn0003375	0	0	0.302394	0	0	0.141174	0	0.313858	0.167329
FBgn0003377	0	0.270457	0	0	0	0.279709	0	0	0
FBgn0003378	0	1.20915	0.267859	0.241712	0	0.500205	0.545506	0.278013	0.592876
FBgn0003380	8.71146	6.6483	4.76074	8.51893	5.86871	9.43175	14.6235	10.9667	13.6424
FBgn0003382	0.361338	0.184565	0.235882	0.184476	0.112476	0.249611	0.144115	0.228503	0.278453
FBgn0003386	11.6243	9.30675	7.75061	11.7146	8.84306	11.1874	14.1198	13.2344	14.6648
FBgn0003388	3.18531	3.39668	2.96519	2.96345	1.85696	2.70908	4.22062	4.33511	3.31684
FBgn0003390	17.3309	17.2087	18.4452	18.5531	18.3547	16.1976	13.412	12.7815	13.273
FBgn0003391	12.3989	10.1942	8.3991	10.8061	8.19825	10.592	12.7906	13.7078	14.4334
FBgn0003392	58.5091	52.0842	44.6286	59.2745	45.4449	60.3126	74.3666	70.2597	73.4412
FBgn0003396	7.12851	6.42619	4.27598	7.49227	4.70865	7.07059	11.7979	10.8819	11.995
FBgn0003401	1.41778	1.43499	1.05017	0.947656	1.13105	1.59008	1.41617	1.56132	2.13596
FBgn0003410	38.7579	36.3313	36.8761	37.859	34.4817	37.8223	34.2278	38.366	38.5887
FBgn0003411	2.46647	2.45182	1.72819	2.78481	2.27036	2.88147	4.27371	2.04995	3.2787
FBgn0003415	8.26269	6.7474	4.54358	8.44337	4.83417	7.79168	10.6575	9.51275	10.7744
FBgn0003416	3.70537	3.33322	2.69279	4.17215	2.63032	3.71608	4.75968	5.00967	5.64156
FBgn0003423	95.1428	83.7615	73.1765	88.6995	76.6878	86.8773	92.8234	85.0502	94.5678
FBgn0003429	20.9586	16.8452	11.7822	20.4437	13.2486	20.7908	31.1124	25.7946	31.8645
FBgn0003430	1.88767	2.8025	1.55208	2.1922	1.65484	2.39431	2.61115	2.17124	2.16577
FBgn0003435	60.2228	57.1002	50.6676	57.8445	48.6349	57.4829	47.3669	54.3852	55.1139
FBgn0003444	4.09875	4.7329	3.59886	4.44914	4.57205	4.61479	5.54577	5.9142	6.2796
FBgn0003447	9.53292	9.75358	7.85579	10.8252	9.16161	10.3817	11.8105	12.9917	12.0319
FBgn0003448	0	0	0	0.0520231	0	0	0	0	0.191405
FBgn0003449	38.1974	35.3505	40.0769	40.4255	44.7154	41.6137	37.1738	42.3133	41.6763
FBgn0003450	0.803363	1.45199	0.971666	0.36282	0.616241	0.75083	0.887065	0.799845	1.3349
FBgn0003459	5.65241	5.50868	4.88129	6.48707	4.97629	5.57283	5.28677	6.26383	6.45796
FBgn0003460	9.82758	9.00575	7.24835	9.03253	6.87723	8.25032	8.89208	8.09631	9.74064
FBgn0003462	722.15	807.1	860.089	780.145	931.228	828.97	678.9	740.471	746.107
FBgn0003463	11.5873	10.9835	7.56812	10.9108	7.44319	10.7181	12.5704	12.9832	14.4219
FBgn0003464	12.1513	10.2682	9.77742	10.9605	10.9517	12.439	15.9605	13.9667	15.5058
FBgn0003475	47.6431	42.9479	39.6472	43.6808	37.2784	41.2425	37.948	45.4616	44.9407
FBgn0003479	9.87891	9.50973	9.92426	9.6021	8.85917	10.1027	7.5883	10.3005	7.85075
FBgn0003480	2.63773	1.91323	2.08442	2.0377	2.73328	3.08155	2.75926	2.88459	3.11421
FBgn0003482	0.280903	0.423083	0.0937246	0.422878	0.0957663	0.437557	0.381748	0.291833	0.518622
FBgn0003483	3.24474	2.65387	2.3434	3.13487	2.1634	2.88861	2.36528	2.68825	2.72992
FBgn0003486	0.154389	0.209281	0.154538	0.156884	0.236857	0.180367	0.216372	0.140347	0.235161
FBgn0003495	10.9927	12.3578	10.9015	11.012	10.8273	13.0084	12.3226	13.4469	13.2801
FBgn0003499	1.67555	1.70145	1.42826	1.79688	1.16871	1.93119	2.66128	2.42966	2.97109
FBgn0003502	6.20795	5.52348	4.54054	5.64583	4.69391	6.3195	7.60815	8.03145	8.25703
FBgn0003507	11.0594	10.1245	8.36408	9.20104	9.3697	9.56004	10.3049	13.4884	14.7484
FBgn0003510	2.00871	1.97311	1.77753	1.85382	1.68227	1.91817	2.26992	1.9054	2.30579
FBgn0003511	2.00871	1.97311	1.77753	1.85382	1.68227	1.91817	2.26992	1.9054	2.30579
FBgn0003512	9.50746	9.71494	11.2582	10.945	11.1221	10.57	10.0072	12.3306	12.8724
FBgn0003513	0.888327	1.37141	0.703936	1.18686	1.04105	1.43562	1.5845	1.23052	1.33257
FBgn0003514	96.2211	86.7617	86.1675	87.0495	88.2313	94.2248	109.77	109.927	119.302
FBgn0003515	11.2812	8.33376	9.49964	10.6345	13.8273	11.5476	15.7874	16.6035	15.2739
FBgn0003517	722.383	705.143	750.893	737.713	942.136	760.536	838.233	822.847	863.38
FBgn0003520	24.1022	20.0508	14.6508	23.0634	16.6536	24.5162	33.0832	28.8508	30.8025
FBgn0003525	0.721144	0.651692	0.690454	0.679696	0.833767	0.849809	1.21439	1.72642	2.04923
FBgn0003527	15.3415	18.164	14.5351	15.2652	14.6	14.875	13.0446	19.6034	17.54
FBgn0003545	12.4772	11.9285	13.1929	15.3796	13.8997	16.9354	9.89134	14.7073	13.108
FBgn0003557	30.9551	27.0149	22.1464	26.5496	21.4206	26.2361	31.4694	35.6126	36.9746
FBgn0003559	11.3472	10.2256	10.5924	9.9998	10.432	11.2606	13.7586	14.5813	12.0404
FBgn0003567	11.8977	11.1174	10.29	11.76	8.77955	10.3638	10.1854	12.0896	11.8214
FBgn0003575	12.9818	11.6455	9.92671	12.4995	10.2987	12.5954	13.9301	11.7664	14.1909
FBgn0003598	7.18947	6.47989	6.35872	8.02291	6.69177	7.4926	8.8109	8.88203	9.46014
FBgn0003607	60.0322	57.3037	62.3445	64.2007	68.1326	65.822	62.3357	67.4528	74.5141
FBgn0003612	19.2176	18.3316	15.2095	20.6475	16.7693	21.1682	19.8304	21.3122	23.0625
FBgn0003638	58.9012	50.7045	49.9077	62.305	67.1105	67.1337	73.4301	66.6349	72.6309
FBgn0003651	14.2314	13.3678	11.1716	15.4705	14.5057	14.6836	19.1811	17.8564	18.0793
FBgn0003654	10.6711	11.9557	10.3321	12.1075	10.5572	12.4462	14.0476	14.0769	13.7214
FBgn0003655	0.285071	0.171744	0.332903	0.407694	0.242968	0.488454	0.484265	0.394883	0.63158
FBgn0003656	56.7665	48.555	41.3157	49.4046	37.8409	50.5022	49.5093	56.0126	58.7164
FBgn0003660	136.777	137.08	131.377	126.14	130.293	130.035	126.085	139.49	141.68
FBgn0003676	34.7401	32.8851	30.4997	31.2038	29.8739	37.7286	33.3318	41.1829	45.6859
FBgn0003683	0	0	0	0.0590705	0.0668865	0	0.0666564	0	0
FBgn0003687	7.79218	7.47988	6.72506	6.81934	8.3238	7.76814	9.74241	6.98	9.82114
FBgn0003701	4.46978	3.76433	2.81469	3.62035	2.59699	3.07919	2.04264	2.84508	2.66169
FBgn0003710	13.667	13.0098	10.2778	12.876	10.9828	14.4331	15.081	13.4412	13.7847
FBgn0003714	14.5668	16.5365	14.3399	15.278	16.4992	16.0333	15.7062	16.2593	16.8034
FBgn0003716	24.8678	23.0408	17.9286	28.2561	18.5297	25.8747	32.5143	27.5127	28.0757
FBgn0003719	0.314605	0.284306	0.200396	0.206668	0.702039	0.347493	0.378963	0.415985	0.570284
FBgn0003720	0	0	0	0.0441601	0	0	0	0	0
FBgn0003721	131.23	122.817	110.581	149.533	130.714	162.039	285.43	207.192	199.814
FBgn0003731	16.4148	16.0961	11.8074	15.0016	14.6104	14.9278	15.1945	17.1828	18.1224
FBgn0003733	1.8103	2.10734	1.28993	2.43889	1.97705	2.66693	3.72158	4.33527	3.67087
FBgn0003741	12.3708	11.3808	9.59383	11.4257	11.1137	12.8118	13.0633	11.4627	9.6915
FBgn0003742	24.5642	22.7164	22.2673	23.5054	24.1378	25.6846	21.3201	26.6566	25.2202
FBgn0003744	27.5993	26.6369	22.6061	26.7473	23.6569	27.7076	32.5467	31.1542	33.011
FBgn0003747	0.386854	0.203932	0.258151	0.232952	0.197831	0.361557	0.42716	0.636352	0.285695
FBgn0003748	96.0249	90.4829	77.1668	96.8741	90.8122	91.1431	111.657	118.482	116.152
FBgn0003751	0.70799	0.787453	1.25381	0.787071	0.612709	0.814392	1.33222	0.961857	0.663625
FBgn0003861	121.215	115.63	100.148	117.08	104.366	119.9	142.783	125.137	122.119
FBgn0003862	7.69467	6.33888	3.99988	7.74993	4.51704	7.07329	11.7555	10.5794	11.9205
FBgn0003863	3570.08	3390.5	3658.83	2700.45	3615.54	2845.61	2772.68	2677.43	3031.21
FBgn0003865	0	0	0	0	0	0	0.110393	0	0
FBgn0003866	5.68455	6.10946	4.91781	5.26295	5.27411	6.64103	7.13901	7.21342	7.51156
FBgn0003867	17.1468	19.1638	18.6812	15.9304	22.7626	15.5241	11.7939	14.3966	14.9889
FBgn0003870	15.9924	14.5326	11.0579	19.2794	13.6001	18.1427	20.0061	19.3353	20.3069
FBgn0003882	14.7982	16.0996	15.2679	16.5676	18.123	16.9637	16.2058	17.4637	18.8333
FBgn0003884	954.547	981.742	986.423	956.749	1009.54	985.399	817.718	982.971	940.783
FBgn0003885	174.428	175.563	169.011	174.294	179.293	175.402	154.741	163.018	163.179
FBgn0003886	24.5715	23.6242	23.4856	23.6961	18.1396	21.5833	15.0016	20.0893	15.4857
FBgn0003888	63.906	56.5102	44.5673	65.1671	47.9965	58.8713	58.2921	78.5612	74.2159
FBgn0003889	748.043	743.719	750.07	706.569	655.451	691.421	455.897	605.888	567.368
FBgn0003890	82.6531	85.3303	76.8159	75.9568	100.78	83.7817	93.727	85.3351	90.8766
FBgn0003891	46.6092	38.1286	27.7594	48.4876	32.5926	44.4968	56.644	55.9958	61.8159
FBgn0003892	3.61933	2.83047	2.14234	2.87624	2.17121	3.10619	2.69581	3.74208	3.85514
FBgn0003896	3.39169	3.69377	2.4374	4.55606	3.97294	3.90141	5.49572	5.30054	5.20225
FBgn0003900	15.4483	15.4572	12.8255	5.17813	3.96358	3.8415	4.53098	6.27638	4.23368
FBgn0003916	0	0	0	0	0	0	0	0	0
FBgn0003920	0	0	0	0	0	0	0.509991	0	0
FBgn0003922	0	0	0	0	0	0	0	0	0
FBgn0003923	0	0	0	0	0	0	0	0	0
FBgn0003926	0.455303	0.411454	0	1.23376	1.86268	0.425529	0	0.473018	0
FBgn0003930	0	0	0.672458	1.82045	1.37421	1.25576	0.684743	3.48975	0.744205
FBgn0003931	0	0	0	0	0	0	0	0	0
FBgn0003933	0	0	0	0	0	0	0	0	0
FBgn0003934	0.73335	1.32545	1.46811	1.9872	3.00019	4.79776	0	3.04754	0.812376
FBgn0003935	0	0	0	0	0	0	0.77101	1.57176	1.25694
FBgn0003936	0	0	0	0	0	0	0	0.792117	0
FBgn0003938	0	0	0	0	0	0	1.59217	1.62287	0
FBgn0003941	850.771	847.484	929.95	859.318	1109.89	909.857	936.985	987.163	1013.83
FBgn0003942	1089.7	1100.61	1216.96	1103	1396.33	1156.08	1219.93	1263.94	1248.56
FBgn0003943	204.292	200.221	181.659	193.584	163.275	189.044	151.714	182.931	172.078
FBgn0003944	4.91338	4.76458	3.90754	4.92439	5.55301	4.55014	7.0203	7.41209	7.28198
FBgn0003950	1.99179	1.90906	1.77219	1.64154	1.52271	1.78013	1.15513	1.23321	1.45602
FBgn0003961	25.121	22.5641	23.9261	31.0106	56.2131	52.2214	103.738	144.174	210.397
FBgn0003963	1.79073	2.16848	1.36943	2.39387	1.72893	2.37655	3.73071	4.04823	3.91185
FBgn0003964	18.8574	16.6269	15.3516	17.2615	15.8099	18.4618	23.776	20.8779	22.6995
FBgn0003965	16.5636	16.6981	15.4006	15.892	26.7287	15.3429	14.1062	17.7434	19.6533
FBgn0003969	8.66495	7.55775	6.14898	8.4886	7.34111	8.05804	10.1719	10.7264	11.3895
FBgn0003975	5.8812	5.08917	4.83167	6.18923	3.83037	6.19666	8.03026	5.18776	5.99253
FBgn0003977	4.82227	3.55879	3.04039	4.23741	5.07442	4.07843	4.73987	4.15932	5.15146
FBgn0003978	6.19681	8.41658	6.01926	6.45841	7.9505	7.67642	6.09186	9.52355	8.205
FBgn0003979	0.257903	0.233065	0.387227	0.349428	0.395663	0.120519	0.394302	1.33969	0.285695
FBgn0003980	0.302103	0.819026	0.755986	0.272876	0.463473	0.141174	0.15396	2.35393	0.501987
FBgn0003983	0.19566	0.176816	0.391696	0	0.200114	0	0.398853	1.62618	0.433488
FBgn0003984	2.8056	2.42769	1.94562	3.1056	2.32559	3.39335	5.25196	4.70553	6.1143
FBgn0003996	2.57327	2.4731	2.65752	3.09909	2.25588	2.93945	0.707743	1.01844	0.995437
FBgn0003997	4.25591	4.99121	3.49417	5.65827	4.03491	5.07257	6.94542	7.10422	6.22424
FBgn0004003	24.9094	23.3003	23.4024	30.1968	42.9079	38.8009	26.2056	31.2511	31.9506
FBgn0004034	0.471388	0.383391	0.235921	0.851566	0.289272	0.748957	11.7713	10.5781	8.51161
FBgn0004045	0.357798	0.43112	0.387988	0.377046	0.243963	0.390135	0.273515	2.19934	0.495443
FBgn0004047	4.4743	4.22929	4.53009	4.3666	4.68137	4.80657	4.77011	6.9993	6.32375
FBgn0004049	12.5466	11.5133	9.47828	12.9268	10.191	13.3956	13.5669	14.6893	14.4231
FBgn0004050	16.375	15.0652	14.0783	16.3266	14.9331	19.0352	16.8221	15.3608	17.8734
FBgn0004052	12.8664	12.6488	10.9683	14.6865	10.5566	13.6761	8.93369	10.7959	10.5716
FBgn0004053	0	0.205564	0.0758969	0	0	0.0708656	0	0.0787741	0
FBgn0004054	0	0	0	0	0	0	0.0977229	0	0
FBgn0004055	20.3393	21.1555	17.4605	22.0628	17.196	21.039	21.6591	19.578	19.1165
FBgn0004057	53.5798	55.2282	56.8087	57.3603	67.9227	57.6179	44.262	47.4996	47.8938
FBgn0004066	82.5081	92.0582	103.112	82.8638	105.692	103.377	88.343	107.53	109.724
FBgn0004087	6.8206	6.42601	8.20713	6.42289	9.87015	9.56188	7.17377	11.4582	10.2885
FBgn0004101	4.35127	4.56644	3.73325	5.14381	4.30678	4.85384	7.09197	6.22881	6.35284
FBgn0004102	3.01109	2.91054	2.15557	3.15012	2.2805	3.3129	3.9043	3.66282	4.30667
FBgn0004103	119.268	115.506	102.665	118.857	107.02	118.276	140.277	143.118	144.608
FBgn0004106	11.6313	14.884	13.1978	11.9094	9.89827	12.5718	7.91853	10.7924	9.98314
FBgn0004107	2.90421	2.56787	2.17503	3.28377	2.77801	3.16343	2.21477	3.03892	3.26346
FBgn0004108	3.04072	2.93039	2.68425	4.0134	2.54764	3.75422	5.51234	4.48792	4.69835
FBgn0004110	0.115467	0.104347	0.0577893	0	0.295241	0.161875	0.11769	0.11996	0.0639551
FBgn0004117	558.03	504.653	422.772	642.656	520.668	682.214	1236.14	899.464	900.488
FBgn0004118	4.35155	4.25657	4.40361	4.70803	4.62181	4.96084	6.55551	5.76286	6.22424
FBgn0004132	24.9724	27.5002	30.0504	24.8984	29.8677	29.4613	23.3669	29.9137	32.652
FBgn0004133	17.1359	15.638	14.772	14.9448	15.9563	16.7877	20.3538	16.4534	18.6648
FBgn0004143	0	0	0.227332	0.10257	0.232284	0.106131	0.115743	0	0
FBgn0004167	21.5148	18.0973	13.9379	21.6186	16.2809	19.4681	36.2435	32.7027	37.7857
FBgn0004168	3.29226	2.45626	2.54821	3.16393	2.56457	3.54209	4.68229	3.85784	4.57999
FBgn0004169	806.105	746.109	641.963	940.595	794.458	972.997	1660.35	1239.32	1230.26
FBgn0004170	0	0	0	0.0603439	0.0683284	0	0	0	0
FBgn0004171	327.725	335.539	351.675	304.688	301.682	302.462	253.292	358.452	341.526
FBgn0004172	765.733	791.657	822.207	768.488	673.522	725.065	433.658	620.308	559.455
FBgn0004173	1363.25	1411.45	1524.22	1320.65	1233.77	1229.21	823.222	1101.48	971.126
FBgn0004174	1118.55	1103.74	1130.1	988.465	930.862	989.633	631.479	918.332	826.157
FBgn0004175	715.424	744.741	788.64	679.978	705.077	650.251	429.189	599.803	544.928
FBgn0004177	92.4763	90.0633	78.4605	91.3622	87.8034	94.8521	105.62	112.001	112.597
FBgn0004179	65.4491	58.4414	48.783	63.7361	52.8912	67.2599	81.106	75.009	79.6691
FBgn0004181	5919.83	5856.18	5418.31	6499.41	7231.7	6643.28	5559.38	4639.55	4326.31
FBgn0004183	0	0.52937	0.58635	0	0	0.54748	0.597063	0	0
FBgn0004185	0	0	0	0	0	0	0	0	0
FBgn0004186	0	0	0	0	0	0	0	0	0
FBgn0004187	0	0	0	0	0	0	0	1.21716	0.64891
FBgn0004188	1.79568	0	0	0.810977	0	0	0.915124	0	0
FBgn0004189	0	0	0	0	0	0	0	0	0
FBgn0004190	0	0	0	0	0	0	0	0	0.994591
FBgn0004191	2.00143	3.61736	1.50252	3.61561	0	1.40292	1.52997	1.55948	1.10855
FBgn0004192	0	0	0	0.451951	0	0	0	0	0
FBgn0004197	2.89969	2.18866	1.7316	1.56257	1.01104	1.7092	2.18305	3.2008	3.01141
FBgn0004198	5.52031	4.69562	3.19946	5.18151	3.45867	5.03305	7.49162	7.50777	8.63823
FBgn0004227	10.8764	10.0884	9.10234	11.0886	9.17825	11.6525	12.2444	11.9708	13.745
FBgn0004228	38.4591	38.6723	38.8117	26.4808	27.8084	25.1167	36.629	38.8092	36.7542
FBgn0004237	57.2095	54.9409	53.3959	49.1586	52.6004	55.356	47.4508	56.9756	59.9029
FBgn0004240	2.90531	5.25101	5.42847	192.094	7.3296	7.24086	5.52765	90.953	10.9425
FBgn0004242	45.5626	35.9342	26.4009	45.8372	30.9938	47.2411	67.2627	56.0667	62.1654
FBgn0004244	12.8925	10.5987	6.74648	13.7967	9.58091	14.9645	21.208	18.0105	21.6534
FBgn0004359	11.9252	11.1135	8.89366	11.6219	11.4545	13.1802	11.715	13.836	14.1011
FBgn0004360	3.55969	3.21687	3.43434	3.71891	2.85118	3.56742	3.36594	3.3863	3.80076
FBgn0004362	22.7339	24.7417	25.4473	24.7738	27.6767	26.2278	29.5499	34.2848	32.7658
FBgn0004363	358.443	363.67	341.965	354.916	385.685	362.634	376.958	349.009	368.304
FBgn0004364	9.39072	11.0642	7.55529	11.459	7.71987	10.3001	10.1313	12.7198	13.8964
FBgn0004367	0.972972	0.802332	0.706085	0.972218	0.684149	1.03438	1.0041	1.11823	1.30012
FBgn0004368	9.44874	8.10642	6.06579	9.19481	6.00764	9.46431	10.8903	10.6355	11.1736
FBgn0004369	8.79326	7.81816	5.85028	9.73709	6.8002	9.40702	14.3465	11.6418	13.1993
FBgn0004370	13.2994	11.7344	8.84535	11.928	8.25948	11.61	13.4092	12.7108	13.0277
FBgn0004372	4.11058	4.71039	4.19937	4.09567	4.94098	4.19823	3.15308	4.18246	3.99021
FBgn0004373	28.3194	25.3118	19.6306	28.0302	21.221	27.3248	32.1829	31.6627	31.5571
FBgn0004374	15.9669	14.5379	13.5997	14.3497	13.2805	14.1604	10.536	11.684	12.5916
FBgn0004378	2.6803	2.38853	2.43447	2.11837	2.14052	2.69824	2.58013	2.97796	3.31278
FBgn0004379	14.18	12.3501	10.6725	12.8925	10.3	12.8163	10.9785	14.0525	13.8286
FBgn0004380	15.6886	15.6538	13.8406	15.5776	15.1134	15.9763	20.2496	19.3378	20.7035
FBgn0004381	7.33815	6.74726	6.79994	7.32287	7.34136	8.23594	10.9415	9.92075	10.6492
FBgn0004387	15.9304	13.7368	11.3377	15.5818	11.9222	16.1226	18.2911	15.702	17.9357
FBgn0004389	0.186904	0	0.0935422	0	0.19116	0	0	0.0970883	0.103523
FBgn0004390	7.05401	6.16696	4.65411	6.51528	4.70125	6.32836	10.2712	8.94477	10.1447
FBgn0004391	5.91444	5.20418	3.9616	4.93387	3.91903	5.45841	6.45134	7.20716	7.52059
FBgn0004394	0.934926	0.675909	0.603089	0.769411	0.616226	0.718449	1.37645	1.44616	1.42693
FBgn0004395	5.63236	5.0762	4.3765	6.77412	5.68296	6.79643	10.5996	10.0864	9.31691
FBgn0004396	18.8165	16.8306	14.3879	18.3272	14.0897	19.0632	23.0972	25.8725	29.9058
FBgn0004397	25.5744	23.1335	20.0734	25.7036	26.0817	28.6733	37.793	37.0247	38.2067
FBgn0004400	0.336547	0.497675	0.489995	0.442163	0.594544	0.457512	0.686052	0.762854	0.47449
FBgn0004401	85.8495	78.0791	73.3265	83.6666	80.8009	86.6352	93.1136	92.1568	98.4168
FBgn0004403	334.872	326.28	354.164	334.136	433.694	347.936	354.27	365.2	360.704
FBgn0004404	194.069	194.138	218.739	185.032	223.669	201.306	200.757	202.79	198.493
FBgn0004406	3.49911	3.58688	3.2019	2.98369	2.68408	2.62356	2.08931	3.30971	2.54555
FBgn0004407	8.48527	8.29459	7.71741	8.84327	8.66782	9.8937	9.52177	9.72639	11.9754
FBgn0004414	416.002	466.104	469.232	849.668	734.799	901.47	882.776	695.567	664.804
FBgn0004419	69.7736	69.0299	68.4336	68.432	71.4155	73.5813	68.2509	83.9026	79.5996
FBgn0004425	108.176	99.1075	83.5707	88.1238	113.292	140.999	24.5196	23.5224	28.739
FBgn0004426	222.705	200.36	180.005	172.832	226.355	264.908	54.2192	50.7282	62.8853
FBgn0004427	412.496	375.482	331.757	320.072	386.577	452.488	117.298	106.876	106.532
FBgn0004428	78.1802	77.5363	55.7902	56.7775	69.5417	77.0153	28.0249	29.4258	24.0365
FBgn0004429	54.5171	56.9602	72.3947	92.1362	85.9542	100.225	59.5471	71.0819	56.2389
FBgn0004430	20.6978	17.6457	19.4473	16.6671	22.567	25.9141	6.16965	5.27434	8.21953
FBgn0004431	13.1158	12.0835	9.54794	18.3088	34.6684	21.4915	19.2712	42.294	5.56636
FBgn0004432	433.367	448.235	449.615	383.519	522.231	422.151	380.301	434.042	437.351
FBgn0004435	26.6773	23.972	21.779	27.5958	24.0593	27.2674	31.1326	29.0465	33.0815
FBgn0004436	105.96	100.805	92.6985	105.143	86.9608	104.295	151.579	134.182	132.265
FBgn0004449	11.7109	8.29491	5.79873	11.968	7.63024	12.0581	19.8914	23.0692	23.0759
FBgn0004456	14.9531	14.3721	10.5419	13.6036	11.1114	13.4404	18.9477	18.8432	21.0429
FBgn0004463	3.69914	4.39983	4.30167	4.42226	4.47884	4.88082	5.0179	5.45377	5.87547
FBgn0004465	31.0707	29.9635	31.1687	29.6828	32.3577	32.6208	30.9753	31.29	31.0521
FBgn0004507	458.985	448.001	326.472	392.39	412.964	398.386	521.608	369.831	373.761
FBgn0004509	13.7978	11.9744	9.40755	13.8699	10.3014	12.9742	15.3507	15.8873	16.777
FBgn0004510	7.08366	7.96677	6.54705	8.17306	7.58868	9.97899	7.37813	8.99765	8.10474
FBgn0004511	0.0707255	0.0213047	0.0235979	0.0425887	0.024112	0.0440671	0.0961161	0.0244925	0
FBgn0004512	30.3657	24.1728	22.8482	24.9013	26.408	27.0218	25.9385	28.6411	29.3893
FBgn0004513	9.43264	8.35624	7.48827	8.1843	7.60387	8.68554	8.76173	9.36518	8.87916
FBgn0004514	2.26996	1.83914	1.90651	2.52169	2.24159	2.70677	3.404	3.09016	2.51457
FBgn0004516	74.8419	62.2846	52.2179	65.9524	58.4363	73.8961	101.639	84.7437	82.8202
FBgn0004552	22.7626	21.0563	25.2962	21.3699	17.5981	24.4568	15.1627	18.2483	14.891
FBgn0004554	0.159054	0	0	0.574666	0.162676	0.594614	0.162116	1.81767	0.704777
FBgn0004556	2.87032	3.61573	2.74249	3.33899	3.64736	4.06459	3.85645	5.2411	5.58844
FBgn0004567	1.02375	1.22121	0.614843	1.18363	0.502589	0.956806	0.918245	1.44648	0.997983
FBgn0004569	6.02558	7.93718	6.33807	7.87182	7.93849	9.67228	11.8321	10.8224	10.2198
FBgn0004573	2.76257	1.99334	1.35046	2.28252	1.99316	2.5619	3.77616	3.27053	3.79568
FBgn0004574	64.8592	58.0533	53.1476	62.8277	59.1102	66.2679	74.1997	76.9927	75.6406
FBgn0004575	24.2448	19.6209	15.3364	23.417	18.1426	24.4542	35.6036	29.8062	32.0382
FBgn0004577	0.401809	0.198061	0.146253	0.428924	0.0373598	0.785207	1.41479	1.85952	0.404644
FBgn0004580	65.0226	59.8534	55.2502	69.7703	53.6117	68.9213	81.6103	75.4168	75.3269
FBgn0004581	13.3974	11.6897	10.0346	14.9597	12.285	14.6154	8.92307	10.487	10.5679
FBgn0004583	7.35779	6.25882	4.63368	7.83598	5.03651	8.18873	11.2345	11.3988	12.1622
FBgn0004584	7.90845	6.94261	5.76742	6.93924	7.08708	8.16563	6.8324	8.99865	8.51036
FBgn0004587	52.389	46.1962	43.0307	51.6865	50.8025	57.2278	68.5405	68.4046	75.7755
FBgn0004588	0.233177	0	0	0	0	0	0	0.242249	0
FBgn0004589	8.14143	7.54128	5.70449	6.98609	7.70229	9.70153	2.48945	2.32601	4.73484
FBgn0004590	0	0	0	0.135797	0	0	0.153237	0	0
FBgn0004591	0	0	0	0	0	0	0	0	0
FBgn0004592	0	0.0584231	0	0	0	0	0	0	0
FBgn0004593	1.37241	1.03353	0.686867	0	0	0	0	1.18818	0.760152
FBgn0004594	0	0	0	0	0	0	0	0	0
FBgn0004595	6.66523	5.38158	3.79361	6.67054	4.9361	6.86422	10.0172	8.48029	11.4172
FBgn0004597	18.423	17.7511	16.083	14.779	17.2508	17.7293	15.5623	19.8827	18.6843
FBgn0004598	12.502	11.5192	9.1943	11.5673	10.457	11.414	14.2022	14.9849	15.8136
FBgn0004606	4.72356	4.41303	3.30968	5.38341	3.70859	4.91457	8.48908	9.97346	8.83381
FBgn0004607	3.05435	2.38634	1.52477	3.0068	1.68848	2.93773	4.13773	4.10908	4.79684
FBgn0004611	17.6159	14.6742	11.2131	17.5915	13.113	17.2782	23.516	21.466	23.5594
FBgn0004618	3.53298	3.24381	2.98471	3.93153	3.78687	3.64536	4.78212	4.05217	4.22679
FBgn0004619	2.8745	2.05079	2.67536	3.23412	3.14626	3.9591	5.01157	4.00799	5.19537
FBgn0004620	7.60459	6.21835	6.01563	7.13563	6.69036	6.8313	8.97007	7.37889	9.43822
FBgn0004622	2.06815	1.59767	1.83642	2.25975	2.45641	2.49408	4.18193	2.94569	3.47347
FBgn0004623	93.0544	94.3377	86.847	107.196	94.1678	106.139	126.372	101.168	100.541
FBgn0004629	239.974	294.052	353.453	225.632	347.855	239.122	144.955	227.762	197.781
FBgn0004635	5.47593	5.64309	4.67986	5.17755	3.8975	4.93827	8.0293	8.08435	7.52044
FBgn0004636	43.8242	39.546	36.8746	41.457	36.4383	42.1807	49.0242	50.8643	55.2599
FBgn0004638	33.8165	30.4271	25.2318	31.3696	30.3507	33.6319	41.115	43.2632	40.9646
FBgn0004643	7.93401	7.93086	8.18515	8.99183	7.98069	7.83491	8.83058	9.13697	10.5509
FBgn0004644	3.68872	3.93789	3.73285	2.81926	3.35812	2.95501	3.80105	3.15844	3.99641
FBgn0004646	27.7966	28.3917	26.2735	27.6952	27.7561	25.7738	24.5417	25.509	26.5243
FBgn0004647	2.78268	2.54035	1.87586	3.91554	2.82668	4.25492	3.62732	3.93327	3.55437
FBgn0004648	27.5458	23.6791	20.6484	25.8565	23.2046	25.8282	30.3977	31.3095	32.2934
FBgn0004649	0.438671	0.423763	0.242258	0.573852	0.626575	0.607909	0.524204	0.518599	0.485942
FBgn0004650	4.11661	3.8125	2.83472	3.12499	1.85136	2.94696	2.1872	3.30617	2.60353
FBgn0004652	4.78963	4.05047	3.15617	4.49573	2.72386	4.20609	5.62288	5.1276	6.00723
FBgn0004654	123.191	122.757	125.974	116.264	150.34	118.997	97.6599	111.21	108.471
FBgn0004655	7.44963	7.05217	4.86669	6.92573	6.22633	7.34433	9.35596	8.07906	9.50459
FBgn0004656	9.03421	7.26748	5.55449	8.84896	6.33951	8.50069	11.2141	10.7538	12.0093
FBgn0004657	44.3048	36.8516	28.385	45.4008	32.7521	44.4727	57.8509	58.2986	59.3485
FBgn0004666	1.48965	1.68885	1.54531	2.25071	1.57897	2.17695	2.82961	2.39176	2.70029
FBgn0004687	135.039	132.925	129.12	135.806	124.207	130.476	137.604	157.807	163.283
FBgn0004698	16.9662	15.6917	13.6179	17.7681	14.6876	17.8737	21.5501	19.9717	19.9843
FBgn0004777	2.10178	1.9785	1.92849	2.21485	1.61223	2.20988	0.53556	1.72865	0.970112
FBgn0004778	0.165636	0.149684	0	0.299223	0	0	0.168825	0.172081	0
FBgn0004779	0	0	0.127535	0.345257	0.521253	0.357242	0	0.264739	0
FBgn0004780	4.83612	3.3073	4.70995	4.25018	3.47573	3.29829	0.133222	0.407375	1.01354
FBgn0004781	0.634417	0.245708	0.453592	0.491177	0.185389	0.338818	0	0.188315	0
FBgn0004782	0.460762	0.416387	0.345904	0	0	0.107658	1.76112	1.67541	0.765621
FBgn0004783	0.12558	0.226972	0.251402	0	0	0.469473	0.127998	0.260933	0
FBgn0004784	32.6087	33.3456	30.9222	38.0907	32.557	38.0763	50.1045	41.1369	38.5217
FBgn0004795	14.2054	12.7985	10.6536	14.6724	12.4439	14.7004	20.2748	18.325	19.1116
FBgn0004797	23.9368	25.6673	21.9036	20.298	25.3953	21.086	19.3725	24.9981	25.6852
FBgn0004811	12.27	14.208	11.9461	13.7913	13.2152	13.975	13.0491	14.2025	14.4007
FBgn0004828	178.849	174.382	171.391	185.586	188.62	193.963	199.021	199.105	203.481
FBgn0004832	13.2523	14.8134	16.4078	14.1801	15.1805	13.9482	12.7177	12.2005	13.9576
FBgn0004837	7.35985	8.74053	7.33435	8.50096	6.19514	7.51774	8.29816	7.44322	7.97258
FBgn0004838	74.0989	70.1884	54.2146	74.1671	60.8662	75.2027	86.6374	88.2451	97.5824
FBgn0004839	2.43748	1.89326	1.71393	1.98331	1.73066	2.07099	2.40227	2.63696	2.36541
FBgn0004841	1.07306	0.888908	1.10393	1.31925	1.46333	1.47648	1.36715	1.85802	1.65097
FBgn0004842	1.12679	0.961697	0.41773	0.904687	1.19512	1.28712	1.29735	1.19231	0.993943
FBgn0004852	19.7375	16.3189	13.2945	17.5343	13.3809	19.0712	22.7494	21.678	24.7549
FBgn0004854	1.86512	1.93417	1.71389	1.90562	1.43851	1.17163	3.64623	4.44715	4.23382
FBgn0004855	16.6148	16.0212	14.6797	15.3427	17.7526	16.2223	14.9479	16.2005	17.9939
FBgn0004856	18.9099	17.703	17.3275	18.7777	18.6045	16.5898	20.2112	21.0994	21.3463
FBgn0004858	13.6333	11.0935	9.71444	13.8798	10.8714	14.2806	17.988	15.4842	16.8303
FBgn0004859	8.01566	6.91338	5.56446	9.4437	6.59852	8.10321	11.3669	10.7649	10.4237
FBgn0004860	1.7564	1.60142	1.6953	1.99726	1.57184	2.1985	2.69331	2.78599	2.90982
FBgn0004861	3.23624	2.44554	2.40159	3.56573	2.81058	3.88506	5.40278	4.70267	4.87526
FBgn0004862	1.1934	0.718979	0.99546	1.61692	1.62743	1.36322	1.89214	1.99751	2.71745
FBgn0004863	1.70812	1.49684	1.50252	1.40261	1.69407	1.54805	1.52997	1.88213	1.83485
FBgn0004864	8.13402	7.48805	5.64984	6.86643	5.96729	7.30017	9.61749	9.61541	9.76844
FBgn0004865	2.94188	2.23762	1.93043	2.99681	2.3068	3.23831	4.75598	3.78648	4.47194
FBgn0004867	533.468	554.463	611.755	621.358	811.752	629.771	554.681	599.584	620.556
FBgn0004868	109.782	117.121	111.118	111.096	121.789	119.548	122.349	134.286	139.441
FBgn0004870	1.27732	0.877922	0.990427	0.974995	1.0672	1.21061	1.41193	1.64476	1.5744
FBgn0004872	1.84447	1.4832	1.50203	1.28482	1.50278	1.69464	1.94371	3.1829	2.5627
FBgn0004875	20.6286	18.4886	13.7373	20.865	15.143	20.5584	23.1121	21.3872	22.6636
FBgn0004876	38.8191	34.3489	27.2452	36.8719	26.4536	32.4834	34.435	36.1696	39.5288
FBgn0004878	0.0609767	0.0275521	0.0305177	0.0550775	0	0.0284947	0.0310753	0.0316746	0
FBgn0004880	6.5528	5.60123	3.86765	6.79854	4.7098	6.81686	9.36563	7.36866	9.96783
FBgn0004882	48.2105	42.6221	38.8029	39.9621	32.915	37.5655	29.4852	38.7272	41.5835
FBgn0004885	11.7534	11.0707	9.02791	10.6484	10.9315	11.2835	17.0104	17.6151	17.8385
FBgn0004888	238.126	238.262	215.079	221.63	290.783	231.357	308.155	265.308	268.428
FBgn0004889	28.9023	26.1016	22.4865	30.137	22.8598	29.3728	31.9168	33.5386	35.5088
FBgn0004892	2.28122	2.19452	2.35708	2.55904	2.74711	2.68225	3.52521	3.32562	3.66829
FBgn0004893	9.2702	9.20906	7.79626	9.6709	9.73379	10.3423	11.9424	11.8695	13.5016
FBgn0004895	0.271765	0.184194	0.136013	0.490945	0.208464	0.444489	0.761741	0.423508	0.526838
FBgn0004896	0.819259	0.81829	0.733727	1.09052	0.837912	1.00748	1.14267	1.52308	1.14637
FBgn0004897	0.175069	0.118656	0.0438093	0.118598	0.223818	0.245431	0.312268	0.500171	0.0484835
FBgn0004898	0.264896	0.558563	0.441918	0.39878	0.90309	0.742721	0.359994	0.733873	0.586882
FBgn0004901	4.13028	4.94917	4.43119	6.0804	5.34458	6.50474	8.16373	7.42031	7.53291
FBgn0004903	36.3986	30.8588	26.4839	34.5672	27.1804	35.2753	26.9678	30.7226	31.7062
FBgn0004907	255.532	243.001	224.553	266.861	262.566	279.062	334.341	324.214	336.571
FBgn0004908	30.827	31.299	27.9249	26.5879	27.5597	27.374	20.524	26.2449	22.3874
FBgn0004910	34.2542	29.0328	27.777	31.5766	32.789	35.826	51.4451	44.7512	52.0849
FBgn0004911	1.43161	0.953282	0.527945	1.76952	1.46421	1.51405	2.95675	1.60474	2.21189
FBgn0004913	21.5377	19.9673	17.9165	20.3949	15.3357	20.7875	19.47	21.7051	22.1359
FBgn0004914	27.7201	27.8437	22.6588	30.3961	27.3827	30.1738	36.4576	35.9356	37.5948
FBgn0004915	31.2044	32.1233	35.3111	32.1347	32.4049	33.726	28.936	33.0097	28.9938
FBgn0004919	11.1649	10.215	7.84377	9.33307	9.03125	10.3052	15.0082	12.9441	14.1349
FBgn0004921	167.332	159.404	147.207	177.742	165.792	187.053	220.766	204.832	216.105
FBgn0004924	22.4571	19.947	16.0474	21.5479	16.5699	22.6119	25.6468	24.9916	26.2733
FBgn0004926	115.104	118.449	121.608	113.161	131.618	124.332	114.889	132.014	142.272
FBgn0004956	3.99646	4.00051	3.96954	3.63759	3.26997	3.7064	3.35272	3.48126	3.78008
FBgn0004957	6.11235	6.4536	6.09764	5.50241	5.70425	6.86672	6.3349	6.28603	7.22698
FBgn0004959	1.78794	3.07386	2.92456	2.32397	0.892022	1.63026	1.46677	1.8575	1.78737
FBgn0005198	9.81411	8.16482	6.47161	9.04432	7.2908	7.91734	11.0169	11.0399	11.1839
FBgn0005278	79.63	78.5473	69.0476	86.0919	76.3494	84.123	101.756	99.8909	118.621
FBgn0005322	31.2405	30.1005	27.5226	29.2782	32.1233	31.2869	30.0761	34.314	37.2691
FBgn0005355	12.2795	11.532	10.1825	11.0915	11.3893	11.4765	12.884	12.6322	12.7359
FBgn0005386	11.8336	10.1809	6.62965	10.1873	7.53534	10.3051	9.95256	12.2154	12.6336
FBgn0005390	0.422095	0.472991	0.557702	0.404135	0.397169	0.465502	0.309759	0.368355	0.448877
FBgn0005391	0.890626	0.429254	0.77262	0.6972	0.728723	0.721401	0.605181	2.46741	1.31547
FBgn0005411	43.0734	40.5602	40.7781	41.4894	40.8903	43.0933	43.1293	48.8119	45.3228
FBgn0005427	8.10103	7.20879	5.98509	8.41239	6.82002	8.24086	11.0234	10.2913	10.5002
FBgn0005533	1120.14	1089.18	1177.57	1058.57	1364.57	1165.38	1054.04	1090.79	1086.19
FBgn0005536	41.7787	38.0703	30.1799	41.1607	28.0069	40.416	46.1148	42.2566	46.796
FBgn0005558	2.36298	2.35712	1.83534	2.84583	3.0639	3.42734	3.55349	4.18545	4.46283
FBgn0005561	2.71823	1.9485	1.61407	2.92134	2.23352	3.01413	4.2075	3.46538	3.7767
FBgn0005564	9.59437	8.19915	7.26534	10.324	8.66088	11.0723	12.7128	12.1779	11.9915
FBgn0005585	375.539	375.533	362.254	378.3	429.732	413.196	347.677	441.036	459.414
FBgn0005586	28.6647	23.6395	20.1947	27.4159	22.7007	29.443	39.355	34.7743	36.1158
FBgn0005590	0.0604207	0.109203	0	0	0.0617964	0.0564696	0.123168	0.0627716	0.200795
FBgn0005593	731.301	710.379	751.369	716.95	936.507	753.57	821.859	826.121	836.232
FBgn0005596	6.37966	5.97006	4.71847	7.50245	6.02657	6.57673	5.463	6.51016	7.48137
FBgn0005612	15.4612	15.7672	12.8968	14.523	13.4934	13.5094	20.5877	17.2898	16.042
FBgn0005613	1.26303	0.879819	1.00086	1.14083	0.807364	1.5985	1.2337	1.3395	1.04935
FBgn0005614	108.926	94.0199	82.8475	92.726	84.6523	86.9268	89.5425	83.6552	91.0034
FBgn0005616	10.1619	9.97387	9.0081	10.6577	9.8563	10.0581	9.77145	9.23271	11.423
FBgn0005617	5.56782	5.02295	4.4145	5.02916	4.87269	5.62396	8.16148	7.19579	8.50989
FBgn0005619	5.51153	5.03746	4.98903	5.80614	4.96931	7.35707	6.93567	6.43031	5.88293
FBgn0005624	1.3503	1.49448	0.941568	1.84321	1.13277	1.74412	1.9794	1.97029	1.81514
FBgn0005626	23.3736	24.316	19.4799	24.213	18.9232	25.0771	22.7944	29.213	29.5832
FBgn0005631	6.88934	6.1875	4.4746	8.57395	5.55594	8.27661	9.30015	9.68527	11.1577
FBgn0005632	20.6281	16.9197	12.2265	17.4534	12.9003	17.918	27.9526	25.889	27.4932
FBgn0005633	148.242	148.957	115.948	133.9	110.5	179.228	395.703	280.15	216.526
FBgn0005636	10.0403	8.9742	8.73196	9.14329	7.71572	8.10183	8.91946	9.07723	10.4537
FBgn0005638	3.10344	3.24083	2.93386	4.08021	2.43348	2.96496	3.97156	2.54353	3.51427
FBgn0005640	13.0803	12.3512	9.34576	12.5839	9.72953	13.1168	17.1776	15.938	17.5634
FBgn0005642	9.11206	9.4615	8.54701	9.92021	9.81328	10.2928	13.6237	13.3535	13.5366
FBgn0005648	27.9714	27.2876	27.2787	27.457	25.4372	28.2001	23.9758	30.6703	32.7775
FBgn0005649	34.8459	34.1313	30.647	33.1734	31.2288	35.5788	37.8976	39.7236	41.0027
FBgn0005654	23.5077	20.6063	18.8938	20.3477	17.1369	19.6772	13.9517	18.5213	16.8113
FBgn0005655	8.9784	7.8703	8.44783	8.75855	10.8357	9.8178	7.13797	8.39496	8.95132
FBgn0005658	2.10797	1.32289	1.38713	2.11559	1.59701	2.37145	2.82495	2.65638	2.89729
FBgn0005659	10.7743	8.38094	6.52543	7.58846	7.50452	9.254	11.51	11.5619	12.0865
FBgn0005660	2.5674	2.07127	1.88517	2.46345	3.15285	2.49085	4.37345	6.88514	6.16051
FBgn0005664	12.7044	14.2455	12.2488	5.83358	6.47509	7.70395	12.4726	15.3175	7.67212
FBgn0005666	75.116	55.5715	35.2707	81.6583	40.0859	74.5974	131.726	99.6233	118.883
FBgn0005670	3.27937	3.03954	3.03003	4.32923	3.87005	3.02564	1.90694	2.27131	2.56156
FBgn0005671	405.413	341.315	286.966	340.931	270.822	338.328	462.283	433.475	455.556
FBgn0005672	32.4636	30.9616	29.0548	33.0956	32.6619	36.2705	47.6927	46.1407	50.6336
FBgn0005674	15.4242	13.7955	12.1414	13.192	11.8473	13.9052	17.4271	19.8497	20.4919
FBgn0005677	3.99162	4.16483	3.59013	4.42407	4.20084	5.01018	5.24773	4.2471	5.74615
FBgn0005683	5.19664	3.98966	3.63655	3.19849	3.52763	4.34105	3.58581	4.39551	4.6104
FBgn0005694	16.6508	15.8272	12.2752	15.3756	15.2644	17.2762	18.1566	20.736	20.198
FBgn0005695	8.32801	9.51558	8.37436	9.04406	7.16655	8.12339	11.3373	11.357	13.467
FBgn0005696	1.953	1.76491	1.48943	1.78505	2.02124	2.21642	0.900507	1.49758	2.00892
FBgn0005771	18.9181	22.562	18.23	20.7907	15.2935	20.2248	20.3782	20.4571	21.6267
FBgn0005775	4.89471	4.21894	3.54926	5.28206	4.44441	5.37482	7.57397	6.54526	7.03271
FBgn0005777	34.9011	30.4499	29.3198	33.1846	29.469	31.5273	28.392	33.2557	35.9686
FBgn0005778	23.8858	18.8024	20.2999	18.9289	17.5156	20.1476	14.3164	16.3093	15.31
FBgn0005779	12.3072	12.6921	12.5365	9.67795	9.84783	9.4726	6.8624	8.87506	8.42067
FBgn0008635	42.7706	40.847	35.6665	45.0263	41.3517	45.7483	53.6212	56.2757	59.1414
FBgn0008636	1.5495	1.20713	1.12313	1.11002	0.87436	1.54805	1.47041	1.33224	1.42053
FBgn0008646	0.996001	1.55468	1.35949	1.79928	1.48171	1.77712	2.03035	1.6462	2.30696
FBgn0008651	2.69581	3.25879	2.59327	3.16234	3.33011	2.74857	2.85476	2.61884	3.06388
FBgn0010014	20.7864	18.4327	18.001	19.5489	23.9669	20.664	27.5346	24.5069	24.7511
FBgn0010015	11.8518	9.54871	9.60359	12.0646	11.32	12.1318	16.9376	14.7235	16.8801
FBgn0010019	6758.86	7033.14	5902.64	7988.63	6543.93	7612.15	10180.3	10337	10795.4
FBgn0010038	4.90815	5.79567	2.22717	2.42354	2.54342	3.18046	4.00211	2.71953	2.02983
FBgn0010039	40.694	38.1714	40.3465	35.5939	28.7129	34.7833	21.92	31.5743	28.6738
FBgn0010040	0.265018	0	0.530546	0.239378	0.271052	0.371531	0.0675299	0	0.293576
FBgn0010041	28.0201	33.2797	26.101	20.454	29.3599	26.1878	8.50957	12.2382	12.7959
FBgn0010042	0.24633	0.445214	0.369852	0.333748	0	0.575556	0.251073	0	0
FBgn0010043	6.98914	4.24897	4.70631	4.93559	9.87761	5.93828	1.29522	1.58423	1.26692
FBgn0010044	7.25272	5.58721	5.95058	3.11443	7.05304	3.77815	1.57542	1.6058	1.4488
FBgn0010051	10.601	8.19343	5.64998	10.3901	6.13447	10.2032	13.1935	13.0422	13.5769
FBgn0010052	1.92046	1.73551	1.60193	2.23028	3.18012	2.77779	4.80037	2.61274	3.69764
FBgn0010053	80.4884	102.941	88.9784	90.1031	92.9665	90.0284	67.3435	69.4483	73.836
FBgn0010078	1212.56	1242.1	1357.17	1255.83	1641.62	1341.75	1236.26	1291.78	1271.75
FBgn0010097	0.236041	0.373291	0.118134	0.319808	0.362124	0.330909	0	0.245226	0
FBgn0010100	771.213	771.647	631.883	762.822	643.463	740.309	1218.91	921.741	1026.62
FBgn0010105	7.43138	7.02885	6.12812	7.16455	7.44306	8.42088	9.41899	9.68066	10.4502
FBgn0010109	1.50992	1.36451	1.37772	1.17205	0.908725	0.793792	0.432841	0.637273	0.627237
FBgn0010113	3.55563	3.1008	2.18012	3.62065	2.96471	3.6599	5.98379	5.72814	6.40096
FBgn0010114	34.3293	29.1794	24.3511	34.2331	31.187	38.6133	57.9553	47.7031	54.4389
FBgn0010173	34.6928	34.4827	30.042	31.9054	30.3743	31.4148	33.3427	39.5955	37.7334
FBgn0010194	2.83049	2.62293	2.11291	2.79499	2.50241	3.34038	3.30062	3.93745	3.56066
FBgn0010197	0.32481	0.203212	0.400152	0.338522	0.332206	0.420328	0.331063	0.545109	0.442845
FBgn0010198	381.324	375.777	410.927	389.658	538.015	413.837	417.086	419.738	431.998
FBgn0010213	250.915	267.122	250.209	245.79	260.984	240.345	338.035	299.125	315.699
FBgn0010215	28.7353	28.6318	26.1155	29.0908	26.459	30.6155	31.563	33.975	36.5318
FBgn0010217	1877.13	1899.4	1675.87	1861.76	1666.77	1844.37	2962.09	2177.05	2274.47
FBgn0010220	7.62223	9.98132	9.78889	10.574	11.8849	10.511	11.9026	10.8473	13.3505
FBgn0010222	15.8108	13.4291	12.4959	12.9647	16.0736	21.6471	20.7979	18.0719	21.9371
FBgn0010223	8.26455	10.6083	9.69518	9.58086	6.353	8.80648	10.1138	11.1838	12.304
FBgn0010225	95.7843	103.223	90.4219	105.628	124.174	94.2814	76.8757	98.1808	96.1133
FBgn0010226	382.122	367.645	314.226	359.266	280.862	360.903	488.042	480.169	396.963
FBgn0010228	131.526	133.256	136.868	135.409	125.148	125.556	136.805	137.888	128.117
FBgn0010235	40.5676	39.5405	35.4144	39.4583	36.5427	42.1106	42.8185	47.9701	47.6705
FBgn0010238	42.5537	43.3681	38.1345	44.0312	36.5043	46.5592	41.965	50.6441	47.4355
FBgn0010240	7.00853	6.09816	6.22396	6.60408	6.32495	8.86213	11.8346	9.27422	10.7836
FBgn0010241	9.98836	6.94575	8.15655	14.9042	9.91566	11.1284	21.5922	22.3838	25.03
FBgn0010246	82.1018	73.8217	60.2012	66.1944	45.5631	49.8992	91.7535	88.4508	99.775
FBgn0010247	17.4418	18.3007	14.8939	18.5985	16.7023	19.2441	14.8828	14.6246	17.4405
FBgn0010258	21.4332	19.8848	20.1209	18.0995	20.8186	19.1426	14.2838	20.0272	19.4579
FBgn0010263	66.5588	59.2001	47.5315	63.1685	50.4396	63.2375	79.5601	67.302	76.7504
FBgn0010265	576.413	560.011	599.431	570.309	742.332	581.966	658.906	678.997	699.492
FBgn0010269	12.0687	11.0512	10.1026	13.144	12.1796	14.1243	14.2605	13.7033	15.7946
FBgn0010278	13.1822	14.5099	14.3072	13.7067	15.4419	14.0392	12.6938	13.9339	14.6451
FBgn0010280	29.486	26.7879	20.362	28.6469	21.3577	28.6159	33.0004	33.4197	34.1682
FBgn0010282	26.3718	27.371	25.2064	25.2981	28.7468	27.1955	25.8185	27.7584	30.4767
FBgn0010287	14.1709	13.8659	14.8693	12.4468	13.0942	15.4364	8.36738	13.3008	11.9088
FBgn0010288	170.129	168.988	174.313	146.124	135.554	141.061	126.246	162.812	155.183
FBgn0010292	14.1129	13.726	14.0631	15.377	14.6284	13.604	14.5781	15.188	15.4234
FBgn0010294	0	0	0	0	0	0	0	0	0
FBgn0010295	0	0	0	0	0	0	0	0	0
FBgn0010296	0	0	0	0	0	0	0	0	0
FBgn0010300	3.3543	3.04144	2.09799	3.58281	2.22436	3.37016	4.30709	4.40577	5.30109
FBgn0010303	9.4755	8.89819	6.2973	9.60594	9.20114	10.0694	13.3604	11.8997	13.6473
FBgn0010309	10.5751	10.2597	9.34502	11.9985	8.4287	11.5532	9.54513	10.8368	10.8847
FBgn0010313	9.94386	8.43507	7.30471	9.76611	8.37303	10.279	11.1994	11.4369	12.5498
FBgn0010314	8.20815	7.03919	5.95245	7.33839	6.25345	8.14108	5.71973	4.43779	6.30919
FBgn0010315	5.36544	5.98126	5.25301	5.80148	5.72794	5.1976	6.46668	7.64928	8.1996
FBgn0010316	6.68305	5.69627	5.51123	5.865	6.67987	6.17505	9.55961	6.98253	7.90798
FBgn0010317	1.07249	0.969199	1.91932	1.76132	1.03043	1.57947	0.960633	2.56607	1.33207
FBgn0010323	0.297427	0.470369	0.334928	0.419769	0.190124	0.19111	0.265259	0.270374	0.288293
FBgn0010328	9.42179	9.30963	7.50976	9.66826	8.54233	9.18853	11.8687	11.9163	13.0758
FBgn0010329	5.31508	3.56873	3.28162	4.03811	2.99747	4.89788	6.35406	6.08956	5.66773
FBgn0010333	50.8287	46.655	40.5956	47.4015	45.1815	49.8926	54.0856	55.0734	60.7279
FBgn0010339	33.0789	34.9531	32.8158	32.3408	36.0926	34.7717	30.3367	36.0498	38.0309
FBgn0010340	13.3296	14.5418	15.0252	12.5823	17.2358	13.4306	12.9742	15.7612	14.9433
FBgn0010341	66.6657	60.8093	53.4024	58.3369	56.6463	61.6366	79.9179	81.8435	91.4926
FBgn0010342	7.62619	7.77713	5.99021	8.51481	6.66236	8.24117	7.77301	9.29843	7.62666
FBgn0010348	183.306	176.726	165.428	191.21	177.058	198.215	190.945	222.256	230.318
FBgn0010350	91.4293	80.3612	70.8034	97.6338	75.2645	99.9733	107.188	103.977	102.934
FBgn0010352	375.466	368.939	294.051	354.82	311.39	361.99	450.299	360.819	401.871
FBgn0010355	11.4148	9.05288	7.99947	10.0202	8.20231	10.1395	12.2184	11.9315	14.0069
FBgn0010356	5.77552	6.43223	4.88542	6.68627	5.57423	7.71664	7.25474	7.81721	7.16384
FBgn0010357	3944.03	3614.77	3742.71	2846.42	3608.28	3067.55	3032.77	2977.57	3374.93
FBgn0010358	0.177905	0.107181	0.237436	0.160694	0.424564	0.27712	0.423104	0.184827	0.197076
FBgn0010359	0	0	0	0	0.060652	0	0	0	0.0656921
FBgn0010379	19.7483	19.9062	16.7776	21.3342	18.2685	22.4054	29.2012	26.8043	28.5154
FBgn0010380	29.9694	27.7017	25.3809	29.0189	27.1818	28.8441	33.6405	37.4121	36.7265
FBgn0010382	5.32976	5.43572	4.20123	4.83132	2.97864	4.91007	2.80349	3.85622	3.56354
FBgn0010383	5.95507	6.83372	7.88467	7.9688	8.66872	9.2761	9.37755	7.56162	8.09765
FBgn0010385	2.88929	4.35172	7.23018	2.82724	2.95507	3.8255	3.43573	4.00228	5.06768
FBgn0010387	867.955	870.579	885.041	848.261	1044.2	849.856	633.069	661.22	686.565
FBgn0010388	0.764474	4.26024	1.91303	58.5786	1.43345	1.90529	1.68825	25.8121	3.24627
FBgn0010389	5.53792	5.57714	4.86209	6.61301	5.01601	6.46973	8.53855	7.49648	7.9543
FBgn0010391	47.7541	47.7999	48.3146	49.0428	49.3193	51.837	52.9121	56.2627	54.1423
FBgn0010395	8.24064	8.62969	7.38485	8.2228	7.95758	7.20444	11.4482	10.653	12.1237
FBgn0010397	27.958	28.0648	24.9235	26.3157	24.8247	27.7423	32.8126	35.4009	37.6601
FBgn0010398	5.48526	5.79087	5.13135	6.11219	4.98097	5.17447	5.48635	6.33778	4.3727
FBgn0010399	4.93015	4.33043	3.55129	5.19191	5.06597	4.84461	6.93881	6.15116	6.76298
FBgn0010401	33.4014	48.9422	37.175	37.5688	43.5971	50.2449	63.0633	45.6071	26.7815
FBgn0010403	40.2106	58.0422	43.1634	44.209	46.895	55.4365	49.8864	37.4275	23.7835
FBgn0010406	35.9897	35.3166	34.4921	38.4302	31.4916	36.5248	40.7748	41.3811	38.9401
FBgn0010407	1.33253	1.52914	1.50318	1.75765	1.68736	1.46284	2.39298	2.06557	2.41334
FBgn0010408	380.265	387.179	431.876	397.305	546.442	414.977	392.972	394.472	389.148
FBgn0010409	1029.37	1012.34	1092.15	1010.68	1385.95	1066.27	1203.86	1209.47	1202.73
FBgn0010411	1092.94	1077.34	1154.33	1070.64	1435.95	1136.49	926.704	979.313	954.314
FBgn0010412	537.189	498.954	549.286	482.865	682.7	524.543	564.475	568.994	597.877
FBgn0010414	2.88851	2.42388	2.19429	2.84201	2.82239	3.83251	3.86416	2.92052	3.17121
FBgn0010415	60.5517	59.2862	49.6025	64.6679	62.8657	65.3849	81.2568	84.1184	88.7815
FBgn0010416	12.6516	12.2836	11.5126	13.1843	12.2767	12.9774	13.7265	16.5548	16.4473
FBgn0010417	13.4571	13.5123	13.3765	12.9571	12.2342	14.586	12.8113	14.4176	14.3379
FBgn0010421	17.4436	17.3168	16.3423	18.7054	15.2921	18.3107	13.8382	16.7386	19.133
FBgn0010422	21.6466	21.9368	22.2912	28.9004	31.2558	30.2834	26.454	26.7671	30.852
FBgn0010423	43.9658	39.7315	37.0787	44.8683	50.9293	45.6312	35.7755	32.8063	35.6531
FBgn0010424	54.3392	54.0248	53.0295	62.7661	69.5865	80.1213	106.055	95.1887	98.2814
FBgn0010425	1022.5	1024.86	828.147	591.112	450.38	725.109	826.997	592.588	627.116
FBgn0010431	3.25508	3.73662	3.43434	2.94016	2.24946	3.04222	1.07603	2.01076	1.26692
FBgn0010433	0	0.141973	0	0	0.0803403	0	0	0	0.0870166
FBgn0010434	41.3495	37.8413	28.5318	44.5432	33.397	43.5339	59.7264	60.3003	62.9934
FBgn0010435	175.281	183.493	164.187	183.133	150.788	173.353	147.114	171.899	156.701
FBgn0010438	23.3071	19.3262	19.4831	20.0713	21.1892	17.1766	20.6054	24.3876	23.5052
FBgn0010441	6.41786	7.68807	5.75176	7.10014	6.46222	6.81189	7.58094	7.85636	9.14859
FBgn0010452	4.02547	3.25079	3.08631	4.02283	3.29954	3.84228	4.04477	4.53802	5.72429
FBgn0010453	1.82608	1.80492	1.77072	1.88136	1.89684	2.10667	2.12297	2.6382	2.46536
FBgn0010470	86.6755	82.9582	86.0111	97.1393	130.026	108.692	102.814	122.762	131.489
FBgn0010473	15.0593	10.8872	7.53692	14.6906	8.65505	14.7828	22.707	19.1579	20.0509
FBgn0010482	69.5957	59.3711	43.8411	73.4323	51.5393	74.6225	110.134	92.3173	102.227
FBgn0010488	99.3249	85.744	71.7519	92.3349	69.0829	87.758	98.143	106.378	109.596
FBgn0010497	56.6672	56.7207	45.0682	54.404	40.5013	51	62.0768	77.6321	102.561
FBgn0010501	8.48636	7.79315	10.089	7.1692	6.2639	6.31433	7.44605	9.04481	10.8612
FBgn0010504	84.7216	84.4922	83.5067	78.3542	69.5593	79.2156	60.0414	76.703	74.2887
FBgn0010516	136.65	145.758	144.059	139.422	175.978	147.218	154.753	154.64	153.229
FBgn0010520	11.9136	14.4313	13.1937	11.5623	12.0552	11.016	14.2098	13.8255	17.2689
FBgn0010531	16.4212	15.3729	17.5197	18.2076	16.4934	16.0826	17.3387	17.5709	15.1408
FBgn0010548	107.753	111.704	100.149	112.978	118.411	119.199	105.876	112.224	119.187
FBgn0010549	0.896842	0.752579	0.448853	0.906513	0.808064	1.09764	0.739992	0.776448	0.93435
FBgn0010551	147.206	152.699	146.38	134.962	152.924	147.918	105.02	135.603	138.731
FBgn0010583	23.3549	22.2678	18.2282	20.9444	20.3878	23.6066	20.711	22.5801	21.5977
FBgn0010590	198.452	200.331	202.763	193.155	211.678	201.809	176.759	198.442	191.983
FBgn0010591	35.2652	34.8792	30.3644	37.2292	32.5249	34.3705	36.4195	38.8983	39.459
FBgn0010602	46.9006	42.6632	43.4893	45.7615	43.277	45.375	47.0155	50.3317	51.8404
FBgn0010607	8.78451	8.03984	7.70788	9.04886	9.63446	8.9088	9.29652	8.15542	11.139
FBgn0010611	72.1805	75.2463	64.4402	76.5137	71.2577	72.8734	85.061	87.3622	91.1339
FBgn0010612	715.829	680.174	641.564	717.292	709.96	706.004	949.646	787.322	788.381
FBgn0010620	47.335	48.136	40.604	51.3471	47.8978	51.5084	55.7171	51.6182	57.0844
FBgn0010621	44.3003	41.4143	43.0809	41.6132	44.0938	47.0462	47.9953	55.5462	61.806
FBgn0010622	20.4985	20.6689	20.5592	18.3306	18.7474	18.8139	17.2233	19.5533	18.175
FBgn0010638	194.806	198.078	198.272	193.709	207.678	212.337	164.681	202.386	215.396
FBgn0010651	27.5818	31.1833	29.7141	30.0201	25.8191	30.9393	36.7343	43.0584	42.6268
FBgn0010660	9.65371	8.90303	7.4636	10.5418	7.38671	10.3186	11.1246	11.2269	11.4721
FBgn0010741	33.4258	35.5835	37.7189	32.5951	37.1553	38.8805	42.8454	47.4409	45.4407
FBgn0010747	73.6131	65.4895	63.2804	65.2855	62.806	67.6854	67.7896	79.0529	80.4365
FBgn0010750	16.1057	15.6611	14.6128	14.6326	16.1593	15.4706	16.9917	17.0993	17.2152
FBgn0010762	15.2131	13.4098	11.0696	14.6709	11.0045	14.4106	17.8709	16.9131	16.6037
FBgn0010768	1.76922	2.29166	2.15463	2.42372	1.74919	2.12203	3.42624	3.00217	2.64583
FBgn0010770	7.80519	7.08288	8.20334	8.04882	6.35306	6.80847	7.12675	9.19006	8.57422
FBgn0010772	32.3311	31.0321	27.4169	32.6481	35.6086	36.7248	45.0424	40.5231	48.4417
FBgn0010774	74.2942	79.3968	72.9176	75.8951	82.0898	80.6593	78.4526	97.6648	87.7895
FBgn0010786	59.8175	55.9757	51.0528	60.0564	59.6034	61.9128	77.3463	71.3212	78.8167
FBgn0010803	40.4711	40.8291	35.882	35.3698	33.511	37.8779	31.8249	38.8434	37.6237
FBgn0010808	158.616	155.254	149.357	159.702	180.99	177.281	216.67	185.492	188.728
FBgn0010812	10.8912	10.8004	8.80334	10.0116	9.93159	12.7237	11.7148	12.141	13.5329
FBgn0010825	17.473	14.3037	9.95525	16.1565	11.2751	17.6132	20.9738	20.0542	22.3365
FBgn0010830	8.11274	7.29626	5.84213	8.36466	7.22297	8.65502	12.2943	11.0357	13.0171
FBgn0010877	24.9763	22.62	18.7094	24.5505	18.3378	22.8345	26.7605	26.2307	27.2759
FBgn0010894	13.8637	14.5886	11.3624	14.4554	13.3705	15.0442	17.1653	18.5597	17.5221
FBgn0010905	12.521	9.93665	7.72776	12.2394	8.5565	12.31	17.4929	15.0498	16.6121
FBgn0010909	21.8907	17.6734	14.0872	20.23	15.9183	20.6432	30.2654	30.9952	31.4607
FBgn0010926	10.3305	10.4422	9.39329	7.63174	11.1691	7.59494	6.33122	7.18192	7.09064
FBgn0011016	115.182	113.501	110.13	117.557	115.942	116.628	99.7736	128.173	131.29
FBgn0011020	2.67429	2.38576	2.29936	3.15882	2.98065	2.98007	3.07524	3.27702	3.1144
FBgn0011202	13.9713	11.7987	9.36135	10.9921	9.79929	11.3603	15.4646	15.2429	15.6353
FBgn0011204	56.9005	60.7965	47.0508	62.6258	55.0389	58.052	57.052	61.2167	62.6331
FBgn0011205	52.6514	52.095	44.7959	53.8605	52.5963	56.3052	61.4184	61.566	66.146
FBgn0011206	96.2217	87.7838	75.679	88.899	62.1363	87.0499	76.9418	88.6642	88.8863
FBgn0011207	29.6897	25.3445	22.853	25.8414	22.3419	24.7846	26.6462	30.0152	30.183
FBgn0011211	1817.54	1657.96	1360.18	1725.63	1525.24	1674.71	2603.84	1985.68	2021.06
FBgn0011217	353.412	346.792	317.555	335.279	300.602	331.927	316.431	372.332	377.202
FBgn0011224	20.8942	19.0538	15.7175	20.6698	16.4814	22.2689	20.0119	20.1178	21.5652
FBgn0011225	87.9453	80.5221	73.1652	80.1292	71.1186	78.7723	76.0121	85.9354	90.6307
FBgn0011227	579.316	594.078	598.903	615.811	633.471	647.631	716.934	677.993	644.154
FBgn0011230	37.5099	28.6052	18.6796	35.8609	18.935	33.1855	41.9124	40.2772	44.5741
FBgn0011232	9.85529	9.05256	7.13508	9.8286	9.61933	10.4978	11.1183	12.3987	12.6521
FBgn0011236	11.6409	11.9903	9.66313	13.1858	11.0738	12.1373	13.1727	13.5893	14.3166
FBgn0011239	41.0341	44.0206	39.6529	37.8801	35.5016	37.2051	24.7262	29.4929	27.1592
FBgn0011244	289.995	278.539	261.465	279.309	235.538	272.743	184.102	245.236	238.301
FBgn0011259	5.31726	4.02986	2.54795	5.27119	3.6673	5.03123	7.07241	6.53299	7.68134
FBgn0011260	10.2956	8.32575	6.31701	9.2787	7.39689	10.3542	11.9023	12.1319	11.4816
FBgn0011270	166.992	164.832	171.407	151.955	138.645	142.335	93.6767	135.084	123.88
FBgn0011272	667.211	670.574	730.363	683.449	911.504	713.778	730.358	704.123	754.414
FBgn0011273	58.9442	60.8568	65.9931	61.3944	53.9446	58.9776	38.3993	53.4504	44.9073
FBgn0011274	18.2185	17.8435	14.9603	19.8004	16.8217	19.0373	21.8876	22.0994	23.5921
FBgn0011276	0.336376	0.182388	0.20202	0.182299	0.206421	0.377255	0.342851	0.594088	0.223574
FBgn0011277	0.202392	0.548701	0.337645	0.365623	0.483001	0.75663	0.343814	0.420534	0.298936
FBgn0011278	1.47668	1.56323	1.26695	0.952729	0.81988	0.906937	0.688051	0.394493	0.233687
FBgn0011279	19.0026	23.6122	24.921	20.9785	21.4148	24.0911	17.7544	17.7312	8.67353
FBgn0011280	169.102	237.346	216.516	196.563	203.384	224.1	223.451	214.299	179.785
FBgn0011281	44.1371	60.578	44.6673	39.339	44.7434	50.0839	55.4142	37.1492	23.0975
FBgn0011282	2.05778	2.76283	2.17746	2.44286	3.06675	4.12118	4.07494	2.9319	2.73543
FBgn0011283	12.1966	14.6456	16.891	16.1476	16.5754	17.9573	32.5259	19.9614	16.6572
FBgn0011284	496.853	468.714	510.074	502.682	673.282	516.134	636.638	627.874	641.098
FBgn0011286	22.7157	17.6623	11.0142	21.3115	12.2483	22.095	34.3982	29.2576	33.3633
FBgn0011288	53.844	49.4954	43.0662	53.7683	52.831	60.0808	75.8202	64.5551	66.2685
FBgn0011289	48.0052	46.8124	42.5858	49.058	45.3352	48.2774	50.1496	52.846	52.6607
FBgn0011290	21.0978	20.4026	18.3128	20.6388	23.2503	22.7013	22.0197	24.9517	23.975
FBgn0011291	13.3532	14.1901	11.2621	12.6197	10.7487	15.0222	11.3419	14.2581	12.0529
FBgn0011293	32.5313	51.1407	35.6153	34.5874	46.2688	47.9813	43.8646	38.1977	24.2122
FBgn0011294	6.3138	7.71953	7.18732	6.93302	5.31799	5.78523	7.94955	5.01606	4.11422
FBgn0011296	143.131	124.484	130.421	161.429	166.346	194.598	223.521	174.628	201.928
FBgn0011297	13.8973	12.7881	16.817	11.2033	11.1288	11.3814	10.1711	12.8859	14.4268
FBgn0011300	16.1399	13.2781	10.3816	15.9078	11.5878	15.9274	21.9565	20.0277	22.2084
FBgn0011305	28.5477	28.9553	29.6133	30.3711	31.7658	32.1396	36.6081	34.5354	35.1916
FBgn0011327	112.815	105.438	109.82	105.574	94.8729	106.34	61.8136	78.6855	72.2962
FBgn0011335	7.93695	9.1235	7.18192	7.74261	9.22167	9.43562	9.96657	9.56509	11.4651
FBgn0011336	73.5	65.2812	66.26	77.4326	83.2979	79.4063	88.7169	97.4252	108.114
FBgn0011361	303.039	303.962	294.195	296.6	330.827	306.789	346.784	305.347	299.547
FBgn0011455	378.65	368.287	368.89	375.583	374.602	369.258	449.729	402.149	422.09
FBgn0011474	8.80765	7.43017	6.09199	8.609	6.9881	8.28536	9.19959	11.2381	10.6218
FBgn0011476	24.5918	27.5543	29.5232	26.5721	30.7932	26.4205	24.2844	25.7874	26.8175
FBgn0011481	17.5746	16.4482	12.5579	18.0119	13.7747	18.5233	23.1272	22.9044	25.2126
FBgn0011509	23.2766	28.072	25.3324	28.5171	25.6245	29.4279	32.9558	34.9983	32.9109
FBgn0011554	19.8254	19.9173	21.9028	16.1928	15.7469	15.178	23.3241	21.2541	24.0645
FBgn0011555	159.839	138.641	120.684	107.163	119.981	122.631	188.355	156.431	190.481
FBgn0011556	68.9829	73.8905	72.1972	75.229	57.2729	66.6527	61.1085	56.912	65.1788
FBgn0011559	1050.67	924.608	884.876	1190.13	1169.69	1266.33	1250.34	1106.69	1110.85
FBgn0011566	6.10653	6.5285	6.41258	6.40221	7.05415	8.05125	9.4195	8.60989	9.0899
FBgn0011569	3.80632	4.14533	3.28896	4.05516	3.46043	3.89187	5.37175	6.89488	6.1986
FBgn0011570	29.9779	27.3612	26.6117	27.5732	26.9873	26.7122	30.9109	35.6009	38.1813
FBgn0011573	56.85	58.5692	57.0343	52.8495	50.1753	54.3307	43.7824	55.2314	58.4511
FBgn0011576	9.79381	8.65704	8.18561	10.4115	10.7138	9.35354	11.5502	12.4809	12.2727
FBgn0011581	27.7279	30.4374	28.7341	34.9897	41.6213	38.1098	38.2363	35.6695	42.0987
FBgn0011582	1.4445	1.41863	0.838483	1.42092	0.833137	1.47641	2.28241	1.99408	2.17738
FBgn0011584	99.3115	92.042	92.0162	105.795	103.211	107.441	95.1707	107.843	106.335
FBgn0011586	26.7649	28.2013	24.4536	26.0787	29.704	28.5806	29.0795	30.8236	30.9107
FBgn0011589	2.01079	1.55754	0.97042	2.38383	1.70769	2.31556	2.25079	2.29419	2.30702
FBgn0011591	10.3719	9.10711	7.60848	12.292	12.1127	14.5749	14.5203	14.2399	12.6304
FBgn0011592	6.38432	6.2846	4.79286	5.93829	4.5941	5.90291	7.54529	8.99366	8.67199
FBgn0011596	45.2018	38.7062	36.6387	46.6354	37.6423	42.6966	30.6327	37.7354	36.542
FBgn0011603	14.8162	13.8491	12.5628	18.0552	16.0456	18.1272	20.4233	19.7977	18.2782
FBgn0011604	30.7673	27.5423	22.5704	25.5065	21.5264	27.2536	24.1909	31.335	29.7349
FBgn0011606	34.9303	32.9662	32.3937	31.34	25.4811	28.9769	21.1324	28.5288	27.4575
FBgn0011638	31.072	33.7963	31.971	35.6005	31.8429	34.6047	34.1355	40.3995	40.3975
FBgn0011640	33.5058	33.4474	31.3885	36.8356	35.0307	36.9469	41.7895	41.4344	43.9133
FBgn0011642	36.7179	39.0803	32.0808	39.9922	35.2185	37.1876	40.6379	41.7996	44.8384
FBgn0011648	19.0617	17.3023	16.2054	17.8788	17.8831	17.0521	20.9497	21.5292	21.8644
FBgn0011653	1.07706	0.925855	0.499608	0.237283	0.161208	0.392832	0.160653	0.0818759	0.0873021
FBgn0011655	12.2155	11.4066	10.1777	11.9331	11.3461	12.0852	14.1374	14.4683	13.9979
FBgn0011656	16.5935	15.1466	11.8475	17.2548	12.7312	16.8619	23.1403	19.9204	22.7405
FBgn0011659	2.7316	2.38484	2.50251	2.48823	2.95952	2.1419	2.61902	3.36698	3.15417
FBgn0011660	5.29327	5.02623	4.06472	5.26642	4.46031	5.65597	4.36445	5.25299	5.60112
FBgn0011661	78.8279	77.4455	67.0683	77.941	71.2886	79.8586	83.7827	84.7416	90.1942
FBgn0011666	7.07568	6.34894	4.4736	7.20606	5.00679	6.9331	8.84671	8.2883	9.23551
FBgn0011668	4501.34	4498.44	5045.07	5373.61	5280.44	5791.93	4784.44	4467.97	4002.09
FBgn0011669	5624.71	4825.67	5575.88	6121.83	4695.64	6128.98	5224.32	4898.72	4068.02
FBgn0011670	817.094	781.58	868.506	1005.02	1038.19	1174.59	853.029	728.484	708.912
FBgn0011672	14.7838	13.7443	10.8814	15.6124	11.797	14.612	15.762	17.4269	19.2225
FBgn0011674	3.59609	4.14317	3.63667	4.33091	3.80436	3.90377	5.26497	5.70031	6.89945
FBgn0011676	2.13323	2.17707	1.71191	2.25906	1.89967	2.5781	3.87999	3.22882	4.05395
FBgn0011692	2.45639	2.0574	2.18889	2.46227	2.48168	1.9598	1.4045	2.27187	1.95786
FBgn0011693	72.7887	102.435	97.5352	99.1709	128.253	116.248	140.246	105.14	109.912
FBgn0011694	4875.57	4743.36	4875.37	5220.39	5161.68	5305.39	3675.96	3159.67	2836.44
FBgn0011695	1420.99	1516.22	1582.19	1265.19	1319.09	1303.61	972.514	1077.31	997.424
FBgn0011701	5.40307	5.43329	3.46643	5.95199	4.52582	6.3534	8.12173	6.7293	8.40074
FBgn0011703	2.31132	1.88659	1.26872	1.68364	3.05025	2.36923	1.93785	3.52441	2.56039
FBgn0011704	6.9956	6.43087	5.55358	7.19036	6.4764	7.15814	6.14679	8.4582	6.88097
FBgn0011705	18.5124	17.7166	18.0123	16.5136	18.4635	17.8391	14.5911	20.3078	20.1251
FBgn0011706	1.06625	1.15627	2.02782	2.60035	1.52673	1.89339	1.52148	2.76933	1.77172
FBgn0011708	60.8109	60.2259	54.5655	61.4323	53.1671	61.0318	55.8255	65.1613	72.6821
FBgn0011710	23.14	20.4401	18.7007	20.3016	19.7385	21.4495	20.9756	27.4887	26.9467
FBgn0011715	13.9606	14.3069	14.6223	15.9899	14.9408	14.9308	14.7428	16.1485	15.465
FBgn0011722	7.61104	8.59137	6.38518	7.07872	8.85538	9.2499	13.7571	15.6579	15.6341
FBgn0011723	4.16903	2.85021	3.12071	3.83118	4.59765	4.60792	4.80354	4.59488	4.41749
FBgn0011725	138.133	130.106	119.749	121.986	100.357	116.763	89.3144	115.761	114.24
FBgn0011726	302.65	316.32	305.165	281.338	321.973	323.843	323.597	364.057	377.397
FBgn0011737	38.8876	34.7496	33.1416	37.4976	31.9555	37.2757	29.4456	34.9248	35.2129
FBgn0011739	16.017	12.3126	9.46203	15.4095	11.6577	15.9521	20.6113	18.4031	20.2646
FBgn0011740	14.0671	11.6059	10.3202	14.2456	12.5705	14.2577	14.5336	15.6743	17.338
FBgn0011741	15.5836	13.6638	14.4563	11.7568	17.2878	15.5644	17.3011	17.4866	18.3294
FBgn0011742	36.3294	34.7076	32.876	33.1009	29.3076	33.4932	37.4594	44.3261	41.8042
FBgn0011743	66.2303	71.4442	72.3653	65.8681	65.1001	66.3953	40.0769	54.6837	50.3532
FBgn0011745	58.2037	57.0012	50.8955	55.9102	61.6693	60.2042	63.8569	72.2223	66.9751
FBgn0011746	14.0001	12.419	13.2401	15.9358	12.0045	14.6664	18.5448	23.3367	22.7638
FBgn0011747	53.1934	47.1785	37.3129	45.9854	38.3466	47.9564	63.4606	60.2622	65.8107
FBgn0011754	74.0021	67.112	60.0572	71.1946	61.8716	70.5098	81.5689	76.5941	80.8479
FBgn0011758	1.09329	1.14736	0.811936	1.30608	0.937835	1.4503	1.5457	1.28239	1.36738
FBgn0011760	75.0557	70.6869	65.2738	79.3207	76.5531	85.1476	102.767	94.2846	97.1194
FBgn0011761	2.4143	3.36358	3.62493	3.99799	3.39524	3.66668	2.76837	4.91196	3.78882
FBgn0011762	1.2552	1.43865	1.40963	1.29968	1.81608	1.20173	1.84104	1.52668	2.50962
FBgn0011763	21.4037	19.8853	16.508	19.3872	19.049	20.5094	26.8066	25.7007	28.186
FBgn0011766	15.9867	14.4066	11.709	15.9869	11.7737	15.4562	23.178	23.6018	25.3722
FBgn0011768	84.2848	82.7908	83.2872	69.5105	95.6106	76.0199	64.3756	77.5611	80.791
FBgn0011769	14.5205	11.1303	13.3666	13.6427	14.6522	14.1769	15.3947	16.2977	16.0853
FBgn0011770	88.4007	91.5672	89.8376	71.3102	116.803	71.8023	54.7104	77.1098	68.9174
FBgn0011771	8.06297	8.13691	6.46677	8.50055	6.91982	8.8194	10.4996	12.2876	12.2284
FBgn0011774	4.96214	4.12066	4.34046	4.28018	3.42914	4.5541	6.5613	6.22341	6.88346
FBgn0011785	8.55389	7.802	6.03332	8.52293	7.41262	8.52751	10.7191	11.663	12.5828
FBgn0011787	45.9516	43.1731	42.4778	46.2092	57.7821	53.4097	47.1016	56.8006	57.2483
FBgn0011802	13.0661	11.8078	11.1861	11.4298	10.0165	11.6453	4.84279	6.04432	7.06253
FBgn0011812	0.421355	0	0	0	0	0	0	0	0
FBgn0011817	22.008	21.5385	18.4015	20.8159	15.3786	20.5171	18.7659	19.832	21.7899
FBgn0011818	19.3151	20.3102	17.6927	18.9542	17.9867	18.7485	18.3806	21.1815	20.9342
FBgn0011822	15.767	10.6698	9.24911	12.5856	13.9509	14.3248	19.3594	14.7805	17.8723
FBgn0011824	33.9303	26.8524	26.1254	25.9326	23.9224	27.771	19.6451	22.5269	26.4663
FBgn0011826	14.5975	13.4977	12.2566	14.94	13.6629	15.2421	18.3483	16.7394	19.0137
FBgn0011828	8.75187	8.28804	8.05786	9.22389	7.7879	8.86559	20.0276	19.8776	19.2291
FBgn0011829	0.958342	0.795349	0.528575	0.821461	0.640106	1.25212	1.33561	0.99563	0.953285
FBgn0011832	0	0	0	0	0	0	0	0	0.125942
FBgn0011834	13.2215	11.37	12.914	9.4383	10.36	8.7694	38.3088	34.8936	30.4736
FBgn0011836	6.26431	6.50251	5.44721	6.53212	6.22141	6.4424	6.68073	7.26187	8.06465
FBgn0011837	16.8001	14.4723	10.2585	15.2093	12.5294	14.4214	19.6618	19.1155	21.7299
FBgn0011840	0	0	0	0	0	0	0	0	0
FBgn0011844	0	0	0	0	0	0	0	0	0
FBgn0011845	0	0	0	1.2052	0	1.24704	0	0	0
FBgn0011848	0	0	0	0	0	0	0	0	0
FBgn0011849	0	0	0	0	0	0	0	0	0
FBgn0011850	0	0	0	0	0	0	0	0	0
FBgn0011851	0	0	0	0	0	0	0	0	0
FBgn0011852	0	0	0	0	0	0	0	0	0
FBgn0011853	0	0	0	0	0	0	0	0	0
FBgn0011854	0.667145	0.602894	0.667788	0	0	0.623519	0	0.693103	0
FBgn0011855	0	0	0	0	0	0	0	0	0
FBgn0011858	0	0	0	0	0	0	0	0	0
FBgn0011859	2.70617	0	0	0	1.38389	2.5292	4.13739	0	4.49667
FBgn0011860	0	0	0	0	0	0	0	0	0
FBgn0011861	0	0	0	0	0	0	0	0	0
FBgn0011862	0	0	0	0	0	0	0	0	0
FBgn0011863	0	0	0	0	0	0	0	0	0
FBgn0011864	0	0	0	0	0	0	0	0	0
FBgn0011865	0	0	0	0	0	0	0	0	0
FBgn0011866	0	0	0	0	0	0	0	0	0
FBgn0011867	0	0	0	0	0	0	0	0	0
FBgn0011868	0	0	0	0	0	0	0	0	0
FBgn0011869	0	0	0	0	0	0	0	0	0
FBgn0011870	0	0	0	0	0	0	0	0	0
FBgn0011871	0	0	0	0	0	0	0	0	0
FBgn0011872	0	0	0	0	0	0	0	1.40573	0
FBgn0011877	0	0	0	0	0	0	0	0	0
FBgn0011878	0	0	0	0	1.36467	0	0	0	0
FBgn0011879	0	0	0	0	0	0	0	0	0
FBgn0011880	0	0	0	0	0	0	0	0	0
FBgn0011881	0	1.1732	0	1.17263	0	0	0	1.34874	0
FBgn0011882	0	0	0	0	0	0	0	0	0
FBgn0011883	0	0	0	0	0	0	0	0	0
FBgn0011884	0	0	0	0	0	0	0	0	0
FBgn0011885	0	0	0	0	1.32779	0	0	1.34874	0
FBgn0011887	0	0	0	0	0	0	0	0	0
FBgn0011888	0	0	0	1.18869	0	0	0	0	0
FBgn0011889	0	0	0	0	0	0	0	0	0
FBgn0011890	0	0	0	0	0	0	0	0	0
FBgn0011891	0	0	0	0	0	0	0	0	0
FBgn0011892	0	0	0	0	0	0	0	0	0
FBgn0011893	0	1.18927	0	0	0	0	0	0	0
FBgn0011894	0	0	0	0	0	0	0	0	0
FBgn0011895	0	1.18927	0	0	0	0	0	0	0
FBgn0011896	0	0	0	0	0	0	0	0	0
FBgn0011897	1.31601	0	0	0	0	0	0	0	0
FBgn0011902	0	0	0	0	0	0	0	0	0
FBgn0011904	0	0	0	0	0	0	0	0	0
FBgn0011905	0	0	0	0	0	0	0	0	0
FBgn0011906	0	0	0	0	0	0	0	0	0
FBgn0011909	0	0	0	0	0	0	0	0	0
FBgn0011910	1.15746	0	0	0	0	0	0	0	0
FBgn0011915	0	0	0	0	0	0	0	0	0
FBgn0011916	0	0	0	0	0	1.22996	1.34135	0	0
FBgn0011919	1.31601	2.37854	1.31728	2.37739	2.69195	0	0	0	0
FBgn0011921	0	0	0	0	0	0	0	0	1.47807
FBgn0011927	0	0	0	0	0	0	0	0	0
FBgn0011928	0	0	0	0	0	0	0	0	0
FBgn0011931	0	0	0	0	0	0	0	0	0
FBgn0011932	0	0	0	0	0	0	0	0	0
FBgn0011933	0	0	0	0	0	0	0	0	0
FBgn0011934	0	0	0	0	0	0	0	0	0
FBgn0011935	0	0	0	0	0	0	0	0	0
FBgn0011936	0	0	0	0	0	0	0	0	0
FBgn0011937	0	0	0	0	0	0	0	0	0
FBgn0011938	0	0	0	0	0	0	0	0	0
FBgn0011944	0	0	0	0	0	0	0	0	0
FBgn0011945	0	0	0	0	0	0	0	0	0
FBgn0011948	0	0	0	0	0	0	0	0	0
FBgn0011949	0	0	0	0	0	0	0	0	0
FBgn0011950	0	0	0	0	0	0	0	0	0
FBgn0011951	0	0	0	0	0	0	0	0	0
FBgn0011952	0	0	0	0	0	0	0	0	0
FBgn0011953	0	0	0	0	0	0	0	0	0
FBgn0011954	0	0	0	0	0	0	0	0	0
FBgn0011955	0	0	0	0	0	0	0	0	0
FBgn0011956	0	0	0	0	0	0	0	0	0
FBgn0011957	0	0	0	0	0	0	0	0	0
FBgn0011958	0	0	0	0	0	0	0	0	0
FBgn0011959	0	0	0	0	0	0	0	0	0
FBgn0011960	0	0	0	0	0	0	0	0	0
FBgn0011961	0	0	0	0	0	0	0	0	0
FBgn0011962	0	0	0	0	0	0	0	0	0
FBgn0011963	0	0	0	0	0	0	0	0	0
FBgn0011965	1.31601	0	0	1.18869	0	0	0	0	0
FBgn0011966	0	0	0	0	0	0	0	0	0
FBgn0011970	0	0	0	0	0	0	0	0	0
FBgn0011971	0	0	0	0	0	0	0	0	0
FBgn0011974	0	0	0	0	0	0	0	0	0
FBgn0011975	0	0	0	0	0	0	0	0	0
FBgn0011976	0	0	0	0	0	0	0	0	0
FBgn0011977	0	0	0	0	0	0	0	0	0
FBgn0011980	0	0	0	0	0	0	0	0	0
FBgn0011981	0	0	0	0	0	0	0	0	0
FBgn0011982	0	0	0	0	1.19825	0	0	0	0
FBgn0011983	0	0	0	0	0	0	0	0	0
FBgn0011984	0	0	0	0	0	0	0	0	0
FBgn0011985	0	0	0	0	0	0	1.19413	0	0
FBgn0011986	0	0	0	0	0	0	0	0	0
FBgn0011987	1.10424	0.997893	0	4.48834	0	0	0	0	0
FBgn0011993	0	0	0	0	0	0	0	0	0
FBgn0011994	0	0	0	0	0	0	0	0	0
FBgn0011998	0	0	0	0	0	0	0	0	0
FBgn0011999	0	0	0	0	0	0	0	0	0
FBgn0012000	0	0	0	0	0	0	0	0	0
FBgn0012001	0	0	0	0	0	0	0	0	0
FBgn0012002	0	0	0	0	0	0	0	0	0
FBgn0012003	0	0	0	0	1.34598	0	0	0	0
FBgn0012004	0	0	0	0	0	0	0	0	0
FBgn0012009	0	0	0	0	0	1.22996	0	0	0
FBgn0012010	0	0	0	0	0	0	0	0	0
FBgn0012011	0	0	0	0	0	0	0	0	0
FBgn0012016	0	0	0	0	0	0	0	0	0
FBgn0012017	0	0	0	0	0	1.22996	0	0	0
FBgn0012018	0	1.18927	0	0	0	1.22996	0	0	0
FBgn0012024	2.63202	0	0	1.18869	0	0	1.34135	0	0
FBgn0012025	0	1.18927	0	0	1.34598	1.22996	0	0	0
FBgn0012026	2.63202	0	0	1.18869	0	0	2.68269	0	1.45783
FBgn0012027	0	0	0	0	0	0	2.68269	0	0
FBgn0012028	0	0	0	0	0	0	0	0	0
FBgn0012034	158.773	163.061	148.177	144.833	173.863	134.842	95.9355	99.8068	99.4544
FBgn0012036	513.295	512.89	500.039	467.199	567.608	470.491	416.839	500.191	505.784
FBgn0012037	114.904	106.622	111.006	122.629	126.702	102.702	127.029	137.754	144.909
FBgn0012042	1.45927	4.50568	9.73787	83.2596	2.985	3.06866	2.23105	18.8243	3.23305
FBgn0012051	19.0741	19.1552	16.0455	18.0612	18.9943	22.1074	23.2556	24.3424	23.1404
FBgn0012058	29.0044	29.6715	23.5936	27.063	22.9697	27.277	22.7852	28.762	29.2064
FBgn0012344	9.11894	7.87929	7.12603	8.77861	9.24476	8.9712	11.9442	10.6372	11.2978
FBgn0013263	15.7887	15.5129	12.4776	16.1436	12.7101	16.1728	18.3108	18.8554	19.3903
FBgn0013269	24.8122	31.6791	31.7577	31.4967	31.6931	31.6569	33.054	38.7241	44.4036
FBgn0013272	149.985	145.192	129.523	146.516	138.83	144.908	158.45	176.52	175.9
FBgn0013275	0.0201656	0	0	0.0182146	0.0412495	0.0565408	0.472737	0.125701	0.0446773
FBgn0013276	0.36405	0.201049	0.101223	0.310562	0.537823	0.321342	3.42199	0.75643	0.604921
FBgn0013277	0.124013	0.11207	0.16551	0.0373384	0.0845578	0.0386346	1.20081	0.214731	0.183169
FBgn0013278	0.122798	0.073981	0.0409721	0.0739451	0.418646	0.114768	1.89829	0.467778	0.453435
FBgn0013279	0.523426	0.109158	0.161209	0.327314	0.329442	0.188153	1.92882	0.711113	0.356819
FBgn0013300	157.536	165.816	176.272	174.184	166.302	177.602	111.395	150.514	118.419
FBgn0013301	143.184	146.463	154.51	176.105	150.785	172.301	125.607	173.008	159.24
FBgn0013303	71.3303	68.1786	69.0458	72.5374	74.7031	76.8031	80.7091	76.5481	77.7739
FBgn0013305	81.7019	77.9953	74.0888	76.299	76.3792	79.2134	80.4518	85.3175	89.8347
FBgn0013307	27.6783	29.0313	29.1631	29.2942	25.2502	20.494	40.8709	42.1371	40.2583
FBgn0013308	3.48515	3.1495	2.12344	1.77929	2.47965	4.10696	8.41727	8.42218	8.72856
FBgn0013323	3.74737	5.34908	4.8166	3.23097	3.9198	3.58192	2.86463	3.22956	2.50014
FBgn0013325	574.429	546.937	593.043	586.645	799.286	604.714	546.638	562.235	574.905
FBgn0013334	79.7247	66.6079	53.3613	83.5142	65.9365	86.7078	109.682	90.4592	98.4908
FBgn0013342	79.7428	66.9461	54.5749	73.9672	66.2602	84.3625	109.99	92.5272	99.5478
FBgn0013343	17.1996	13.6772	9.52608	18.3906	9.85158	17.0776	25.8905	23.1061	26.4136
FBgn0013347	68.0423	71.1278	79.7968	76.5079	78.6687	84.1114	73.161	81.366	75.2021
FBgn0013348	236.851	230.341	220.66	292.772	247.47	286.744	358.86	288.484	286.602
FBgn0013432	26.4575	31.8599	29.8897	28.7702	36.0579	31.5094	35.083	32.3571	37.2048
FBgn0013433	2.81177	2.54098	2.21138	2.90256	2.94426	2.81561	4.36709	3.30371	3.96762
FBgn0013435	6.98822	6.28051	8.22484	9.74566	9.30724	7.50017	7.24016	8.97543	7.57114
FBgn0013467	37.3786	34.2137	30.3536	37.0906	32.6276	40.5809	49.196	40.4193	41.2594
FBgn0013469	2.92697	2.86249	2.60872	3.51299	3.09614	2.86673	4.55672	3.85314	4.84137
FBgn0013531	7.78186	10.2137	8.5312	7.61474	6.15878	8.05223	8.02609	7.50716	9.23617
FBgn0013548	2.24511	2.81426	2.71847	1.89707	2.25919	2.03061	2.98959	2.82153	2.52715
FBgn0013563	6.55615	6.13682	4.9035	5.43169	5.04032	5.88069	6.05449	7.74074	7.71757
FBgn0013576	39.8475	35.2107	29.3292	37.5396	30.6331	36.9347	46.5648	44.5866	48.4282
FBgn0013672	9233.57	9833.7	10024.5	10300.8	9367.09	9907.73	12726.2	11709.1	10448.3
FBgn0013673	450.397	529.475	424.713	535.913	408.188	538.443	727.436	680.165	562.982
FBgn0013674	16674.3	16911.5	15154.3	16843.6	12527.5	15280	18766.8	16515.3	16821.9
FBgn0013675	7995.17	8945.52	9544.83	8312.62	8614.77	8212.86	8689.78	7734.44	7868.42
FBgn0013676	17056.5	18092.2	17589.1	17057.4	14015.4	15770.9	17475.6	15866.8	15421.3
FBgn0013678	11174.7	11573.2	11017	11336.1	8835.45	10564.3	12437	11271.1	11485.2
FBgn0013679	3161.47	3491.53	3502.06	3482.63	3096.12	3261.96	2911.74	2476.78	2680.08
FBgn0013680	173.937	181.984	201.808	178.04	207.307	172.12	182.115	156.289	197.202
FBgn0013681	2009.58	2405.85	2461.9	2036.51	2097.1	2067.63	1677.61	1783.13	1596.47
FBgn0013683	299.761	334.587	315.747	336.661	248.848	311.168	318.319	319.485	309.572
FBgn0013684	1882.94	2121.75	2041.46	1913.08	1723.49	1726.76	2022.35	1754.18	1772.25
FBgn0013685	195.98	248.957	305.519	216.523	260.8	205.312	170.751	152.562	170.983
FBgn0013686	131559	136345	148479	139132	137258	136956	153749	134719	133163
FBgn0013687	0.361301	0.536952	0.542577	0.470782	0.714319	0.376644	0.658739	0.498168	0.727489
FBgn0013688	2929.49	3099.22	3192.29	3100.53	1710.23	2508.15	1575.35	1205.94	1528.49
FBgn0013689	51.7294	81.9149	82.8468	54.7347	94.4771	33.8427	33.8948	44.5292	56.4851
FBgn0013690	60.4304	53.9104	38.7748	46.8863	56.2596	45.6174	37.9039	61.9768	50.6359
FBgn0013691	17.9233	10.3662	15.0701	16.1893	8.06581	12.731	5.11514	8.19309	19.8547
FBgn0013692	2.1508	1.29577	1.43525	0.647571	4.39953	2.01015	0.730734	0	2.38257
FBgn0013693	8.1289	6.01039	8.13674	7.34246	6.80235	5.52534	6.77896	5.37421	3.2745
FBgn0013694	883.834	954.316	1213.85	909.13	1181.34	868.169	686.181	737.802	907.037
FBgn0013695	75.6906	76.2935	78.6775	70.9974	68.4816	57.8172	63.7953	69.5623	81.4284
FBgn0013696	19.9528	9.34949	16.2735	22.6949	22.6745	19.3387	18.0772	7.67744	14.7353
FBgn0013697	64.948	80.0915	87.3579	67.8308	73.3462	84.7283	33.0991	49.9034	72.6962
FBgn0013698	7892.91	8377.15	10626.6	9095.08	10371.3	8553.22	8860.1	8099.7	9412.55
FBgn0013699	79.3296	103.917	108.546	104.524	129.52	104.751	54.1518	59.7328	88.6844
FBgn0013700	15.3153	13.8403	23.6919	18.2352	13.528	27.977	21.9961	17.3577	22.3639
FBgn0013701	15.5188	13.3564	19.2323	12.6824	15.8722	16.576	8.28539	7.67744	15.5539
FBgn0013702	4.7247	4.26967	2.36463	7.82394	8.85917	3.67978	0.802609	3.27235	4.36153
FBgn0013703	3.48076	8.80749	8.36186	10.0608	2.84801	4.5544	2.12866	2.89295	2.31351
FBgn0013704	147.856	123.212	160.019	107.112	167.343	124.158	46.6642	82.6525	120.555
FBgn0013705	7.77028	11.4904	16.9697	9.57072	16.6169	12.5437	7.91986	7.33873	13.3027
FBgn0013706	278.498	292.02	384.646	289.906	347.619	304.499	241.087	247.249	316.845
FBgn0013707	2.18338	2.63081	0.728496	3.28691	2.2331	1.3604	0	0.756112	0.806222
FBgn0013708	19.0822	33.2996	21.7351	27.3399	14.1327	23.9841	15.4255	19.8246	13.8493
FBgn0013709	26.9284	26.9658	23.3119	28.9249	33.4964	27.8883	14.8361	28.7323	29.024
FBgn0013710	83.6964	107.205	61.9221	84.8024	117.61	97.2689	77.8896	114.929	106.421
FBgn0013717	5.91391	5.98335	5.38877	6.00948	5.22674	6.62361	6.25707	7.41288	6.83603
FBgn0013718	31.7196	29.0139	23.241	32.4358	25.9604	32.1974	37.0301	35.1661	40.6737
FBgn0013720	21.8397	23.6719	21.6005	24.4824	20.0767	23.6313	28.4215	29.1047	29.0174
FBgn0013725	7.73148	9.44173	6.01336	4.34109	5.34291	5.81002	5.43103	5.86141	4.51379
FBgn0013726	17.4555	16.979	16.1063	18.2895	19.476	18.4794	26.2021	30.763	32.3799
FBgn0013732	2.8247	2.76319	2.12785	2.34099	2.17421	2.5039	3.02748	3.08587	3.58071
FBgn0013733	27.2186	21.7798	14.5599	28.5454	16.4148	26.6373	37.3818	35.041	39.3507
FBgn0013746	15.368	15.7129	14.2087	13.8008	15.0498	14.6129	14.317	16.8607	14.2937
FBgn0013749	109.085	118.089	117.875	110.474	110.512	120.102	93.233	110.539	106.536
FBgn0013750	48.4938	47.1641	44.4243	48.9786	47.5621	48.5731	57.0075	62.3111	63.6783
FBgn0013751	3.19621	2.55829	3.2907	4.37172	2.24159	3.62732	3.25774	3.08338	4.09702
FBgn0013753	10.597	10.2754	11.304	11.8075	13.6071	13.3017	10.5645	11.8932	11.9103
FBgn0013755	0.387374	0.466757	0.258498	0.233265	1.05652	0.120681	0.855469	0.402447	0.572157
FBgn0013756	9.3661	7.66621	6.55084	9.32436	7.31238	8.62091	10.4337	11.5586	12.4067
FBgn0013759	19.5756	15.5533	11.5566	17.3621	13.7147	18.424	27.9396	25.0691	26.987
FBgn0013762	13.9551	14.8574	14.1784	15.0395	13.109	14.498	15.9636	16.9871	17.184
FBgn0013763	154.315	178.907	163.225	163.726	201.829	141.1	123.385	156.461	156.547
FBgn0013764	21.4294	20.7185	21.6213	21.7902	24.1047	21.3873	20.7085	23.5963	26.1552
FBgn0013765	44.5923	41.5868	38.6136	42.477	36.188	42.9081	38.4973	43.6775	47.4224
FBgn0013767	5.58198	5.30989	6.46958	7.6956	8.26314	7.68816	9.88166	7.55418	8.46163
FBgn0013770	286.184	310.015	288.903	331.957	334.789	311.559	341.411	414.589	357.459
FBgn0013771	22.6721	20.8864	19.952	22.0471	22.9631	20.4123	32.0328	32.1425	29.5855
FBgn0013772	8.73844	6.72696	11.6085	10.4753	9.32358	7.71329	16.8787	26.787	23.5429
FBgn0013773	9.89531	10.8671	10.7488	10.8618	14.9767	9.20677	7.84703	9.54273	8.43014
FBgn0013799	12.6776	11.9966	9.80337	12.4366	10.8406	12.9654	15.9137	16.8684	17.0942
FBgn0013810	10.6761	8.80476	6.24947	9.79965	4.98448	8.39957	8.45009	10.4535	10.8148
FBgn0013811	5.33981	4.21158	3.08607	4.27413	2.94606	4.21827	3.60411	4.49915	4.63007
FBgn0013812	1.26172	1.13401	0.631467	0.947645	0.603143	0.993358	1.50966	1.29656	1.38249
FBgn0013813	8.99193	7.33516	5.06208	8.73796	4.88843	8.34189	5.84348	7.59883	7.78823
FBgn0013949	14.5791	15.2895	18.1063	18.9807	21.308	14.2565	12.2914	16.3618	17.2966
FBgn0013953	4.65969	3.82268	3.44024	3.52232	3.14339	4.20055	4.54729	3.60499	4.28321
FBgn0013954	275.762	279.514	274.66	243.325	350.028	262.41	217.338	292.483	278.578
FBgn0013972	21.7318	19.0303	19.8736	21.7674	24.4806	24.3919	24.1052	23.0649	22.6948
FBgn0013973	6.92282	5.79703	5.3804	7.24544	6.2709	7.87235	10.6925	9.22955	9.1738
FBgn0013981	368.586	402.127	419.679	379.148	411.417	379.225	360.92	380.795	383.103
FBgn0013983	21.7389	22.4191	23.4386	19.6929	21.7484	20.5539	20.706	22.0259	21.803
FBgn0013987	44.6253	42.0259	36.2683	43.9005	41.7075	43.3819	50.2956	49.3585	53.1138
FBgn0013995	44.8496	38.2966	30.2148	44.1476	30.9388	42.5332	40.2209	39.1641	43.1316
FBgn0013997	21.3008	19.6804	17.2686	21.6303	16.5641	19.4972	21.4822	24.7525	24.2592
FBgn0014000	40.2074	51.2567	51.515	45.5179	59.1072	39.8829	38.5772	39.4326	34.8007
FBgn0014006	14.1464	12.8512	11.3875	12.996	12.187	14.6633	16.8629	15.701	16.9475
FBgn0014007	8.9228	8.21466	5.95427	7.7909	6.44521	8.44357	9.54931	10.506	10.8522
FBgn0014009	91.5797	95.539	87.5114	99.4968	92.23	97.0766	100.721	94.8514	101.697
FBgn0014010	85.1214	84.1123	75.2847	86.416	83.4834	88.1599	98.852	103.17	103.952
FBgn0014011	32.7876	30.7022	26.6829	31.8662	27.5878	34.1552	41.965	43.6783	42.2793
FBgn0014018	32.0138	29.1788	27.2352	30.5782	28.9517	30.2026	41.5572	38.7931	43.7364
FBgn0014019	28.5395	28	32.3597	43.9945	42.3152	44.6649	34.5081	30.7293	32.6981
FBgn0014020	201.181	189.031	178.372	184.573	190.415	183.037	218.828	222.923	231.226
FBgn0014022	5.45543	6.0423	5.76036	7.18114	6.4302	5.90702	7.39134	7.53389	7.73839
FBgn0014023	34.2876	34.3909	31.1861	31.4977	35.2311	36.9068	37.328	44.8855	41.5102
FBgn0014024	9.5693	8.76528	8.89848	9.04826	10.6299	9.63255	9.91559	11.5035	10.9207
FBgn0014026	837.662	808.155	855.727	809.148	1096.21	843.039	948.877	945.242	990.446
FBgn0014028	500.717	505.873	475.364	514.881	537.386	539.788	715.992	549.347	650.663
FBgn0014029	23.7327	24.4301	22.7871	24.5724	25.5245	24.0158	26.0168	26.6959	32.2794
FBgn0014031	58.7996	65.2665	63.1528	48.9876	85.2947	42.983	38.4034	54.646	46.4178
FBgn0014032	11.851	12.9124	13.6292	12.5645	13.4103	11.5081	12.4647	11.0896	12.3832
FBgn0014033	9.85993	9.34403	6.11381	9.3789	12.6725	7.58416	9.73847	17.7676	14.6921
FBgn0014037	38.4435	35.2455	28.3579	38.4632	30.3325	37.7047	43.8756	43.0196	47.6374
FBgn0014073	7.10058	6.881	5.03213	7.65658	5.61089	8.28246	13.2216	10.522	12.134
FBgn0014075	24.1076	20.3895	17.275	24.0932	23.1409	24.9211	23.0797	27.1108	32.0004
FBgn0014076	0	0.173981	0	0.173897	0.196906	0	0	0.200014	0
FBgn0014092	14.5956	12.4549	14.9715	12.1223	13.7725	14.0635	12.85	13.896	15.0672
FBgn0014127	17.6743	17.2857	14.9136	16.9491	13.887	17.1052	14.4285	16.0453	17.8589
FBgn0014133	15.6348	12.8723	10.5384	14.5148	11.1124	14.4398	19.546	18.4556	19.1611
FBgn0014135	5.60525	5.88427	4.53492	4.39678	3.87939	5.35687	4.76812	4.18142	4.24845
FBgn0014141	26.1723	23.6978	18.0328	27.6854	18.8112	26.3608	31.7601	29.8214	33.9029
FBgn0014143	2.0057	1.47962	0.696525	1.33101	1.2978	1.87454	2.29463	2.46647	2.22183
FBgn0014163	57.5675	60.2946	50.4922	64.5759	50.0595	67.2916	79.472	107.519	95.2096
FBgn0014179	16.6231	18.0186	16.7276	17.5306	15.4868	15.7426	11.378	15.2259	13.8842
FBgn0014184	718.238	710.477	648.608	735.987	694.444	763.15	865.606	759.838	829.861
FBgn0014189	21.1273	21.9159	20.9522	23.2104	26.3614	24.7461	24.798	27.5483	30.8881
FBgn0014269	15.1593	12.3403	15.7158	15.4858	15.689	17.0353	15.2058	17.4365	17.0594
FBgn0014340	5.32299	5.18481	3.8924	5.1535	4.14019	5.45155	4.58078	4.93404	4.7314
FBgn0014342	10.9793	9.28503	7.61123	8.07439	5.53877	7.696	6.46488	6.7437	7.06736
FBgn0014343	5.03547	4.59513	3.90378	5.77457	4.01406	6.6671	8.25211	8.05224	8.44917
FBgn0014366	16.6919	15.8783	14.7941	15.5205	16.332	16.7112	14.3533	17.5561	16.0004
FBgn0014368	0.338271	0.305693	0.507895	0.0763861	0.691945	0.474226	1.37913	0.351432	0.374723
FBgn0014380	37.1484	36.7065	38.0696	36.996	38.1334	39.6155	41.747	46.3692	47.4072
FBgn0014388	11.8894	11.0636	9.2837	11.9997	8.58251	12.053	18.6905	17.1239	19.0024
FBgn0014391	884.901	880.032	853.059	891.271	909.743	932.585	1117.25	927.649	934.142
FBgn0014395	17.7211	19.2429	17.5611	14.0897	16.9307	18.3474	11.5368	14.9931	13.7924
FBgn0014396	68.3719	63.0654	51.6201	58.7739	60.669	62.0924	40.0164	67.3748	75.9377
FBgn0014411	28.5033	30.4012	26.6212	29.9599	27.6841	31.9002	34.5005	34.8519	37.7057
FBgn0014417	4.41943	4.54726	3.81067	4.36564	4.80785	3.89839	6.14098	5.98428	4.25392
FBgn0014427	42.1527	41.5259	48.9802	40.6202	63.4989	44.4353	37.6353	48.3333	55.9707
FBgn0014454	45.6831	34.2005	21.9669	40.3532	27.656	52.2186	117.262	124.933	70.0793
FBgn0014455	19.9029	17.5764	20.1944	18.8783	26.0131	20.2115	17.5597	24.7751	24.0063
FBgn0014464	0.284227	0.366935	0	0.440108	0.415284	0.455385	0.910483	0.67494	0.629712
FBgn0014465	0	0.0829591	0.0918886	0.0414594	0.0938903	0	1.77778	2.3843	2.33893
FBgn0014466	0	0	0.0849483	0	0.0867988	0	0	0.0881685	0
FBgn0014469	62.7967	64.4833	57.0784	72.274	94.4751	70.4284	55.3339	58.9265	54.7534
FBgn0014848	0	0	0	0	0	0	0	0	0
FBgn0014849	0	0	0	0	0	0	0	0	0
FBgn0014850	0.476769	0	0	0	0	0	0.72892	0.495319	0.792218
FBgn0014851	0	0	0	0	0	0	0.660123	0.44857	0.239149
FBgn0014857	137.248	140.362	146.21	141.42	144.492	144.671	124.157	137.707	134.513
FBgn0014859	1.32182	1.31848	0.879982	1.70643	1.09046	1.86473	2.68182	2.28011	2.56245
FBgn0014861	1.7901	1.72255	1.75865	1.55703	1.52572	1.27027	1.62184	2.13527	1.61578
FBgn0014863	303.125	283.428	229.334	324.408	283.928	319.178	420.555	381.946	441.652
FBgn0014865	5.73545	32.0704	11.8408	140.847	18.698	18.0914	18.6337	69.6413	21.4431
FBgn0014868	68.1308	70.9223	72.8361	74.6158	89.684	77.74	70.1543	78.3678	81.5216
FBgn0014869	560.176	574.664	531.851	462.441	427.103	424.985	676.507	509.533	504.283
FBgn0014870	16.1494	13.6328	10.909	16.4475	12.5454	16.6476	19.2739	19.4264	21.7144
FBgn0014877	109.69	111.272	119.818	110.485	107.851	110.358	78.3346	98.0262	99.2266
FBgn0014879	28.27	29.1122	30.436	29.1723	31.4353	32.6427	27.7254	31.5471	29.2226
FBgn0014903	16.3062	16.2382	17.2425	10.735	13.5663	10.4134	15.8631	14.7726	15.2422
FBgn0014906	61.2662	55.9735	52.1029	59.4696	51.312	55.3114	59.9437	70.0429	65.8568
FBgn0014930	29.2176	28.628	29.8816	26.9647	33.8618	25.3777	27.5952	31.8392	31.7505
FBgn0014931	1.48684	1.43033	1.24823	1.1697	1.91313	1.70339	1.12437	1.49486	1.43454
FBgn0014949	0.201402	0.364011	0.100798	0.272876	0.205988	0.188232	0.307919	0.836954	0.557763
FBgn0015000	29.2138	29.9041	29.4845	29.768	24.3162	26.02	31.313	35.2736	34.3602
FBgn0015001	19.7305	20.9082	27.2732	22.7545	13.5733	14.7083	27.2926	26.1108	24.7189
FBgn0015008	42.5995	41.9115	40.3609	37.2158	34.6226	37.4434	31.4436	37.2662	35.2062
FBgn0015010	119.649	114.884	119.601	134.427	141.048	139.833	223.738	224.225	252.418
FBgn0015011	12.0513	11.1552	13.0885	14.1466	11.4275	14.0905	12.6314	15.9671	13.9445
FBgn0015019	38.361	36.5512	33.068	31.9242	35.2406	38.0712	37.9462	45.4086	49.4502
FBgn0015024	91.2212	85.2706	74.8398	84.8943	74.0494	87.628	99.4297	97.4072	99.7561
FBgn0015025	3.7579	3.88895	3.03348	4.10605	3.03757	4.47517	3.83024	4.28193	4.76714
FBgn0015031	744.626	766.465	727.75	769.833	800.637	786.666	943.73	807.823	837.507
FBgn0015032	1.36089	1.36648	1.00904	1.50239	1.31455	1.22479	1.02747	1.20438	1.39587
FBgn0015033	9.95501	9.98972	10.9427	10.1504	13.3049	11.0164	10.5824	14.6569	14.0722
FBgn0015034	22.6076	21.5082	20.7572	20.2245	21.2371	16.417	26.386	30.8376	29.1577
FBgn0015035	4.47079	2.93397	2.71703	4.03826	8.43751	9.99841	27.4497	15.6484	14.3271
FBgn0015036	6.48544	5.07463	4.75002	5.858	4.55689	4.78008	5.26674	6.32694	6.16215
FBgn0015037	39.2853	42.8399	41.0976	42.0443	45.6774	41.9539	21.5653	16.6939	17.9269
FBgn0015038	6.27847	5.79769	5.571	5.89393	8.91709	6.84162	7.76863	8.94387	11.2678
FBgn0015039	82.8716	81.2442	85.605	66.5775	132.973	70.0735	53.9226	64.2428	67.2873
FBgn0015040	10.7754	11.1323	9.13065	9.63332	11.6408	10.045	4.6066	3.57884	4.30447
FBgn0015075	16.8735	16.5549	16.6823	17.8116	19.0347	18.8661	20.0396	27.2751	28.0056
FBgn0015218	121.042	125.234	117.803	124.59	115.929	122.247	125.432	136.291	143.228
FBgn0015221	661.319	665.27	614.955	699.883	775.765	702.685	695.677	746.401	691.867
FBgn0015222	472.682	504.768	451.222	489.093	555.4	501.045	473.375	503.34	487.585
FBgn0015229	20.5728	19.9043	15.9956	18.6248	16.1044	21.505	32.1936	28.9196	33.3799
FBgn0015230	33.6325	31.1546	30.7986	35.0953	32.1012	35.6838	23.7499	30.0995	31.2857
FBgn0015239	29.2176	25.4351	24.1993	25.6917	28.191	29.1436	26.6443	28.581	28.5622
FBgn0015240	13.3561	12.7131	11.1634	12.1558	11.9613	13.148	14.5461	13.8757	15.8092
FBgn0015245	143.522	131.31	135.091	137.51	155.744	149.307	137.007	154.821	155.77
FBgn0015247	74.3701	72.6185	65.88	72.4206	70.6073	70.4956	75.5494	74.8397	75.2529
FBgn0015268	72.2035	77.5424	71.5436	83.5383	75.2759	76.1371	90.8003	88.5769	89.4019
FBgn0015269	12.4382	9.92906	7.08025	12.2781	7.86909	12.5883	15.7522	15.3221	16.4856
FBgn0015270	1.42057	1.34903	1.13273	1.17439	1.23128	1.35018	1.05526	1.62593	1.3336
FBgn0015271	4.76472	4.6316	3.8761	4.16641	5.30013	4.79004	2.94103	4.31885	3.89034
FBgn0015277	11.0977	10.1936	10.3334	10.8742	10.4653	10.5423	14.0966	10.3308	11.0659
FBgn0015278	17.2577	14.7273	11.7443	15.9218	12.2521	14.5059	16.5855	17.4364	18.1622
FBgn0015279	10.8001	9.45493	8.14759	9.61173	8.36569	10.5577	13.3755	12.8909	13.7672
FBgn0015282	95.2116	93.5751	86.9003	84.9323	96.6539	93.2677	91.5009	102.571	105.21
FBgn0015283	124.917	130.652	126.187	132.054	132.805	129.566	115.064	135.392	131.717
FBgn0015286	30.8705	29.2229	32.0888	32.8362	35.1094	36.6849	35.8073	37.0058	36.9825
FBgn0015288	478.423	438.385	485.134	414.112	550.279	435.833	522.839	506.111	561.469
FBgn0015295	5.70182	5.09802	4.07233	6.03815	4.82619	5.66821	7.89266	7.11783	7.67332
FBgn0015296	21.6455	20.1306	16.4977	19.7412	20.5417	21.4927	17.8701	21.7704	23.4459
FBgn0015298	46.931	46.7986	48.5961	44.251	49.2033	49.2246	46.185	51.3554	51.0105
FBgn0015299	28.1396	34.338	34.9841	32.8642	35.3796	31.4924	29.412	38.1724	34.5472
FBgn0015300	28.4609	28.3971	26.8998	30.0079	29.4336	33.1262	22.6463	22.9731	21.9172
FBgn0015316	10.47	9.46167	10.405	4.98276	7.63788	7.11981	1.37698	2.33922	1.7044
FBgn0015320	73.2461	71.5891	75.5371	74.5984	66.1441	73.5597	54.0899	73.0823	66.8677
FBgn0015321	104.782	100.837	103.701	97.9451	95.899	101.975	87.9202	101.033	96.022
FBgn0015331	18.973	18.1031	14.6532	17.6594	15.0709	18.3624	16.8842	18.9608	18.9371
FBgn0015336	4.0624	3.31671	3.25305	3.69469	4.58472	4.03242	4.99729	3.63833	4.22085
FBgn0015338	33.9568	36.0837	31.5983	36.1818	37.9587	34.2083	29.8277	35.3224	33.9773
FBgn0015351	4.20352	4.09374	4.45267	4.01802	4.54967	4.34821	6.32268	5.51184	5.87713
FBgn0015359	58.4344	61.1909	57.7043	63.9658	62.6728	68.2141	48.4253	53.9065	53.9151
FBgn0015360	12.0512	10.6466	9.91487	11.4373	10.5669	10.8116	13.0944	12.8597	13.0193
FBgn0015371	10.4576	9.20068	6.82476	11.0687	8.44978	11.3382	17.3267	13.9915	15.0548
FBgn0015372	19.4703	20.2291	18.2637	21.9306	20.2713	23.046	20.0828	25.5573	24.3452
FBgn0015376	1.03906	0.751195	0.817194	0.884907	0.728723	0.554924	1.08933	0.956122	1.11815
FBgn0015379	32.7914	31.2489	35.7427	32.5936	33.5861	33.1973	25.9901	35.1914	34.3446
FBgn0015380	4.11635	4.67087	4.18228	5.50728	3.89353	4.97529	7.38173	5.43407	6.65133
FBgn0015381	0.570383	0.368179	0.44859	0.711468	0.638929	0.482315	0.525996	0.493814	0.496452
FBgn0015391	3.0918	2.53479	2.33969	2.7159	2.76013	2.87969	2.90225	3.9958	3.88399
FBgn0015396	3.48436	3.17128	2.59088	3.70928	2.97823	3.67521	3.85585	4.78349	4.60424
FBgn0015399	5.27814	4.40983	3.32279	5.44215	3.87049	5.53799	7.61286	7.12167	7.20752
FBgn0015400	3.3089	2.92767	2.09257	3.10132	2.15232	3.29956	4.55795	3.45203	4.17158
FBgn0015402	7.87949	7.05769	6.94586	7.54972	6.6074	7.82806	8.45715	9.13584	9.0758
FBgn0015477	11.1633	9.92063	7.3937	11.5238	7.82661	10.9417	12.6257	14.0379	15.0915
FBgn0015509	41.3182	36.6681	35.1113	38.8715	35.2356	37.9116	41.487	43.432	45.0768
FBgn0015513	13.1266	11.3391	8.69511	14.0769	10.4969	12.605	18.1014	18.6244	18.2477
FBgn0015519	1.6551	1.07013	0.741393	1.41651	1.12229	1.44431	2.09239	1.748	2.24876
FBgn0015520	21.3743	20.3757	16.3355	19.0379	18.0091	19.3282	13.9402	16.9891	15.9559
FBgn0015521	391.349	372.219	408.515	363.691	441.92	380.474	362.251	389.744	373.865
FBgn0015522	19.5879	16.0606	14.0993	15.9534	17.8955	13.3189	18.6751	15.7199	18.2245
FBgn0015524	2.42454	2.17815	2.34122	2.57644	2.97569	3.21238	4.08477	3.70423	3.98132
FBgn0015527	10.0046	9.88471	9.16113	11.5663	9.87958	10.7919	12.7414	13.3244	14.0951
FBgn0015543	6.58006	11.8927	10.5382	10.6982	5.3839	8.60969	10.7308	16.4066	14.5783
FBgn0015544	19.1611	18.9332	18.4593	17.0221	17.713	18.0065	14.3792	17.8832	17.4939
FBgn0015546	3.25069	3.23139	2.66814	4.22813	3.87883	4.21287	5.65465	4.84062	4.70529
FBgn0015550	0	0.163036	0.0451462	0.162957	0.184519	0.168614	0.275826	0.140573	0.0999261
FBgn0015553	1.46716	1.38035	0.965638	1.12553	1.35668	1.54027	2.13044	2.17153	2.04828
FBgn0015558	7.55584	5.85922	4.20454	8.60226	5.65076	9.14844	11.9312	10.6805	10.9412
FBgn0015561	2.21697	1.79798	2.38981	1.95114	1.74419	1.54072	4.40343	3.48438	3.40044
FBgn0015568	31.8118	32.0195	31.2083	30.9004	34.8502	29.224	24.0299	26.7969	25.8158
FBgn0015569	24.6636	27.7398	26.0429	23.8713	23.1685	25.6588	17.7349	20.8055	20.3205
FBgn0015570	3.25315	3.56837	2.96434	2.59391	5.82837	4.17271	2.69836	3.82259	3.42974
FBgn0015571	60.8635	61.1582	58.1762	54.9976	51.493	55.9076	42.4465	54.6561	52.3568
FBgn0015572	4.20198	3.17683	3.50942	2.90241	3.37071	2.74648	3.10718	4.02309	4.80691
FBgn0015574	27.366	24.2576	23.4642	23.6314	23.2797	25.6743	17.2264	19.0807	20.2873
FBgn0015575	75.9215	84.2772	76.4715	69.5659	112.042	73.2717	60.1491	65.0204	62.4704
FBgn0015576	26.5043	27.0687	24.531	27.4491	29.67	29.2502	26.2004	29.5724	31.6931
FBgn0015577	33.4503	32.7667	26.8862	35.3879	26.505	32.4843	35.5397	33.3074	36.6853
FBgn0015582	11.1442	10.355	11.584	9.91119	12.3332	10.1751	10.3394	10.0935	10.7941
FBgn0015583	69.1395	67.2349	68.0778	76.253	94.5412	88.6161	78.8964	67.2752	64.6575
FBgn0015584	1144.82	1174.99	1265.2	1329.8	1468.8	1453.09	1176.9	1150.98	1043.52
FBgn0015585	475.313	485.394	531.286	558.733	504.022	614.289	504.975	464.189	396.227
FBgn0015586	229.973	241.077	226.752	324.772	333.875	359.446	330.525	245.32	226.134
FBgn0015589	10.6618	9.21649	6.80569	9.36504	7.94736	10.2549	14.7465	14.6202	15.9019
FBgn0015591	17.054	16.1257	14.1705	15.2852	16.6342	16.985	25.0333	25.3792	23.1224
FBgn0015600	44.2266	41.2851	36.3305	41.6271	33.6592	40.41	41.3143	42.9794	43.8061
FBgn0015602	12.6657	10.6315	11.5755	10.9203	11.6996	11.5099	10.843	12.1443	14.391
FBgn0015609	3.79044	3.08164	2.28447	4.11691	2.55947	4.08518	5.7475	5.32451	5.82523
FBgn0015614	81.8054	81.4249	75.9587	78.0803	72.3215	76.7173	79.4844	76.0294	82.6172
FBgn0015615	6.81085	6.11172	5.38217	6.92901	6.08602	6.78984	7.47784	7.96965	9.13317
FBgn0015618	2.57608	2.5551	2.07543	2.32685	3.0203	3.22974	2.36951	4.37348	3.20169
FBgn0015621	5.47423	4.59864	5.44092	6.02408	5.04687	6.77364	4.04718	4.726	5.63708
FBgn0015622	146.458	124.712	131.598	145.359	140.371	153.553	149.663	157.62	160.336
FBgn0015623	408.551	391.558	335.961	496.514	421.702	452.773	541.801	538.013	532.281
FBgn0015625	13.7955	10.2988	9.67285	10.8054	8.00909	11.0248	8.04948	9.45101	9.22834
FBgn0015663	12.1807	13.2129	11.3364	12.5282	13.2046	10.3705	6.99416	7.88747	8.75676
FBgn0015664	9.19879	7.70831	6.663	8.30884	7.38974	8.78484	9.95548	10.8773	11.1905
FBgn0015714	50.6767	58.5648	51.7835	59.2398	75.5554	59.6845	3.34521	4.04544	5.23787
FBgn0015721	4.60735	5.33357	4.15442	7.63534	6.85418	6.29895	4.26913	4.47014	4.47113
FBgn0015737	76.794	75.4128	61.2825	73.8319	72.4223	79.4955	103.437	110.422	117.402
FBgn0015754	54.2141	50.8502	42.8125	58.7779	48.773	55.3412	72.5682	64.5469	68.5939
FBgn0015756	583.44	553.788	611.927	590.465	774.25	613.412	640.531	675.657	643.639
FBgn0015765	17.8145	17.2146	16.0367	17.4717	16.4161	17.9134	18.3672	20.3401	21.8183
FBgn0015766	415.013	413.965	381.813	432.236	387.946	436.651	497.42	504.038	503.2
FBgn0015770	47.1067	47.4671	49.6726	45.9543	39.7603	42.0858	26.0405	37.2669	33.7338
FBgn0015772	17.247	14.7738	11.3471	17.7531	12.6544	17.2412	22.8547	20.8692	21.6418
FBgn0015773	4.68418	4.15515	3.88328	5.1395	3.87969	5.72078	6.15101	5.46355	6.43048
FBgn0015774	4.95164	3.72011	2.61359	4.64257	2.85097	4.67731	6.17384	5.95077	6.85328
FBgn0015776	254.156	235.77	198.237	264.435	207.569	252.834	272.387	267.046	281.883
FBgn0015777	115.266	113.704	108.047	121.747	89.444	119.078	115.016	121.066	114.534
FBgn0015778	72.3082	68.3771	62.1656	66.3534	57.9455	65.7325	61.844	70.1846	72.6557
FBgn0015781	24.3873	26.4613	26.2633	25.7426	31.336	26.2134	23.4736	26.5753	26.5142
FBgn0015789	62.5928	57.8654	51.765	55.8314	48.5813	58.4036	80.4179	79.9394	82.686
FBgn0015790	124.863	119.965	111.897	130.473	121.372	130.401	151.976	164.145	165.466
FBgn0015791	90.0937	92.1697	85.986	87.8493	83.5998	86.7165	79.9112	88.5469	86.1342
FBgn0015793	36.5149	35.9052	36.0279	37.7332	37.2573	36.1585	32.3441	36.4453	39.1495
FBgn0015794	65.1608	68.5779	70.6492	71.2531	70.301	65.858	76.0542	72.5486	72.949
FBgn0015795	163.035	169.242	159.911	167.73	157.788	162.831	190.566	184.701	185.361
FBgn0015797	39.7753	36.4942	34.4883	36.1561	40.0591	39.7789	42.3486	49.4296	50.6287
FBgn0015799	13.087	11.4908	10.2565	12.9958	9.44823	13.3725	12.5002	15.0303	14.6149
FBgn0015801	31.2858	33.1473	31.9098	39.8062	35.9703	36.4995	35.8466	33.3436	35.7924
FBgn0015803	9.13932	7.48264	6.09875	8.39624	6.58541	8.59383	10.0318	9.80794	10.8535
FBgn0015805	16.1019	17.6781	15.9816	19.0994	17.0699	19.4453	17.7949	19.6888	24.3256
FBgn0015808	46.7845	49.6787	46.8806	44.2859	53.7461	48.3742	35.2828	43.6754	40.8617
FBgn0015818	9.64782	10.251	9.30594	9.66509	11.1233	7.92396	8.99919	10.4484	12.242
FBgn0015828	15.1625	15.8968	14.0507	15.5146	15.0837	16.1085	15.8166	20.1213	18.6992
FBgn0015829	21.082	19.4389	18.3573	20.9002	19.8967	18.6622	16.8584	21.19	21.1703
FBgn0015831	52.8098	49.5008	52.392	54.1284	44.1483	50.3191	32.1622	36.5764	36.0961
FBgn0015834	124.31	120.931	128.311	128.872	134.695	123.199	131.528	142.036	127.941
FBgn0015838	6.76774	6.19054	5.25969	6.43603	5.71192	6.81371	8.24398	8.31723	8.77701
FBgn0015872	38.02	32.8993	30.4376	48.6826	37.0771	48.4324	56.3451	62.6239	57.9163
FBgn0015903	8.75953	8.98069	8.45575	10.0955	8.48045	9.47425	12.381	11.8458	12.3237
FBgn0015904	2.87358	2.98045	2.5168	2.62506	3.07259	2.7467	4.26021	3.79958	3.59922
FBgn0015905	9.30941	9.51979	8.02221	7.30234	7.08733	7.88291	10.3804	11.3078	11.4757
FBgn0015919	3.76086	3.15734	2.60618	3.61812	2.61743	3.8685	5.05809	4.09215	4.35102
FBgn0015924	41.288	39.7808	33.849	41.0564	38.0881	39.7073	47.2229	64.3417	60.0301
FBgn0015925	7.73132	7.97869	6.2579	6.66004	8.32225	8.16243	6.27494	5.45392	7.13704
FBgn0015926	0.204141	0.184481	0.183904	0.276587	0.417578	0.22895	0.436949	0.869545	0.949786
FBgn0015929	4.78624	5.04617	4.50903	4.86005	5.08718	5.05799	4.01749	4.84247	4.01982
FBgn0015946	2.5445	3.09147	2.91484	1.25131	0.98314	1.2419	1.09503	2.08543	1.94177
FBgn0015949	18.8494	18.6049	15.4923	18.6905	16.5795	19.5742	24.058	22.3461	26.8663
FBgn0016013	19.6735	25.0492	23.7528	25.037	32.7751	25.4638	21.9817	28.3055	29.9567
FBgn0016031	39.2728	37.0355	33.0599	45.4676	29.4817	42.1416	45.1596	42.503	44.4781
FBgn0016032	22.2236	19.9251	21.1065	23.2347	21.5663	24.5319	21.4029	21.0885	21.0323
FBgn0016034	13.08	13.2928	11.551	13.4678	12.8984	12.8088	9.46422	13.2875	13.6241
FBgn0016036	1.25391	0.871654	1.06202	1.04548	0.690556	0.811326	1.27805	1.00208	0.961638
FBgn0016038	49.1839	53.9221	44.8033	47.2572	41.7535	48.3767	40.9709	44.9456	45.7249
FBgn0016041	46.6104	42.8465	41.1145	40.4706	38.1948	44.5747	43.0922	50.841	52.4775
FBgn0016047	0.770753	0.754567	0.86334	0.63817	0.563073	0.780381	0.776239	0.705416	0.630193
FBgn0016053	4.0425	4.44112	4.16541	4.29577	5.63433	4.37081	2.98925	3.45865	4.47812
FBgn0016054	11.2605	11.7785	9.20789	10.4514	9.83922	10.7935	7.72682	10.6393	9.42911
FBgn0016059	33.461	32.2924	25.8045	32.6379	25.0968	34.2035	36.7435	38.6765	39.9342
FBgn0016061	2.95017	2.42906	1.4765	3.03485	2.21271	3.38529	4.0761	3.70348	4.36651
FBgn0016070	14.3225	12.8849	9.75644	12.7841	9.78772	13.2805	14.7953	15.0304	16.1872
FBgn0016075	18.3407	17.4288	11.1496	26.9477	24.3261	24.9354	36.055	46.642	42.6143
FBgn0016076	21.8532	21.7454	16.2332	24.0969	16.8356	22.3946	27.5841	28.5373	31.5963
FBgn0016078	22.6848	21.6544	22.0453	25.0656	24.1023	26.8002	32.5945	32.3995	33.9611
FBgn0016081	20.8144	16.4383	11.3961	19.9049	13.7615	18.8211	22.1122	21.9544	24.5289
FBgn0016119	722.154	704.276	692.39	698.757	801.681	741.123	858.176	716.936	745.553
FBgn0016120	809.304	794.236	762.105	823.354	903.854	834.071	1159.15	911.394	967.033
FBgn0016122	73.9391	80.5547	73.3088	70.5981	77.9269	67.8687	47.9999	65.1647	64.0258
FBgn0016123	99.1756	89.4623	83.4834	102.244	70.4536	100.21	97.5529	96.9516	88.2873
FBgn0016126	102.801	98.8561	85.2999	94.4206	93.3172	93.1053	95.9206	96.4425	98.1454
FBgn0016131	4.07766	3.2618	2.69502	3.24259	3.15282	3.51926	4.07661	5.27006	5.10061
FBgn0016641	10.1963	9.21432	6.86732	10.2883	7.57904	9.97237	12.7879	11.9122	12.5547
FBgn0016650	7.96101	7.81404	5.9989	7.78332	7.07493	7.63549	6.59475	6.629	8.71981
FBgn0016660	0.878143	0.899381	0.615292	1.87721	1.52683	2.0518	1.7901	1.21641	1.2646
FBgn0016672	49.4734	47.4334	51.8531	52.7951	62.5139	59.7511	52.1719	48.9779	53.0588
FBgn0016675	34.4278	34.6581	36.7415	40.1289	54.371	41.6402	59.7315	54.0456	66.8813
FBgn0016684	56.8106	48.761	49.3821	46.5516	44.363	44.387	60.1866	75.8306	65.093
FBgn0016685	67.2482	75.4019	75.8607	76.2491	80.9249	78.6881	70.8548	84.6971	86.418
FBgn0016687	115.918	141.803	142.197	118.766	165.894	119.251	110.381	124.674	133.907
FBgn0016691	968.355	973.008	944.888	953.005	1036.47	971.141	1173.13	964.467	1023.34
FBgn0016693	61.1875	58.5923	52.6464	66.684	66.9574	70.89	76.8706	91.4666	89.1315
FBgn0016694	33.5188	31.0846	25.7793	32.8211	26.9237	33.9899	38.2299	41.8041	47.2311
FBgn0016696	36.0364	32.241	26.2836	35.51	38.6192	40.5265	53.2258	47.4983	54.6393
FBgn0016697	136.225	149.012	157.216	138.931	167.711	147.174	113.772	142.264	134.8
FBgn0016698	16.2069	16.8897	16.0154	17.2552	16.6464	16.1139	17.8544	21.5663	21.3148
FBgn0016701	54.057	52.1824	56.2281	55.5199	61.4101	57.8565	58.3343	59.1181	60.4078
FBgn0016715	21.7597	23.2036	20.5827	20.3424	46.068	21.9637	19.9607	25.4321	28.0817
FBgn0016726	875.116	874.416	1001.29	829.824	1045.33	917.256	802.729	871.449	844.531
FBgn0016754	11.0762	10.6309	8.0945	12.6915	8.72182	11.6512	14.0471	11.7091	13.1143
FBgn0016756	85.654	76.6501	62.9758	84.2187	61.9767	82.5541	96.3373	97.2036	106.365
FBgn0016762	8.66963	8.75225	8.5998	8.53636	9.46615	10.2196	8.27927	7.54637	8.99822
FBgn0016794	6.58852	5.28417	5.02859	6.41604	5.09601	6.17693	7.89054	7.2299	7.52658
FBgn0016797	11.0928	10.1941	7.37212	11.7383	8.72418	11.432	13.5162	12.8692	14.016
FBgn0016917	42.4381	39.1508	32.1246	38.6405	38.4727	39.3614	52.5958	51.4072	56.4176
FBgn0016919	8.38969	8.66924	7.60618	10.1558	10.6204	10.7011	11.9857	10.788	10.6269
FBgn0016920	0.753372	0.516916	0.656344	0.7939	0.756256	1.05616	1.33667	1.0001	1.08183
FBgn0016926	190.291	140.951	110.256	153.324	148.191	167.384	290.931	201.672	222.048
FBgn0016930	17.2749	14.595	12.9056	15.8663	11.8383	16.4533	24.2474	22.318	22.0789
FBgn0016970	19.5652	19.4808	21.1086	21.8524	20.3103	21.735	14.2698	16.9185	17.1961
FBgn0016974	31.9195	31.7075	30.707	29.813	22.9286	30.993	19.495	28.3227	24.2836
FBgn0016975	12.1181	9.40897	6.74007	12.0549	7.98361	12.9583	17.4107	14.4883	15.5953
FBgn0016976	12.1181	9.40897	6.74007	12.0549	7.98361	12.9583	17.4107	14.4883	15.5953
FBgn0016977	10.4014	7.66218	4.7298	9.77932	5.41294	9.24957	18.708	18.8478	21.3859
FBgn0016978	18.4773	16.5211	15.0375	18.1614	17.5648	20.0406	21.2577	23.9699	24.2227
FBgn0016983	16.7113	16.3198	15.3926	17.9264	16.0907	17.4747	18.3055	22.3578	21.058
FBgn0016984	20.414	20.0761	16.9793	21.6619	20.1609	22.2827	23.3707	26.1549	27.0071
FBgn0017414	6.31268	6.78665	6.75454	6.06242	7.97775	6.03551	5.7686	6.93521	6.30972
FBgn0017418	31.8933	29.606	20.7501	31.2136	19.1819	30.0781	34.8764	28.1283	29.1857
FBgn0017424	33.5597	20.0668	23.1336	6.09168	33.2943	7.54494	0.759216	4.5804	4.97316
FBgn0017429	24.0632	23.5463	22.2147	25.0854	25.8651	24.8102	24.1828	24.7765	25.6715
FBgn0017430	33.9803	32.3352	31.8971	30.1271	32.5519	35.2342	28.0508	31.1134	28.752
FBgn0017448	17.1844	14.5704	14.6851	20.4156	24.7545	18.6186	19.7924	22.7467	22.1092
FBgn0017456	103.911	115.71	114.126	103.53	88.0758	95.7067	63.0243	86.9588	78.6882
FBgn0017457	26.5568	26.9368	28.1512	27.8675	28.2598	29.8385	22.7194	26.6252	24.1457
FBgn0017482	8.33676	9.04064	9.74377	8.85907	11.561	9.16659	6.77281	7.74407	8.06716
FBgn0017545	664.079	650.45	700.075	688.986	846.577	713.967	871.03	886.201	858.155
FBgn0017550	19.5756	19.2361	15.9773	19.5856	17.7416	19.5746	25.728	25.7713	27.3692
FBgn0017551	12.5657	11.5793	9.85159	12.9155	11.3957	13.2482	7.69719	10.2251	11.0398
FBgn0017556	63.2798	65.2164	66.5615	62.4168	59.3925	61.0034	35.6067	51.2564	51.1739
FBgn0017558	89.6926	74.0302	66.8632	77.1207	92.5111	78.5492	92.2858	68.1677	74.0475
FBgn0017561	8.95957	7.72866	6.09323	7.9766	7.58515	7.21178	6.79442	8.17249	10.5187
FBgn0017566	312.279	299.409	251.94	294.322	260.487	294.653	379.443	318.594	328.476
FBgn0017567	390.316	397.777	383.589	394.088	436.574	406.452	515.655	430.668	481.43
FBgn0017572	40.0464	39.8471	36.8441	40.7255	38.5617	43.7319	49.5019	46.7388	49.8835
FBgn0017577	2.42915	2.86793	1.68635	1.45096	1.88338	1.39147	1.55743	2.23873	2.03989
FBgn0017578	23.9859	20.935	22.8654	23.8532	24.6464	22.8242	22.5744	22.158	24.4934
FBgn0017579	899.152	912.066	985.538	902.371	1191.61	961.835	967.793	962.757	1014.87
FBgn0017581	147.173	138.171	122.148	147.607	125.003	135.65	211.171	182.327	200.718
FBgn0017590	9.05684	7.69181	5.71937	9.08006	7.92936	9.3731	13.291	10.5423	11.8713
FBgn0019624	1249.98	1296.74	1362.75	1320.04	1422.06	1308	1599.6	1370.65	1456.41
FBgn0019637	4.06587	3.78508	3.96753	3.96779	4.57637	4.50652	5.68518	7.32313	6.60889
FBgn0019643	86.4467	88.0741	82.1816	93.4424	87.9984	90.7541	69.9143	78.3502	79.8582
FBgn0019644	1220.22	1279.03	1215.69	1250.57	1323.52	1265.77	1424.35	1155.55	1200.08
FBgn0019650	6.6643	5.88963	4.88042	7.32527	6.01415	7.30476	9.38977	7.4836	9.17378
FBgn0019660	10.4636	8.88475	8.43521	8.37298	10.0555	8.66363	13.4566	11.4544	12.6025
FBgn0019661	147.547	131.424	109.158	134.367	116.845	137.307	180.526	171.112	188.398
FBgn0019662	21.59	21.5591	16.5059	21.7363	22.1202	24.6269	25.6251	26.5118	26.3856
FBgn0019686	3.76161	3.13238	2.75986	3.39769	3.82712	4.49118	3.41249	3.53968	2.39982
FBgn0019809	0.165067	0.14917	0.0413065	0.186371	0.168825	0.154273	0	0.128617	0.137141
FBgn0019828	514.961	514.73	536.12	495.045	426.724	462.29	307.026	441.294	400.795
FBgn0019830	117.457	114.387	124.685	103.191	145.824	113.022	102.616	116.396	117.926
FBgn0019890	39.4003	35.8272	30.4561	34.9073	30.0013	35.5905	43.6175	37.1533	37.757
FBgn0019925	90.156	96.0221	88.397	101.766	108.615	104.067	98.2763	112.853	113.652
FBgn0019928	52.7863	51.1174	58.7972	48.4034	68.2758	39.275	38.9806	40.0893	50.9909
FBgn0019929	32.7028	45.4052	38.6551	39.7333	50.4841	39.651	31.9465	36.8007	38.7123
FBgn0019932	41.1668	51.4233	47.7665	46.6484	50.3322	41.4457	32.8794	43.3801	42.2555
FBgn0019936	632.879	619.262	693.931	619.423	839.969	656.685	727.964	727.581	757.308
FBgn0019938	4.13372	4.069	3.72109	4.61385	4.07305	4.95082	6.28621	7.07571	8.20479
FBgn0019940	41.582	40.6009	45.176	41.0128	47.4172	43.3299	56.3709	62.7073	61.6442
FBgn0019949	13.7985	13.2931	12.7043	12.5811	15.5106	14.1736	15.0593	16.1611	15.2854
FBgn0019952	20.8219	18.4396	16.8937	20.8971	19.5116	20.63	20.9135	22.1837	23.9479
FBgn0019957	313.738	313.624	287.949	286.415	282.988	279.488	376.998	321.997	330.379
FBgn0019960	159.538	148.891	137.479	148.732	132.384	141.444	174.164	163.983	166.478
FBgn0019968	23.8366	19.7719	14.0412	23.0434	15.5248	23.3052	26.4188	25.5254	27.0663
FBgn0019972	15.6542	13.4933	12.5254	16.0985	13.0022	14.8635	13.3132	14.9943	14.4693
FBgn0019982	93.1311	88.3682	91.6932	82.5702	100.324	84.6876	78.8635	78.6008	81.2741
FBgn0019985	4.44721	3.70451	2.58914	3.89399	3.55833	4.65121	6.44463	5.23314	6.30049
FBgn0019990	7.15122	6.2811	5.29114	6.64068	5.5946	6.72267	6.27441	5.68289	5.70743
FBgn0020018	39.5014	39.0806	39.5395	32.1931	34.642	33.0393	29.5826	31.6306	29.2578
FBgn0020224	11.8798	10.9191	8.90673	12.1828	9.46798	11.1176	13.3496	12.7151	13.9555
FBgn0020235	661.625	655.05	624.391	662.28	684.092	681.887	1040.48	778.732	809.458
FBgn0020236	137.35	131.376	106.29	116.893	126.392	112.694	96.9479	99.0937	97.469
FBgn0020238	190.996	176.716	162.555	183.655	177.305	189.203	204.244	221.022	222.802
FBgn0020248	0.414415	0.88519	0.527945	0.476409	0.577978	0.528157	0.57599	0.665379	0.792943
FBgn0020249	48.3075	48.1249	47.5644	50.1023	53.9695	53.7416	66.3407	63.9003	60.4376
FBgn0020251	8.03903	7.02415	6.09755	8.38881	6.79214	8.61778	11.2474	12.1387	11.5788
FBgn0020255	136.359	137.635	136.085	134.505	131.336	139.695	127.325	151.025	147.913
FBgn0020257	9.40917	10.505	7.41537	8.8001	9.20924	10.1519	10.9742	11.8293	11.7953
FBgn0020258	1.09258	1.12841	0.976456	1.12786	1.39682	1.49523	1.67042	1.54048	1.33999
FBgn0020261	14.5245	13.9642	11.145	14.9889	11.114	14.6837	13.2583	16.7766	16.5443
FBgn0020269	11.4295	10.0376	8.4767	11.9034	10.6227	13.5211	13.3383	11.5713	12.1173
FBgn0020270	4.93946	4.26967	5.56523	12.4364	9.73776	11.1955	6.81002	6.32159	6.50264
FBgn0020272	2.47742	2.55866	2.32236	2.94813	2.09141	2.64619	2.04414	2.73723	2.57014
FBgn0020277	6.28029	8.4245	11.2958	7.62269	8.12947	8.62099	6.80127	5.81102	2.93501
FBgn0020278	7.80849	6.64339	5.76643	7.46028	6.40439	7.29203	8.49493	8.42457	9.57944
FBgn0020279	41.2798	35.4314	27.3979	40.2189	30.6167	40.2448	44.3042	48.9784	49.7925
FBgn0020280	17.3219	16.88	16.5796	16.8358	14.7772	16.2265	10.699	13.1859	14.1924
FBgn0020294	7.73038	6.56194	5.24702	8.53007	6.19577	8.74992	10.6858	9.4933	10.3484
FBgn0020299	5.06167	5.72162	4.65436	5.48637	3.50978	5.30798	6.01606	6.50643	7.43181
FBgn0020300	62.8311	67.4509	65.81	68.0107	68.7346	69.2816	54.6054	59.3691	62.6577
FBgn0020304	41.5726	39.0607	34.4598	40.7093	34.0553	39.5037	53.8296	50.8511	53.0903
FBgn0020305	8.5935	8.64504	10.5494	9.66603	11.7742	10.6835	8.6763	10.1912	11.4953
FBgn0020306	15.0633	12.6758	9.47212	15.5721	10.7614	13.6921	19.1061	19.808	21.3333
FBgn0020307	5.99822	4.59338	3.68427	5.9984	4.58117	5.40577	9.50798	7.0409	7.87427
FBgn0020309	30.4738	25.5151	18.6466	28.6013	20.0458	28.4932	36.3384	34.9411	37.142
FBgn0020312	5.21763	4.83665	4.22658	6.36476	6.24417	6.93761	6.44199	7.79566	7.95478
FBgn0020369	81.6654	87.5587	78.2168	83.2208	87.8987	86.781	84.8416	101.3	98.5003
FBgn0020370	32.8147	31.1245	28.8604	31.0373	30.4792	33.2619	37.4645	38.8714	38.7831
FBgn0020371	104.77	103.075	103.106	100.688	97.7751	96.4905	69.0342	85.0251	82.0629
FBgn0020372	36.6428	35.4154	32.3305	37.8234	38.7492	43.4541	56.8675	47.2575	45.8403
FBgn0020376	0.0822507	0	0.08233	0	0.168247	0	0.0838342	0.427255	0.273342
FBgn0020377	2.06818	2.27211	1.62366	3.29663	2.86183	2.08454	3.67865	4.92925	4.71686
FBgn0020378	4.14937	4.00632	3.03852	4.35944	2.92602	4.79652	4.49636	3.44865	4.3062
FBgn0020379	5.39382	5.40554	4.91449	5.32484	4.86242	5.44505	6.87208	5.81922	6.41553
FBgn0020381	15.074	15.6809	16.4116	16.8926	17.517	17.7944	19.2529	22.2345	19.8761
FBgn0020385	51.6912	50.6909	45.4564	35.1859	80.7135	35.4272	23.8115	36.571	38.5819
FBgn0020386	46.3806	43.2043	35.0341	51.304	38.1371	49.5849	57.9222	48.6772	51.3221
FBgn0020388	14.8439	13.712	12.0289	14.4885	12.3441	13.1439	18.4878	19.2047	16.6932
FBgn0020389	7.51678	7.91067	6.28589	7.47711	7.03915	8.06272	9.14852	9.75332	11.2429
FBgn0020391	2.46483	2.40188	2.03618	2.56166	3.06766	2.95588	3.05711	3.14692	3.6351
FBgn0020392	22.9569	21.273	18.8396	19.826	22.1781	19.87	20.4267	24.5661	28.9546
FBgn0020399	76.3624	73.3254	73.522	68.8735	60.1981	62.6484	48.2744	63.1257	60.694
FBgn0020407	3.77042	4.13744	4.50576	4.41344	3.62017	4.02728	4.86258	4.79648	3.87839
FBgn0020412	25.8274	23.569	18.4235	24.8394	19.2395	24.1452	21.749	24.9442	26.6935
FBgn0020414	30.8567	31.8152	30.9108	30.5927	36.3553	30.2468	35.0663	44.0725	58.9973
FBgn0020415	61.621	73.0885	64.7323	64.9843	70.6011	62.4908	55.4471	68.6588	69.8612
FBgn0020416	19.0143	22.35	22.2269	21.4985	22.4391	18.6408	29.4094	44.9649	68.3453
FBgn0020429	0.293191	0.176636	0.0652163	0.264826	0.333185	0.304465	0.265631	0.439976	0.433047
FBgn0020440	10.1557	8.74502	7.18772	9.74457	7.83392	10.1148	11.8499	12.3626	13.2198
FBgn0020443	44.4828	42.6798	37.9171	42.9444	42.1639	45.8199	41.0417	53.1858	54.5382
FBgn0020445	2.98524	2.09075	2.05433	2.46049	2.09908	2.72028	3.0237	3.26616	3.24493
FBgn0020493	12.6173	11.3355	10.3646	14.3958	11.0431	13.4933	24.0409	19.5474	21.8782
FBgn0020496	34.3795	33.7276	28.3652	34.3976	28.6936	34.234	43.0215	42.52	43.6545
FBgn0020497	21.0017	18.119	15.9912	19.4528	17.0505	20.4844	25.7112	27.8401	27.5174
FBgn0020503	79.205	75.974	66.0688	78.5034	66.158	77.7156	80.6695	83.3384	85.9042
FBgn0020506	0.37212	0.364305	0.527677	0.280099	0.31716	0.231857	0.442497	0.579897	1.03055
FBgn0020508	39.0386	33.9495	38.8497	61.5292	92.5854	56.2621	55.8215	50.7851	61.0449
FBgn0020509	478.339	468.702	493.053	586.408	593.024	624.758	723.246	659.058	558.545
FBgn0020510	24.5112	22.4254	18.6769	23.5815	23.5146	23.157	24.2084	28.7023	27.4473
FBgn0020513	67.7003	74.2198	66.7096	58.7515	114.131	64.9281	68.5812	83.2506	89.2478
FBgn0020518	3.07913	2.22607	1.84926	0.556247	5.03878	3.45334	2.51073	5.1183	1.36438
FBgn0020521	37.2801	36.4871	30.9319	35.674	28.3305	41.2769	40.5545	41.8357	41.3565
FBgn0020545	104.802	91.3878	95.0323	105.543	99.6705	100.874	101.034	82.1516	85.782
FBgn0020546	0.0149013	0	0.0149157	0.0269194	0.0304812	0.0139269	0.0227823	0.0387028	0.0577748
FBgn0020556	0	0.0995605	0.137846	0.12439	0.169019	0.102966	0.0561458	0.2003	0.22883
FBgn0020616	6.88661	5.96059	5.59663	8.04706	7.3949	8.36346	10.0505	9.36547	10.6158
FBgn0020617	0.35287	0.69092	0.647552	0.796828	0.541356	0.687073	0.869186	0.763749	1.00981
FBgn0020618	481.678	469.621	513.069	521.211	646.616	521.802	556.017	556.69	574.505
FBgn0020620	13.8318	12.9368	10.9681	13.3086	10.4649	12.9707	19.3694	20.2165	20.1858
FBgn0020621	22.746	19.6354	14.5143	21.4244	15.1699	19.7604	26.4058	25.051	25.7019
FBgn0020622	11.4395	10.2851	9.23056	11.8089	9.37195	10.4733	12.096	13.6027	14.6766
FBgn0020626	49.9422	45.7472	40.99	47.4348	40.7182	50.1042	51.4011	54.6202	54.9308
FBgn0020633	1.52864	1.83587	1.27509	1.45155	1.8641	1.6851	0.818982	1.62883	0.91181
FBgn0020637	0.353845	0.639534	0	0	0.361901	0.165353	0.180328	0.183806	0.195988
FBgn0020638	0	0	0	0	0	0	0	0	0
FBgn0020639	0.185104	0.167277	0.185282	0.334391	0.189318	0.691998	0.377334	0.576918	0.410101
FBgn0020640	0	0	0	0	0	0	0.205711	0.209678	0.223574
FBgn0020641	0.155956	0.140936	0	0.140868	0.47852	0.145758	0.317917	0.162024	0.345524
FBgn0020642	0.380471	0.515743	0	0.343662	0.194567	0.177795	0.581693	0	0
FBgn0020643	0	0	0	0	0	0	0	0	0
FBgn0020644	0	0	0	0	0	0	0	0	0
FBgn0020645	0	0	0	0	0	0	0	0	0
FBgn0020646	0	0	0	0	0	0	0	0	0
FBgn0020647	59.1573	54.3811	46.3641	58.5487	49.9555	57.6552	68.9204	59.5513	64.9944
FBgn0020653	138.043	126.989	122.545	118.125	126.694	125.09	135.313	135.884	141.399
FBgn0020655	32.6219	30.1881	27.6724	32.1295	33.9302	33.5462	34.9876	37.8643	39.6591
FBgn0020660	7.89744	7.45305	8.00511	7.40428	7.7194	8.31532	10.1892	10.1261	11.1294
FBgn0020762	12.3109	12.1103	10.0489	12.7249	11.3171	13.7402	16.5064	17.7288	16.0322
FBgn0020764	224.109	218.314	204.121	219.857	209.208	214.279	280.811	220.745	232.197
FBgn0020765	7.49806	11.2932	8.5998	10.4412	5.59182	21.7532	83.9072	71.0819	36.512
FBgn0020767	25.1527	22.0636	18.9577	23.8854	21.8111	25.9427	32.146	30.0833	33.8648
FBgn0020880	0.0863152	0.0390012	0.172797	0.233894	0.264842	0.242013	0.527861	0.493205	0.908358
FBgn0020887	11.8621	9.34265	8.27157	10.9897	8.20001	11.174	13.4046	13.0299	14.2311
FBgn0020906	337.683	424.66	300.144	75.4518	432.339	184.654	35.1647	59.5844	72.1354
FBgn0020907	129.09	116.184	112.8	100.504	88.3004	96.575	107.84	128.045	160.503
FBgn0020908	2896.17	2787.13	2625.14	3344.78	2311.34	2979.81	3195.2	2612.97	2734.66
FBgn0020909	7.16271	6.73981	5.69134	8.2039	6.49503	6.55629	6.39743	8.59213	9.48875
FBgn0020910	506.525	488.414	529.132	503.028	651.151	513.011	595.542	575.004	598.832
FBgn0020912	13.3705	12.1072	11.6331	14.021	11.3912	13.0242	18.0975	16.3224	17.5233
FBgn0020930	33.7197	33.5821	28.7767	34.0407	32.1899	33.2792	30.4229	32.7724	29.9674
FBgn0021738	2.96798	3.74088	3.1272	3.80961	4.15392	3.43087	2.54747	3.28632	3.72042
FBgn0021742	0.449387	0.654284	0.37485	0.180404	0.17874	0.21	0.508931	0.466872	0.691406
FBgn0021750	11.5004	11.1753	11.9448	12.0539	10.0104	10.8715	9.26617	11.1461	10.5921
FBgn0021760	81.7476	72.9023	58.4175	72.6711	49.4131	69.0367	63.7297	79.9982	80.7292
FBgn0021761	5.90239	5.34996	4.44436	5.41941	4.73153	5.41702	4.97721	6.32539	6.6366
FBgn0021764	5.63457	4.12981	2.95572	5.60202	4.4788	4.95634	6.35727	6.03641	5.65763
FBgn0021765	140.122	151.508	151.28	141.41	208.729	165.163	128.356	147.686	149.684
FBgn0021767	3.45814	3.07428	2.39208	3.35213	2.67423	3.23201	4.41306	3.9432	4.45368
FBgn0021768	50.3443	50.7947	51.5786	46.5972	47.4925	46.3326	39.119	45.6576	45.4685
FBgn0021776	1.8219	1.30669	1.73681	1.8546	1.95211	1.54059	3.74341	3.3349	2.97928
FBgn0021795	103.935	109.121	122.343	105.071	119.275	106.788	94.7111	122.792	124.503
FBgn0021796	6.50723	6.22837	4.39451	6.38831	5.19145	7.05973	7.74814	8.4474	9.07385
FBgn0021800	14.0076	12.4633	10.3241	13.6107	11.8751	14.7441	18.3422	17.5427	19.0862
FBgn0021814	86.4046	82.45	84.2745	79.8208	82.2571	83.9693	66.6145	74.4509	78.2056
FBgn0021825	41.4553	39.2529	39.5834	40.7035	40.9521	46.8769	41.0276	47.2576	48.1952
FBgn0021847	14.727	13.7598	11.1496	15.585	13.6582	15.7761	17.6183	17.2774	18.8026
FBgn0021856	26.3165	26.0862	28.256	28.2943	30.8739	28.2552	27.3336	34.483	29.9593
FBgn0021872	245.913	232.322	233.086	234.397	248.76	248.905	277.709	277.847	278.524
FBgn0021874	7.39924	6.68664	7.46708	7.39556	6.63726	6.20685	7.44896	8.69529	8.86844
FBgn0021875	8.82715	9.17359	8.87247	7.93994	8.01247	8.2843	9.29699	8.7885	10.2673
FBgn0021895	27.0071	22.5983	19.8069	25.612	23.4854	24.9769	28.1476	31.5821	32.9044
FBgn0021906	768.164	776.924	746.885	767.155	804.55	741.343	932.194	757.88	837.092
FBgn0021944	52.5203	53.3802	50.4077	51.2248	51.8407	48.535	41.9173	51.7743	50.6353
FBgn0021967	306.691	311.387	306.531	300.007	354.681	308.9	408.723	350.811	353.079
FBgn0021979	81.1864	76.9504	69.2394	75.1854	73.1522	79.9925	97.2279	90.5133	95.607
FBgn0021995	9.60337	8.61491	9.5422	10.8349	9.5342	10.4384	10.6846	13.0103	11.8657
FBgn0022023	125.962	122.536	130.872	125.986	130.012	127.448	139.318	142.705	142.772
FBgn0022027	31.2436	29.9633	29.8554	30.4607	34.1288	35.1598	28.8845	37.3171	32.8839
FBgn0022029	10.0084	8.8711	7.9051	10.1735	9.61727	9.75403	10.4719	12.2995	12.7385
FBgn0022069	12.2669	12.2604	11.2778	11.9834	10.262	13.8948	11.7556	14.0602	15.8783
FBgn0022097	215.071	204.558	198.197	201.522	189.217	200.164	210.193	214.153	219.044
FBgn0022153	12.471	12.296	9.42184	12.6374	10.4512	13.0761	15.3149	14.9539	16.3709
FBgn0022160	279.58	279.124	228.995	282.01	218.686	257.098	462.145	340.26	348.294
FBgn0022213	11.9901	11.3717	10.1004	13.0014	11.0185	13.1199	12.0696	16.7424	16.7999
FBgn0022224	24.0172	25.2119	18.9409	20.598	21.5866	19.7259	20.276	24.6997	19.3493
[truncated: 15,812 more rows]
