# Supplementary material for: Exploiting a Y chromosome-linked Cas9 for sex selection and gene drive
Source: Nat Commun. 2021 Dec 10;12:7202. doi: 10.1038/s41467-021-27333-1 (PMC8664916; doi:10.1038/s41467-021-27333-1)
Supplement: Supplementary file 6 — Supplementary Data File 2 [file 41467_2021_27333_MOESM6_ESM.xlsx]

## Sheet: Sheet1
id	baseMean	log2FoldChange	lfcSE	stat	pvalue	padj	GeneName	GeneBiotype	GO_term	GO_name	GeneSnapshot	Name	Symbol	UniprotFunction	UniprotDomains	SubunitStructure	Pathway
FBgn0261575	3137.52	-8.52549	0.227083	-37.5435	0	0	tobi	protein_coding	GO:0005975|GO:0004553|GO:0016787|GO:0008152|GO:0016798	carbohydrate metabolic process|hydrolase activity, hydrolyzing O-glycosyl compounds|hydrolase activity|metabolic process|hydrolase activity, acting on glycosyl bonds	-	target of brain insulin	tobi	-	-	-	-
FBgn0051704	687.691	-4.72019	0.16067	-29.3781	1.04675e-189	8.04322e-186	CG31704	protein_coding	GO:0005615|GO:0032504|GO:0005515|GO:0005615|GO:0032504|GO:0005515	extracellular space|multicellular organism reproduction|protein binding|extracellular space|multicellular organism reproduction|protein binding	Insufficient genetic data for FlyBase to solicit a summary. [Date last reviewed: 2016-06-30]	-	CG31704	-	-	-	-
FBgn0264564	568.509	-4.24535	0.159095	-26.6844	7.14225e-157	3.65874e-153	asRNA:CR43936	ncRNA			-	antisense RNA:CR43936	asRNA:CR43936	-	-	-	-
FBgn0015714	530.322	-3.79536	0.160452	-23.6542	1.0692e-123	4.10785e-120	Cyp6a17	protein_coding	GO:0055114|GO:0005506|GO:0005789|GO:0020037|GO:0016705|GO:0004497|GO:0040040|GO:0016020|GO:0046872|GO:0005783|GO:0016491|GO:0031090|GO:0043231|GO:0055114|GO:0005506|GO:0005789|GO:0020037|GO:0016705|GO:0004497|GO:0040040|GO:0016020|GO:0046872|GO:0005783|GO:0016491|GO:0031090|GO:0043231	oxidation-reduction process|iron ion binding|endoplasmic reticulum membrane|heme binding|oxidoreductase activity, acting on paired donors, with incorporation or reduction of molecular oxygen|monooxygenase activity|thermosensory behavior|membrane|metal ion binding|endoplasmic reticulum|oxidoreductase activity|organelle membrane|intracellular membrane-bounded organelle|oxidation-reduction process|i…	Cytochrome P450-6a17 (Cyp6a17) encodes a member of the cytochrome P450 (CYP) family of proteins involved in the oxidation of diverse organic substrates. Cyp6a17 expression in the mushroom bodies of the brain is regulated by cAMP-dependent protein kinase (PKA) and is required for temperature preference behavior. [Date last reviewed: 2019-03-07]	Cytochrome P450-6a17	Cyp6a17	May be involved in the metabolism of insect hormones and in the breakdown of synthetic insecticides.	Belongs to the cytochrome P450 family.	-	-
FBgn0259964	1078.37	-2.77331	0.117487	-23.6052	3.40515e-123	1.04661e-119	Sfp33A3	protein_coding	GO:0005615|GO:0032504|GO:0004857|GO:0043086|GO:0005515	extracellular space|multicellular organism reproduction|enzyme inhibitor activity|negative regulation of catalytic activity|protein binding	-	Seminal fluid protein 33A3	Sfp33A3	-	-	-	-
FBgn0030098	2170.94	3.00087	0.13094	22.9179	3.08009e-116	7.88913e-113	CG12057	protein_coding			Insufficient genetic data for FlyBase to solicit a summary. [Date last reviewed: 2016-06-30]	-	CG12057	-	-	-	-
FBgn0034715	342.297	3.55752	0.16993	20.9352	2.56201e-97	5.62472e-94	Oatp58Db	protein_coding	GO:0005887|GO:0055085|GO:0016020|GO:0016323|GO:0022857|GO:0043252|GO:0015347|GO:0071702|GO:0022804|GO:0007588|GO:0016021|GO:0006811|GO:0005886	integral component of plasma membrane|transmembrane transport|membrane|basolateral plasma membrane|transmembrane transporter activity|sodium-independent organic anion transport|sodium-independent organic anion transmembrane transporter activity|organic substance transport|active transmembrane transporter activity|excretion|integral component of membrane|ion transport|plasma membrane	-	Organic anion transporting polypeptide 58Db	Oatp58Db	-	-	-	-
FBgn0032553	538.47	-2.78538	0.133502	-20.864	1.13756e-96	2.18525e-93	CG4480	protein_coding	GO:0016021|GO:0016020|GO:0016021|GO:0016020	integral component of membrane|membrane|integral component of membrane|membrane	Insufficient genetic data for FlyBase to solicit a summary. [Date last reviewed: 2016-06-30]	-	CG4480	-	-	-	-
FBgn0039471	2783.93	2.71846	0.136869	19.8618	8.72055e-88	1.48908e-84	CG6295	protein_coding	GO:0005615|GO:0016042|GO:0016298|GO:0052689|GO:0006629|GO:0008970|GO:0005575|GO:0016787|GO:0005576|GO:0004806	extracellular space|lipid catabolic process|lipase activity|carboxylic ester hydrolase activity|lipid metabolic process|phospholipase A1 activity|cellular_component|hydrolase activity|extracellular region|triglyceride lipase activity	Insufficient genetic data for FlyBase to solicit a summary. [Date last reviewed: 2016-06-30]	-	CG6295	-	-	-	-
FBgn0267644	199.833	-4.55374	0.249453	-18.2549	1.89295e-74	2.90909e-71	lncRNA:CR45982	ncRNA			-	long non-coding RNA:CR45982	lncRNA:CR45982	-	-	-	-
FBgn0262010	249.045	-3.36943	0.191615	-17.5844	3.24223e-69	4.5297e-66	CG42828	protein_coding	GO:0004867|GO:0010951|GO:0030414|GO:0010466	serine-type endopeptidase inhibitor activity|negative regulation of endopeptidase activity|peptidase inhibitor activity|negative regulation of peptidase activity	-	-	CG42828	-	-	-	-
Dsred	4170.61	12.6265	0.728843	17.3241	3.0957e-67	3.96455e-64
FBgn0039312	1176.42	-1.97338	0.117432	-16.8045	2.263e-63	2.67522e-60	CG10514	protein_coding			Insufficient genetic data for FlyBase to solicit a summary. [Date last reviewed: 2016-06-30]	-	CG10514	-	-	-	-
FBgn0267643	188.593	-3.37075	0.205354	-16.4143	1.511e-60	1.65865e-57	lncRNA:CR45981	ncRNA			-	long non-coding RNA:CR45981	lncRNA:CR45981	-	-	-	-
FBgn0038071	239.386	-3.19418	0.195764	-16.3165	7.53803e-60	7.72297e-57	Dtg	protein_coding	GO:0016021|GO:0009986|GO:0031982|GO:0007369|GO:0016020	integral component of membrane|cell surface|vesicle|gastrulation|membrane	-	Dpp target gene	Dtg	-	-	-	-
FBgn0004427	1214.64	-1.86665	0.116924	-15.9646	2.25306e-57	2.07844e-54	LysD	protein_coding	GO:0005615|GO:0050829|GO:0019835|GO:0008152|GO:0003796|GO:0004568|GO:0016787|GO:0003824|GO:0016798|GO:0042742	extracellular space|defense response to Gram-negative bacterium|cytolysis|metabolic process|lysozyme activity|chitinase activity|hydrolase activity|catalytic activity|hydrolase activity, acting on glycosyl bonds|defense response to bacterium	Insufficient genetic data for FlyBase to solicit a summary. [Date last reviewed: 2016-06-30]	Lysozyme D	LysD	Unlikely to play an active role in the humoral immune defense. May have a function in the digestion of bacteria in the food.	Belongs to the glycosyl hydrolase 22 family.	-	-
FBgn0038893	341.793	2.59057	0.162282	15.9634	2.29915e-57	2.07844e-54	Archease	protein_coding	GO:0046872|GO:0048680|GO:0006388|GO:0072669|GO:0003674|GO:0005575|GO:0008033	metal ion binding|positive regulation of axon regeneration|tRNA splicing, via endonucleolytic cleavage and ligation|tRNA-splicing ligase complex|molecular_function|cellular_component|tRNA processing	Insufficient genetic data for FlyBase to solicit a summary. [Date last reviewed: 2016-06-30]	Archease	Archease	Component of the tRNA-splicing ligase complex required to facilitate the enzymatic turnover of catalytic subunit RtcB (CG9987).	Belongs to the archease family.	-	-
FBgn0038819	1182.63	2.46482	0.154609	15.9423	3.22355e-57	2.75219e-54	Cpr92F	protein_coding	GO:0031012|GO:0040003|GO:0008010|GO:0042302|GO:0062129	extracellular matrix|chitin-based cuticle development|structural constituent of chitin-based larval cuticle|structural constituent of cuticle|chitin-based extracellular matrix	-	Cuticular protein 92F	Cpr92F	-	-	-	-
FBgn0020906	1868.42	-2.79575	0.17755	-15.7463	7.28595e-56	5.89319e-53	Jon25Bi	protein_coding	GO:0004175|GO:0006508|GO:0004252|GO:0016787|GO:0008233|GO:0008236	endopeptidase activity|proteolysis|serine-type endopeptidase activity|hydrolase activity|peptidase activity|serine-type peptidase activity	Insufficient genetic data for FlyBase to solicit a summary. [Date last reviewed: 2016-06-30]	Jonah 25Bi	Jon25Bi	-	-	-	-
FBgn0032076	1504.02	-2.32726	0.148242	-15.6991	1.53468e-55	1.17924e-52	Argl	protein_coding	GO:0005737|GO:0003824|GO:0042450|GO:0004056|GO:0016829|GO:0005737|GO:0003824|GO:0042450|GO:0004056|GO:0016829|GO:0005737|GO:0003824|GO:0042450|GO:0004056|GO:0016829	cytoplasm|catalytic activity|arginine biosynthetic process via ornithine|argininosuccinate lyase activity|lyase activity|cytoplasm|catalytic activity|arginine biosynthetic process via ornithine|argininosuccinate lyase activity|lyase activity|cytoplasm|catalytic activity|arginine biosynthetic process via ornithine|argininosuccinate lyase activity|lyase activity	-	Argininosuccinate lyase	Argl	-	-	-	-
FBgn0038894	166.614	3.23333	0.208717	15.4914	3.96398e-54	2.90088e-51	CG15497	protein_coding	GO:0005615|GO:0003674	extracellular space|molecular_function	Insufficient genetic data for FlyBase to solicit a summary. [Date last reviewed: 2016-06-30]	-	CG15497	-	-	-	-
FBgn0036321	1114.29	2.15867	0.143974	14.9935	8.10261e-51	5.66004e-48	CG14120	protein_coding	GO:0046872|GO:0003676|GO:0005739|GO:0005743|GO:0016787|GO:0006309|GO:0004521|GO:0004519|GO:0000014|GO:0004529|GO:0000737|GO:0005634|GO:0090502|GO:0004518	metal ion binding|nucleic acid binding|mitochondrion|mitochondrial inner membrane|hydrolase activity|apoptotic DNA fragmentation|endoribonuclease activity|endonuclease activity|single-stranded DNA endodeoxyribonuclease activity|exodeoxyribonuclease activity|DNA catabolic process, endonucleolytic|nucleus|RNA phosphodiester bond hydrolysis, endonucleolytic|nuclease activity	Insufficient genetic data for FlyBase to solicit a summary. [Date last reviewed: 2016-06-30]	-	CG14120	-	-	-	-
FBgn0040099	180.604	4.16178	0.287852	14.4581	2.22911e-47	1.48943e-44	lectin-28C	protein_coding	GO:0030246|GO:0004888|GO:0005534|GO:0030246|GO:0004888|GO:0005534	carbohydrate binding|transmembrane signaling receptor activity|galactose binding|carbohydrate binding|transmembrane signaling receptor activity|galactose binding	Insufficient genetic data for FlyBase to solicit a summary. [Date last reviewed: 2016-06-30]	lectin-28C	lectin-28C	-	-	-	-
FBgn0003961	1102.7	2.55206	0.176655	14.4466	2.63481e-47	1.68716e-44	Uro	protein_coding	GO:0055114|GO:0005777|GO:0006144|GO:0004846|GO:0019428|GO:0019628|GO:0016491	oxidation-reduction process|peroxisome|purine nucleobase metabolic process|urate oxidase activity|allantoin biosynthetic process|urate catabolic process|oxidoreductase activity	-	Urate oxidase	Uro	Catalyzes the oxidation of uric acid to 5-hydroxyisourate, which is further processed to form (S)-allantoin.	Belongs to the uricase family.	-	Purine metabolism; urate degradation; (S)-allantoin from urate: step 1/3.
FBgn0004425	391.938	-2.03284	0.142612	-14.2543	4.21774e-46	2.59273e-43	LysB	protein_coding	GO:0005615|GO:0050829|GO:0019835|GO:0008152|GO:0003796|GO:0016787|GO:0003824|GO:0016798|GO:0042742|GO:0005615|GO:0050829|GO:0019835|GO:0008152|GO:0003796|GO:0016787|GO:0003824|GO:0016798|GO:0042742	extracellular space|defense response to Gram-negative bacterium|cytolysis|metabolic process|lysozyme activity|hydrolase activity|catalytic activity|hydrolase activity, acting on glycosyl bonds|defense response to bacterium|extracellular space|defense response to Gram-negative bacterium|cytolysis|metabolic process|lysozyme activity|hydrolase activity|catalytic activity|hydrolase activity, acting o…	Insufficient genetic data for FlyBase to solicit a summary. [Date last reviewed: 2016-06-30]	Lysozyme B	LysB	Unlikely to play an active role in the humoral immune defense. May have a function in the digestion of bacteria in the food.	Belongs to the glycosyl hydrolase 22 family.	-	-
FBgn0039085	374.995	1.91042	0.135128	14.1378	2.22131e-45	1.31296e-42	Ugt303B3	protein_coding	GO:0016021|GO:0016758|GO:0008194|GO:0043231|GO:0016020|GO:0016740|GO:0016757|GO:0015020	integral component of membrane|transferase activity, transferring hexosyl groups|UDP-glycosyltransferase activity|intracellular membrane-bounded organelle|membrane|transferase activity|transferase activity, transferring glycosyl groups|glucuronosyltransferase activity	Insufficient genetic data for FlyBase to solicit a summary. [Date last reviewed: 2016-06-30]	UDP-glycosyltransferase family 303 member B3	Ugt303B3	-	-	-	-
FBgn0036362	153.533	-3.35491	0.237961	-14.0986	3.87646e-45	2.20642e-42	CG10725	protein_coding	GO:0005576|GO:0008061|GO:0006030	extracellular region|chitin binding|chitin metabolic process	Insufficient genetic data for FlyBase to solicit a summary. [Date last reviewed: 2016-06-30]	-	CG10725	-	-	-	-
FBgn0002564	432.519	2.9064	0.207759	13.9893	1.81253e-44	9.94818e-42	Lsp1gamma	protein_coding	GO:0045735|GO:0005616|GO:0005576|GO:0005615	nutrient reservoir activity|larval serum protein complex|extracellular region|extracellular space	-	Larval serum protein 1 gamma	Lsp1gamma	Larval storage protein (LSP) which may serve as a store of amino acids for synthesis of adult proteins.	Belongs to the hemocyanin family.	Heterohexamer, composed of three subunits, alpha, beta and gamma.	-
FBgn0052301	123.172	-3.72677	0.266617	-13.978	2.12501e-44	1.12611e-41	CG32301	protein_coding	GO:0000166|GO:0035556|GO:0005887|GO:0004383|GO:0004016|GO:0007189|GO:0022416|GO:0007477|GO:0009190|GO:0016020|GO:0016021|GO:0016829|GO:0016849|GO:0006171|GO:0007193|GO:0000166|GO:0035556|GO:0005887|GO:0004383|GO:0004016|GO:0007189|GO:0022416|GO:0007477|GO:0009190|GO:0016020|GO:0016021|GO:0016829|GO:0016849|GO:0006171|GO:0007193|GO:0000166|GO:0035556|GO:0005887|GO:0004383|GO:0004016|GO:0007189|GO:…	nucleotide binding|intracellular signal transduction|integral component of plasma membrane|guanylate cyclase activity|adenylate cyclase activity|adenylate cyclase-activating G protein-coupled receptor signaling pathway|chaeta development|notum development|cyclic nucleotide biosynthetic process|membrane|integral component of membrane|lyase activity|phosphorus-oxygen lyase activity|cAMP biosyntheti…	Insufficient genetic data for FlyBase to solicit a summary. [Date last reviewed: 2016-06-30]	-	CG32301	-	-	-	-
FBgn0036022	251.96	-2.50848	0.181707	-13.8051	2.37405e-43	1.21615e-40	CG8329	protein_coding	GO:0006508|GO:0004252|GO:0016787|GO:0008233|GO:0008236	proteolysis|serine-type endopeptidase activity|hydrolase activity|peptidase activity|serine-type peptidase activity	Insufficient genetic data for FlyBase to solicit a summary. [Date last reviewed: 2016-06-30]	-	CG8329	-	-	-	-
FBgn0040349	690.984	-1.8645	0.136699	-13.6395	2.33205e-42	1.15609e-39	CG3699	protein_coding	GO:0016491|GO:0006635|GO:0047045|GO:0004303|GO:0055114|GO:0008670	oxidoreductase activity|fatty acid beta-oxidation|testosterone 17-beta-dehydrogenase (NADP+) activity|estradiol 17-beta-dehydrogenase activity|oxidation-reduction process|2,4-dienoyl-CoA reductase (NADPH) activity	Insufficient genetic data for FlyBase to solicit a summary. [Date last reviewed: 2016-06-30]	-	CG3699	-	-	-	-
FBgn0022700	230.828	2.36697	0.174992	13.5262	1.09551e-41	5.26117e-39	Cht4	protein_coding	GO:0005576|GO:0005615|GO:0005975|GO:0008061|GO:0006032|GO:0004568|GO:0004553|GO:0016787|GO:0008152|GO:0016798	extracellular region|extracellular space|carbohydrate metabolic process|chitin binding|chitin catabolic process|chitinase activity|hydrolase activity, hydrolyzing O-glycosyl compounds|hydrolase activity|metabolic process|hydrolase activity, acting on glycosyl bonds	Chitinase 4 (Cht4) encodes a chitin binding protein with chitinolytic activity. [Date last reviewed: 2019-07-11]	Chitinase 4	Cht4	-	-	-	-
FBgn0039098	113.266	-3.56658	0.263932	-13.5133	1.30623e-41	6.08306e-39	GILT3	protein_coding	GO:0055114|GO:0005576|GO:0015036|GO:0005575|GO:0016491|GO:0016667	oxidation-reduction process|extracellular region|disulfide oxidoreductase activity|cellular_component|oxidoreductase activity|oxidoreductase activity, acting on a sulfur group of donors	Insufficient genetic data for FlyBase to solicit a summary. [Date last reviewed: 2016-06-30]	Gamma-interferon-inducible lysosomal thiol reductase 3	GILT3	Involved in the immune response to bacterial infection.	Belongs to the GILT family.	-	-
FBgn0004426	325.48	-1.95712	0.146394	-13.3688	9.19658e-41	4.15685e-38	LysC	pseudogene			-	Lysozyme C	LysC	Unlikely to play an active role in the humoral immune defense. May have a function in the digestion of bacteria in the food.	Belongs to the glycosyl hydrolase 22 family.	-	-
FBgn0004034	107.815	4.71698	0.353072	13.3598	1.03796e-40	4.55754e-38	y	protein_coding	GO:0005737|GO:0005576|GO:0016853|GO:0060179|GO:0042438|GO:0048067|GO:0048066|GO:0048082|GO:0006583|GO:0070451|GO:0048065|GO:0007275	cytoplasm|extracellular region|isomerase activity|male mating behavior|melanin biosynthetic process|cuticle pigmentation|developmental pigmentation|regulation of adult chitin-containing cuticle pigmentation|melanin biosynthetic process from tyrosine|cell hair|male courtship behavior, veined wing extension|multicellular organism development	yellow (y) is the founding gene of the Yellow family. Lack of y function results in an abnormal male courtship behavior and a characteristic yellow color of the adult cuticle and larval mouthparts. [Date last reviewed: 2019-03-21]	yellow	y	Controls the pigmentation pattern of the adult cuticle and larval mouth parts.	Belongs to the major royal jelly protein family.	-	-
FBgn0033826	809.872	1.82383	0.13774	13.241	5.08335e-40	2.17002e-37	CG4734	protein_coding	GO:0003674|GO:0008150|GO:0005575	molecular_function|biological_process|cellular_component	Insufficient genetic data for FlyBase to solicit a summary. [Date last reviewed: 2016-10-13]	-	CG4734	-	-	-	-
FBgn0034663	2070.56	-1.9905	0.150439	-13.2313	5.78985e-40	2.40482e-37	CG4363	protein_coding			Insufficient genetic data for FlyBase to solicit a summary. [Date last reviewed: 2016-06-30]	-	CG4363	-	-	-	-
FBgn0037485	288.228	1.9095	0.14633	13.0493	6.41129e-39	2.59286e-36	CG14606	protein_coding	GO:0016021|GO:0005887|GO:0055085|GO:0005351|GO:0022857|GO:0016020|GO:0016021|GO:0005887|GO:0055085|GO:0005351|GO:0022857|GO:0016020	integral component of membrane|integral component of plasma membrane|transmembrane transport|carbohydrate:proton symporter activity|transmembrane transporter activity|membrane|integral component of membrane|integral component of plasma membrane|transmembrane transport|carbohydrate:proton symporter activity|transmembrane transporter activity|membrane	Insufficient genetic data for FlyBase to solicit a summary. [Date last reviewed: 2016-06-30]	-	CG14606	-	-	-	-
FBgn0034664	1615.39	-1.99684	0.154299	-12.9414	2.62821e-38	1.03565e-35	CG4377	protein_coding			Insufficient genetic data for FlyBase to solicit a summary. [Date last reviewed: 2016-06-30]	-	CG4377	-	-	-	-
FBgn0051205	190.321	-2.92807	0.22802	-12.8413	9.62325e-38	3.69725e-35	CG31205	protein_coding	GO:0006508|GO:0004252|GO:0016787|GO:0006508|GO:0004252|GO:0016787	proteolysis|serine-type endopeptidase activity|hydrolase activity|proteolysis|serine-type endopeptidase activity|hydrolase activity	-	-	CG31205	-	-	-	-
FBgn0261556	1227.28	1.67541	0.131451	12.7456	3.30017e-37	1.237e-34	CG42674	protein_coding	GO:0005085|GO:0007480|GO:0005089|GO:0035025|GO:0005575|GO:0005085|GO:0007480|GO:0005089|GO:0035025|GO:0005575|GO:0005085|GO:0007480|GO:0005089|GO:0035025|GO:0005575|GO:0005085|GO:0007480|GO:0005089|GO:0035025|GO:0005575|GO:0005085|GO:0007480|GO:0005089|GO:0035025|GO:0005575|GO:0005085|GO:0007480|GO:0005089|GO:0035025|GO:0005575|GO:0005085|GO:0007480|GO:0005089|GO:0035025|GO:0005575	guanyl-nucleotide exchange factor activity|imaginal disc-derived leg morphogenesis|Rho guanyl-nucleotide exchange factor activity|positive regulation of Rho protein signal transduction|cellular_component|guanyl-nucleotide exchange factor activity|imaginal disc-derived leg morphogenesis|Rho guanyl-nucleotide exchange factor activity|positive regulation of Rho protein signal transduction|cellular_c…	-	-	CG42674	-	-	-	-
FBgn0031942	6939.39	2.07243	0.164854	12.5713	3.03606e-36	1.11091e-33	CG7203	protein_coding			Insufficient genetic data for FlyBase to solicit a summary. [Date last reviewed: 2016-06-30]	-	CG7203	-	-	-	-
FBgn0034247	2872.2	-1.54888	0.124813	-12.4096	2.31784e-35	8.28385e-33	CG6484	protein_coding	GO:0016021|GO:0005887|GO:0055085|GO:0005351|GO:0016020|GO:0022857	integral component of membrane|integral component of plasma membrane|transmembrane transport|carbohydrate:proton symporter activity|membrane|transmembrane transporter activity	Insufficient genetic data for FlyBase to solicit a summary. [Date last reviewed: 2016-06-30]	-	CG6484	-	-	-	-
FBgn0053307	587.868	1.65181	0.133443	12.3784	3.4202e-35	1.19458e-32	CG33307	protein_coding	GO:0003674|GO:0008150|GO:0005575|GO:0003674|GO:0008150|GO:0005575	molecular_function|biological_process|cellular_component|molecular_function|biological_process|cellular_component	Insufficient genetic data for FlyBase to solicit a summary. [Date last reviewed: 2016-06-30]	-	CG33307	-	-	-	-
FBgn0267160	185.974	2.22515	0.18017	12.3503	4.85138e-35	1.6568e-32	asRNA:CR45600	ncRNA			-	antisense RNA:CR45600	asRNA:CR45600	-	-	-	-
FBgn0035344	356.673	-1.75796	0.142456	-12.3404	5.48731e-35	1.83324e-32	Cyp4d20	protein_coding	GO:0055114|GO:0005506|GO:0005789|GO:0020037|GO:0016705|GO:0004497|GO:0016020|GO:0046872|GO:0005783|GO:0016491|GO:0031090|GO:0043231	oxidation-reduction process|iron ion binding|endoplasmic reticulum membrane|heme binding|oxidoreductase activity, acting on paired donors, with incorporation or reduction of molecular oxygen|monooxygenase activity|membrane|metal ion binding|endoplasmic reticulum|oxidoreductase activity|organelle membrane|intracellular membrane-bounded organelle	Insufficient genetic data for FlyBase to solicit a summary. [Date last reviewed: 2016-06-30]	Cyp4d20	Cyp4d20	May be involved in the metabolism of insect hormones and in the breakdown of synthetic insecticides.	Belongs to the cytochrome P450 family.	-	-
FBgn0263235	386.46	-1.66034	0.134871	-12.3106	7.94221e-35	2.59693e-32	Phae2	protein_coding	GO:0006508|GO:0004252|GO:0008236|GO:0016787|GO:0006508|GO:0004252|GO:0008236|GO:0016787	proteolysis|serine-type endopeptidase activity|serine-type peptidase activity|hydrolase activity|proteolysis|serine-type endopeptidase activity|serine-type peptidase activity|hydrolase activity	-	Phaedra 2	Phae2	-	-	-	-
FBgn0027073	636.484	-1.42677	0.117151	-12.1789	4.02778e-34	1.28956e-31	Ugt49B1	protein_coding	GO:0016021|GO:0005783|GO:0016758|GO:0008194|GO:0043231|GO:0015020|GO:0006011|GO:0016020|GO:0016740|GO:0016757	integral component of membrane|endoplasmic reticulum|transferase activity, transferring hexosyl groups|UDP-glycosyltransferase activity|intracellular membrane-bounded organelle|glucuronosyltransferase activity|UDP-glucose metabolic process|membrane|transferase activity|transferase activity, transferring glycosyl groups	Insufficient genetic data for FlyBase to solicit a summary. [Date last reviewed: 2016-06-30]	UDP-glycosyltransferase family 49 member B1	Ugt49B1	-	-	-	-
FBgn0262003	153.289	-3.18345	0.261945	-12.1531	5.52266e-34	1.73209e-31	CG42821	protein_coding	GO:0005515	protein binding	Insufficient genetic data for FlyBase to solicit a summary. [Date last reviewed: 2016-06-30]	-	CG42821	-	-	-	-
FBgn0040725	150.245	-6.99633	0.57582	-12.1502	5.72203e-34	1.75872e-31	CG13946	protein_coding			Insufficient genetic data for FlyBase to solicit a summary. [Date last reviewed: 2016-06-30]	-	CG13946	-	-	-	-
FBgn0064237	236.505	-2.53589	0.210372	-12.0543	1.84066e-33	5.54651e-31	Idgf5	protein_coding	GO:0005576|GO:0040003|GO:0005975|GO:0008061|GO:0007444|GO:0042060|GO:0008084|GO:0007275|GO:0006032	extracellular region|chitin-based cuticle development|carbohydrate metabolic process|chitin binding|imaginal disc development|wound healing|imaginal disc growth factor receptor binding|multicellular organism development|chitin catabolic process	Insufficient genetic data for FlyBase to solicit a summary. [Date last reviewed: 2016-06-30]	Imaginal disc growth factor 5	Idgf5	Probably required to stimulate the proliferation, polarization and motility of imaginal disk cells. May act by stabilizing the binding of insulin-like peptides to its receptor through a simultaneous interaction with both molecules to form a multiprotein signaling complex (By similarity).	Belongs to the glycosyl hydrolase 18 family. IDGF subfamily.	-	-
FBgn0036170	1035.95	-1.53783	0.128303	-11.9859	4.21314e-33	1.22165e-30	CG11714	protein_coding	GO:0005515|GO:0005515|GO:0005515	protein binding|protein binding|protein binding	Insufficient genetic data for FlyBase to solicit a summary. [Date last reviewed: 2016-06-30]	-	CG11714	-	-	-	-
FBgn0285958	1035.95	-1.53783	0.128303	-11.9859	4.21314e-33	1.22165e-30	Fuca	protein_coding	GO:0005975|GO:0042742|GO:0007339|GO:0042806|GO:0097524|GO:0004560|GO:0002081|GO:0006004|GO:0006027|GO:0016787|GO:0008152|GO:0016798|GO:0005764|GO:0016139|GO:0005975|GO:0042742|GO:0007339|GO:0042806|GO:0097524|GO:0004560|GO:0002081|GO:0006004|GO:0006027|GO:0016787|GO:0008152|GO:0016798|GO:0005764|GO:0016139	carbohydrate metabolic process|defense response to bacterium|binding of sperm to zona pellucida|fucose binding|sperm plasma membrane|alpha-L-fucosidase activity|outer acrosomal membrane|fucose metabolic process|glycosaminoglycan catabolic process|hydrolase activity|metabolic process|hydrolase activity, acting on glycosyl bonds|lysosome|glycoside catabolic process|carbohydrate metabolic process|de…	Œ±-L-fucosidase (Fuca) encodes an enzyme belonging to the family of hydrolases. It has also been identified as a transmembrane protein in the plasma-membrane of spermatozoa. Its roles include N-glycan degradation, glycan structure degradation, and is potentially involved in fertilization, particularly in initial sperm-egg recognition. [Date last reviewed: 2019-03-28]	alpha-L-fucosidase	Fuca	Alpha-L-fucosidase is responsible for hydrolyzing the alpha-1,6-linked fucose joined to the reducing-end N-acetylglucosamine of the carbohydrate moieties of glycoproteins.	Belongs to the glycosyl hydrolase 29 family.	-	-
FBgn0000287	623.434	-1.43838	0.120461	-11.9406	7.27209e-33	2.06958e-30	salr	protein_coding	GO:0005634|GO:0003676|GO:0000977|GO:0000122|GO:0006355|GO:0007423|GO:0008586|GO:0008584|GO:0007605|GO:0030539|GO:0048098|GO:0003700|GO:0005634|GO:0003676|GO:0000977|GO:0000122|GO:0006355|GO:0007423|GO:0008586|GO:0008584|GO:0007605|GO:0030539|GO:0048098|GO:0003700|GO:0005634|GO:0003676|GO:0000977|GO:0000122|GO:0006355|GO:0007423|GO:0008586|GO:0008584|GO:0007605|GO:0030539|GO:0048098|GO:0003700	nucleus|nucleic acid binding|RNA polymerase II regulatory region sequence-specific DNA binding|negative regulation of transcription by RNA polymerase II|regulation of transcription, DNA-templated|sensory organ development|imaginal disc-derived wing vein morphogenesis|male gonad development|sensory perception of sound|male genitalia development|antennal joint development|DNA-binding transcription …	spalt-related (salr) encodes a zinc finger transcriptional repressor that, together with the product of salm, mediates most dpp functions during development of the central part of the wing. It is repressed by the product of Ubx during haltere development. [Date last reviewed: 2019-03-14]	spalt-related	salr	-	-	-	-
FBgn0034716	1314.28	1.23	0.103795	11.8503	2.14296e-32	5.98783e-30	Oatp58Dc	protein_coding	GO:0005887|GO:0055085|GO:0016020|GO:0016323|GO:0022857|GO:0043252|GO:0015347|GO:0071702|GO:0022804|GO:0009636|GO:0097254|GO:0016021|GO:0006811|GO:0005886|GO:0005515|GO:0005887|GO:0055085|GO:0016020|GO:0016323|GO:0022857|GO:0043252|GO:0015347|GO:0071702|GO:0022804|GO:0009636|GO:0097254|GO:0016021|GO:0006811|GO:0005886|GO:0005515|GO:0005887|GO:0055085|GO:0016020|GO:0016323|GO:0022857|GO:0043252|GO:…	integral component of plasma membrane|transmembrane transport|membrane|basolateral plasma membrane|transmembrane transporter activity|sodium-independent organic anion transport|sodium-independent organic anion transmembrane transporter activity|organic substance transport|active transmembrane transporter activity|response to toxic substance|renal tubular secretion|integral component of membrane|i…	Organic anion transporting polypeptide 58Dc (Oatp58Dc) encodes a membrane transporter implicated in renal elimination of organic compounds including ouabain and methotrexate. In the perineural glia of the blood brain barrier, the product of Oatp58Dc protects the brain from potentially toxic organic anions in the hemolymph. [Date last reviewed: 2019-03-14]	Organic anion transporting polypeptide 58Dc	Oatp58Dc	-	-	-	-
FBgn0038337	1627.09	1.18963	0.101422	11.7295	8.99991e-32	2.46983e-29	CG6125	protein_coding	GO:0016021|GO:0005887|GO:0055085|GO:0016020|GO:0008272|GO:0015116|GO:0008271|GO:0015301|GO:0098656|GO:1902358|GO:0016021|GO:0005887|GO:0055085|GO:0016020|GO:0008272|GO:0015116|GO:0008271|GO:0015301|GO:0098656|GO:1902358|GO:0016021|GO:0005887|GO:0055085|GO:0016020|GO:0008272|GO:0015116|GO:0008271|GO:0015301|GO:0098656|GO:1902358	integral component of membrane|integral component of plasma membrane|transmembrane transport|membrane|sulfate transport|sulfate transmembrane transporter activity|secondary active sulfate transmembrane transporter activity|anion:anion antiporter activity|anion transmembrane transport|sulfate transmembrane transport|integral component of membrane|integral component of plasma membrane|transmembrane…	Insufficient genetic data for FlyBase to solicit a summary. [Date last reviewed: 2016-06-30]	-	CG6125	-	-	-	-
FBgn0037298	3413.82	-1.13831	0.0974378	-11.6824	1.56809e-31	4.2278e-29	Sccpdh1	protein_coding	GO:0016021|GO:0055114|GO:0005886|GO:0005739|GO:0005811|GO:0016491|GO:0009247|GO:0016020|GO:0016021|GO:0055114|GO:0005886|GO:0005739|GO:0005811|GO:0016491|GO:0009247|GO:0016020|GO:0016021|GO:0055114|GO:0005886|GO:0005739|GO:0005811|GO:0016491|GO:0009247|GO:0016020	integral component of membrane|oxidation-reduction process|plasma membrane|mitochondrion|lipid droplet|oxidoreductase activity|glycolipid biosynthetic process|membrane|integral component of membrane|oxidation-reduction process|plasma membrane|mitochondrion|lipid droplet|oxidoreductase activity|glycolipid biosynthetic process|membrane|integral component of membrane|oxidation-reduction process|plas…	-	Saccheropin dehydrogenase 1	Sccpdh1	-	-	-	-
FBgn0259896	304.164	2.1499	0.186912	11.5023	1.28519e-30	3.40531e-28	NimC1	protein_coding	GO:0016021|GO:0005886|GO:0042742|GO:0006909|GO:0016020|GO:0003674|GO:0005515|GO:0016021|GO:0005886|GO:0042742|GO:0006909|GO:0016020|GO:0003674|GO:0005515|GO:0016021|GO:0005886|GO:0042742|GO:0006909|GO:0016020|GO:0003674|GO:0005515	integral component of membrane|plasma membrane|defense response to bacterium|phagocytosis|membrane|molecular_function|protein binding|integral component of membrane|plasma membrane|defense response to bacterium|phagocytosis|membrane|molecular_function|protein binding|integral component of membrane|plasma membrane|defense response to bacterium|phagocytosis|membrane|molecular_function|protein bindi…	-	Nimrod C1	NimC1	-	-	-	-
FBgn0003358	3341.66	-1.76914	0.153846	-11.4994	1.32779e-30	3.45855e-28	Jon99Ci	protein_coding	GO:0004175|GO:0006508|GO:0004252|GO:0016787|GO:0008233|GO:0008236	endopeptidase activity|proteolysis|serine-type endopeptidase activity|hydrolase activity|peptidase activity|serine-type peptidase activity	Insufficient genetic data for FlyBase to solicit a summary. [Date last reviewed: 2016-06-30]	Jonah 99Ci	Jon99Ci	Its major function may be to aid in digestion.	Belongs to the peptidase S1 family.	-	-
FBgn0053265	181.683	2.0373	0.178555	11.4099	3.73223e-30	9.55947e-28	Muc68E	protein_coding	GO:0005576|GO:0031012|GO:0008061|GO:0006030|GO:0005201	extracellular region|extracellular matrix|chitin binding|chitin metabolic process|extracellular matrix structural constituent	Insufficient genetic data for FlyBase to solicit a summary. [Date last reviewed: 2016-06-30]	Mucin 68E	Muc68E	-	-	-	-
FBgn0027070	172.068	2.01357	0.177419	11.3492	7.48251e-30	1.8851e-27	Ugt36E1	protein_coding	GO:0016021|GO:0005783|GO:0016758|GO:0008194|GO:0043231|GO:0015020|GO:0006805|GO:0006011|GO:0016020|GO:0016740|GO:0016757|GO:0016021|GO:0005783|GO:0016758|GO:0008194|GO:0043231|GO:0015020|GO:0006805|GO:0006011|GO:0016020|GO:0016740|GO:0016757|GO:0016021|GO:0005783|GO:0016758|GO:0008194|GO:0043231|GO:0015020|GO:0006805|GO:0006011|GO:0016020|GO:0016740|GO:0016757|GO:0016021|GO:0005783|GO:0016758|GO:…	integral component of membrane|endoplasmic reticulum|transferase activity, transferring hexosyl groups|UDP-glycosyltransferase activity|intracellular membrane-bounded organelle|glucuronosyltransferase activity|xenobiotic metabolic process|UDP-glucose metabolic process|membrane|transferase activity|transferase activity, transferring glycosyl groups|integral component of membrane|endoplasmic reticu…	Insufficient genetic data for FlyBase to solicit a summary. [Date last reviewed: 2016-06-30]	UDP-glycosyltransferase family 36 member E1	Ugt36E1	-	-	-	-
FBgn0033978	987.945	1.39807	0.123354	11.3338	8.92311e-30	2.21178e-27	Cyp6a23	protein_coding	GO:0055114|GO:0005506|GO:0005789|GO:0020037|GO:0016705|GO:0004497|GO:0016020|GO:0046872|GO:0005783|GO:0016491|GO:0031090|GO:0043231	oxidation-reduction process|iron ion binding|endoplasmic reticulum membrane|heme binding|oxidoreductase activity, acting on paired donors, with incorporation or reduction of molecular oxygen|monooxygenase activity|membrane|metal ion binding|endoplasmic reticulum|oxidoreductase activity|organelle membrane|intracellular membrane-bounded organelle	-	Cyp6a23	Cyp6a23	May be involved in the metabolism of insect hormones and in the breakdown of synthetic insecticides.	Belongs to the cytochrome P450 family.	-	-
FBgn0035661	1920.81	-1.31224	0.117608	-11.1577	6.5692e-29	1.60247e-26	CG10477	protein_coding	GO:0004175|GO:0006508|GO:0004252|GO:0016787|GO:0008233|GO:0008236|GO:0004175|GO:0006508|GO:0004252|GO:0016787|GO:0008233|GO:0008236	endopeptidase activity|proteolysis|serine-type endopeptidase activity|hydrolase activity|peptidase activity|serine-type peptidase activity|endopeptidase activity|proteolysis|serine-type endopeptidase activity|hydrolase activity|peptidase activity|serine-type peptidase activity	Insufficient genetic data for FlyBase to solicit a summary. [Date last reviewed: 2016-06-30]	-	CG10477	-	-	-	-
FBgn0265856	76.4484	3.37255	0.302747	11.1398	8.02734e-29	1.92756e-26	lncRNA:CR44645	ncRNA			-	long non-coding RNA:CR44645	lncRNA:CR44645	-	-	-	-
FBgn0039313	2106.48	-1.04504	0.0954027	-10.954	6.35624e-28	1.50281e-25	CG11892	protein_coding			Insufficient genetic data for FlyBase to solicit a summary. [Date last reviewed: 2016-06-30]	-	CG11892	-	-	-	-
FBgn0053282	157.97	2.15745	0.198379	10.8754	1.5099e-27	3.51579e-25	CG33282	protein_coding	GO:0016021|GO:0005887|GO:0055085|GO:0005351|GO:0022857|GO:0016020	integral component of membrane|integral component of plasma membrane|transmembrane transport|carbohydrate:proton symporter activity|transmembrane transporter activity|membrane	Insufficient genetic data for FlyBase to solicit a summary. [Date last reviewed: 2016-06-30]	-	CG33282	-	-	-	-
FBgn0003357	7287.02	-1.1855	0.110275	-10.7504	5.89812e-27	1.35287e-24	Jon99Ciii	protein_coding	GO:0006508|GO:0004252|GO:0016787|GO:0005615|GO:0008233|GO:0008236|GO:0006508|GO:0004252|GO:0016787|GO:0005615|GO:0008233|GO:0008236	proteolysis|serine-type endopeptidase activity|hydrolase activity|extracellular space|peptidase activity|serine-type peptidase activity|proteolysis|serine-type endopeptidase activity|hydrolase activity|extracellular space|peptidase activity|serine-type peptidase activity	Insufficient genetic data for FlyBase to solicit a summary. [Date last reviewed: 2016-06-30]	Jonah 99Ciii	Jon99Ciii	Major function may be to aid in digestion.	Belongs to the peptidase S1 family.	-	-
FBgn0038165	423.836	1.62358	0.152492	10.647	1.80115e-26	4.07061e-24	Task6	protein_coding	GO:0046982|GO:0016021|GO:0005887|GO:0071805|GO:0022841|GO:0030322|GO:0005267|GO:0016020|GO:0006811|GO:0006813|GO:0046982|GO:0016021|GO:0005887|GO:0071805|GO:0022841|GO:0030322|GO:0005267|GO:0016020|GO:0006811|GO:0006813|GO:0046982|GO:0016021|GO:0005887|GO:0071805|GO:0022841|GO:0030322|GO:0005267|GO:0016020|GO:0006811|GO:0006813|GO:0046982|GO:0016021|GO:0005887|GO:0071805|GO:0022841|GO:0030322|GO:…	protein heterodimerization activity|integral component of membrane|integral component of plasma membrane|potassium ion transmembrane transport|potassium ion leak channel activity|stabilization of membrane potential|potassium channel activity|membrane|ion transport|potassium ion transport|protein heterodimerization activity|integral component of membrane|integral component of plasma membrane|potas…	TWIK-related acid-sensitive K[+] channel 6 (Task6) encodes an ion channel involved in the transmembrane transport of potassium. [Date last reviewed: 2019-09-26]	TWIK-related acid-sensitive K[+] channel 6	Task6	-	-	-	-
FBgn0002526	927.972	1.96449	0.18487	10.6263	2.24782e-26	5.00644e-24	LanA	protein_coding	GO:0007155|GO:0045995|GO:0030155|GO:0005102|GO:0030334|GO:0030054|GO:0045202|GO:0009887|GO:0009888|GO:0005604|GO:0035001|GO:0071711|GO:0007411|GO:0031410|GO:0005576|GO:0033627|GO:0045886|GO:0007498|GO:0007507|GO:0035011|GO:0042995|GO:0030424|GO:0036062|GO:0062023|GO:0034446|GO:0008021	cell adhesion|regulation of embryonic development|regulation of cell adhesion|signaling receptor binding|regulation of cell migration|cell junction|synapse|animal organ morphogenesis|tissue development|basement membrane|dorsal trunk growth, open tracheal system|basement membrane organization|axon guidance|cytoplasmic vesicle|extracellular region|cell adhesion mediated by integrin|negative regulat…	-	Laminin A	LanA	Binding to cells via a high affinity receptor, laminin is thought to mediate the attachment, migration and organization of cells into tissues during embryonic development by interacting with other extracellular matrix components. Activates presynaptic signaling involving integrin alpha-PS3/beta-nu and Fak to suppress neuromuscular junction (NMJ) growth during larval development and during low cra…	-	Laminin is a complex glycoprotein, consisting of three different polypeptide chains (alpha, beta, gamma), which are bound to each other by disulfide bonds into a cross-shaped molecule comprising one long and three short arms with globules at each end.	-
FBgn0039298	2007.52	-1.89149	0.178309	-10.6079	2.73767e-26	6.01037e-24	to	protein_coding	GO:0008049|GO:0005576|GO:0005615|GO:0007622|GO:0007623|GO:0042594|GO:0042595|GO:0007617|GO:0007631|GO:0008343|GO:0003674|GO:0048511|GO:0007610|GO:0008049|GO:0005576|GO:0005615|GO:0007622|GO:0007623|GO:0042594|GO:0042595|GO:0007617|GO:0007631|GO:0008343|GO:0003674|GO:0048511|GO:0007610	male courtship behavior|extracellular region|extracellular space|rhythmic behavior|circadian rhythm|response to starvation|behavioral response to starvation|mating behavior|feeding behavior|adult feeding behavior|molecular_function|rhythmic process|behavior|male courtship behavior|extracellular region|extracellular space|rhythmic behavior|circadian rhythm|response to starvation|behavioral respons…	-	takeout	to	Participates in a novel circadian output pathway that conveys temporal and food status information to feeding-relevant metabolisms and activities. Involved in male courtship behavior. In the brain-associated fat body, transcription is enhanced by the dsx and fru male-specific isoforms and repressed by the dsx female-specific isoform.	Belongs to the TO family.	-	-
FBgn0031910	512.986	-1.37888	0.130354	-10.5779	3.77323e-26	8.16719e-24	CG15818	protein_coding	GO:0030246	carbohydrate binding	Insufficient genetic data for FlyBase to solicit a summary. [Date last reviewed: 2016-06-30]	-	CG15818	-	-	-	-
FBgn0032136	2322.48	1.40162	0.132646	10.5667	4.25314e-26	9.07809e-24	Apoltp	protein_coding	GO:0005886|GO:0005615|GO:0015918|GO:0045178|GO:0006869|GO:0005319|GO:0032370|GO:0034196|GO:0070325|GO:0045735	plasma membrane|extracellular space|sterol transport|basal part of cell|lipid transport|lipid transporter activity|positive regulation of lipid transport|acylglycerol transport|lipoprotein particle receptor binding|nutrient reservoir activity	Apolipoprotein lipid transfer particle (Apoltp) encodes a apolipoprotein of the ApoB family. It is assembled with lipids to form high density, low abundance lipoproteins named lipid transfer particles (LTP). LTP catalyzes the transfer of lipids from the gut to circulating lipophorin and from lipophorin to peripheral tissues, such as imaginal discs and ovaries. [Date last reviewed: 2019-03-07]	Apolipoprotein lipid transfer particle	Apoltp	-	-	-	-
FBgn0025454	3273.31	-1.07843	0.102774	-10.4932	9.28382e-26	1.95444e-23	Cyp6g1	protein_coding	GO:0016021|GO:0055114|GO:0005506|GO:0005789|GO:0020037|GO:0016705|GO:0004497|GO:0017085|GO:0046680|GO:0046701|GO:0046683|GO:0046689|GO:0016020|GO:0046872|GO:0005783|GO:0016491|GO:0031090|GO:0043231|GO:0016021|GO:0055114|GO:0005506|GO:0005789|GO:0020037|GO:0016705|GO:0004497|GO:0017085|GO:0046680|GO:0046701|GO:0046683|GO:0046689|GO:0016020|GO:0046872|GO:0005783|GO:0016491|GO:0031090|GO:0043231	integral component of membrane|oxidation-reduction process|iron ion binding|endoplasmic reticulum membrane|heme binding|oxidoreductase activity, acting on paired donors, with incorporation or reduction of molecular oxygen|monooxygenase activity|response to insecticide|response to DDT|insecticide catabolic process|response to organophosphorus|response to mercury ion|membrane|metal ion binding|endo…	-	Cyp6g1	Cyp6g1	Necessary and sufficient for resistance to insecticides DDT and imidacloprid. May be involved in the metabolism of insect hormones.	Belongs to the cytochrome P450 family.	-	-
FBgn0267348	578.53	1.43701	0.13733	10.4639	1.26518e-25	2.62747e-23	LanB2	protein_coding	GO:0009888|GO:0016477|GO:0061031|GO:0085029|GO:0070831|GO:0007494|GO:0071711|GO:0005604|GO:0033627|GO:0034446|GO:0009887|GO:0007435|GO:0005576|GO:0007155|GO:0009888|GO:0016477|GO:0061031|GO:0085029|GO:0070831|GO:0007494|GO:0071711|GO:0005604|GO:0033627|GO:0034446|GO:0009887|GO:0007435|GO:0005576|GO:0007155	tissue development|cell migration|endodermal digestive tract morphogenesis|extracellular matrix assembly|basement membrane assembly|midgut development|basement membrane organization|basement membrane|cell adhesion mediated by integrin|substrate adhesion-dependent cell spreading|animal organ morphogenesis|salivary gland morphogenesis|extracellular region|cell adhesion|tissue development|cell migra…	Laminin B2 (LanB2) encodes a subunit of laminin, a heterotrimeric protein found in the extracellular matrix (ECM) and a major component of the basal lamina. Laminins interact with a variety of cell surface molecules such as integrin receptors and other secreted ECM components. It contributes to ECM organization, tissue adhesion, cell motility and developmental patterning. [Date last reviewed: 201…	Laminin B2	LanB2	Binding to cells via a high affinity receptor, laminin is thought to mediate the attachment, migration and organization of cells into tissues during embryonic development by interacting with other extracellular matrix components.	-	Laminin is a complex glycoprotein, consisting of three different polypeptide chains (alpha, beta, gamma), which are bound to each other by disulfide bonds into a cross-shaped molecule comprising one long and three short arms with globules at each end.	-
FBgn0262361	169.215	-1.91026	0.183873	-10.3891	2.78092e-25	5.69829e-23	CG43059	protein_coding	GO:0003674|GO:0008150|GO:0005575	molecular_function|biological_process|cellular_component	Insufficient genetic data for FlyBase to solicit a summary. [Date last reviewed: 2016-10-13]	-	CG43059	-	-	-	-
FBgn0034221	64.0754	-3.78686	0.365269	-10.3673	3.49139e-25	7.05995e-23	CG10764	protein_coding	GO:0006508|GO:0004252|GO:0035207|GO:0016787|GO:0008233|GO:0008236	proteolysis|serine-type endopeptidase activity|negative regulation of hemocyte proliferation|hydrolase activity|peptidase activity|serine-type peptidase activity	Insufficient genetic data for FlyBase to solicit a summary. [Date last reviewed: 2016-06-30]	-	CG10764	-	-	-	-
FBgn0000299	3256.96	1.35727	0.131034	10.3582	3.84291e-25	7.59065e-23	Col4a1	protein_coding	GO:0071711|GO:0005604|GO:0005615|GO:0007391|GO:0031012|GO:0060729|GO:0048621|GO:0055013|GO:0005201|GO:0035848|GO:0030198|GO:0005587|GO:0005581|GO:0005576|GO:0005515|GO:0038063|GO:0071711|GO:0005604|GO:0005615|GO:0007391|GO:0031012|GO:0060729|GO:0048621|GO:0055013|GO:0005201|GO:0035848|GO:0030198|GO:0005587|GO:0005581|GO:0016020|GO:0005576|GO:0005515|GO:0038063|GO:0071711|GO:0005604|GO:0005615|GO:…	basement membrane organization|basement membrane|extracellular space|dorsal closure|extracellular matrix|intestinal epithelial structure maintenance|post-embryonic digestive tract morphogenesis|cardiac muscle cell development|extracellular matrix structural constituent|oviduct morphogenesis|extracellular matrix organization|collagen type IV trimer|collagen trimer|extracellular region|protein bind…	Collagen type IV alpha 1 (Col4a1) encodes a subunit of Collagen IV and a major component of basement membranes. It is required for muscle and epithelium integrity. [Date last reviewed: 2019-03-07]	Collagen type IV alpha 1	Col4a1	Collagen type IV is specific for basement membranes.	Belongs to the type IV collagen family.	Trimers of two alpha 1(IV) and one alpha 2(IV) chain. Type IV collagen forms a mesh-like network linked through intermolecular interactions between 7S domains and between NC1 domains.	-
FBgn0035868	189.97	-1.75305	0.169247	-10.3579	3.85262e-25	7.59065e-23	CG7194	protein_coding	GO:0055070|GO:0003674|GO:0005575	copper ion homeostasis|molecular_function|cellular_component	Insufficient genetic data for FlyBase to solicit a summary. [Date last reviewed: 2016-06-30]	-	CG7194	-	-	-	-
FBgn0038516	222.224	-1.61347	0.15606	-10.3388	4.70512e-25	9.15296e-23	P5cr-2	protein_coding	GO:0055114|GO:0006561|GO:0055129|GO:0004735|GO:0016491|GO:0008652|GO:0055114|GO:0006561|GO:0055129|GO:0004735|GO:0016491|GO:0008652|GO:0055114|GO:0006561|GO:0055129|GO:0004735|GO:0016491|GO:0008652|GO:0055114|GO:0006561|GO:0055129|GO:0004735|GO:0016491	oxidation-reduction process|proline biosynthetic process|L-proline biosynthetic process|pyrroline-5-carboxylate reductase activity|oxidoreductase activity|cellular amino acid biosynthetic process|oxidation-reduction process|proline biosynthetic process|L-proline biosynthetic process|pyrroline-5-carboxylate reductase activity|oxidoreductase activity|cellular amino acid biosynthetic process|oxidati…	Insufficient genetic data for FlyBase to solicit a summary. [Date last reviewed: 2016-06-30]	Pyrroline-5-carboxylate reductase-like 2	P5cr-2	-	-	-	-
FBgn0000079	6286.15	-1.02984	0.0998175	-10.3172	5.88904e-25	1.13129e-22	Amy-p	protein_coding	GO:0003824|GO:0005975|GO:0004556|GO:0103025|GO:0043169|GO:0016787|GO:0046872|GO:0005576|GO:0008152|GO:0016798|GO:0005509|GO:0003824|GO:0005975|GO:0004556|GO:0103025|GO:0043169|GO:0016787|GO:0046872|GO:0008152|GO:0016798	catalytic activity|carbohydrate metabolic process|alpha-amylase activity|alpha-amylase activity (releasing maltohexaose)|cation binding|hydrolase activity|metal ion binding|extracellular region|metabolic process|hydrolase activity, acting on glycosyl bonds|calcium ion binding|catalytic activity|carbohydrate metabolic process|alpha-amylase activity|alpha-amylase activity (releasing maltohexaose)|c…	Amylase proximal (Amy-p) encodes one of three amylases encoded in the Drosophila genome. It is a digestive enzyme required for the hydrolysis of dietary starch. [Date last reviewed: 2019-03-07]	Amylase proximal	Amy-p	-	Belongs to the glycosyl hydrolase 13 family.	Monomer.	-
FBgn0033170	288.139	-1.70706	0.166905	-10.2277	1.48985e-24	2.82667e-22	sPLA2	protein_coding	GO:0005576|GO:0006644|GO:0004623|GO:0050482|GO:0102568|GO:0102567|GO:0047498|GO:0016787|GO:0046872|GO:0006629|GO:0016042|GO:0005576|GO:0006644|GO:0004623|GO:0050482|GO:0102568|GO:0102567|GO:0047498|GO:0016787|GO:0046872|GO:0006629|GO:0016042|GO:0005576|GO:0006644|GO:0004623|GO:0050482|GO:0102568|GO:0102567|GO:0047498|GO:0016787|GO:0046872|GO:0006629|GO:0016042	extracellular region|phospholipid metabolic process|phospholipase A2 activity|arachidonic acid secretion|phospholipase A2 activity consuming 1,2-dioleoylphosphatidylethanolamine)|phospholipase A2 activity (consuming 1,2-dipalmitoylphosphatidylcholine)|calcium-dependent phospholipase A2 activity|hydrolase activity|metal ion binding|lipid metabolic process|lipid catabolic process|extracellular regi…	-	secretory Phospholipase A2	sPLA2	-	-	-	-
FBgn0050043	163.177	1.89516	0.186129	10.182	2.38669e-24	4.41982e-22	CG30043	protein_coding	GO:0016021|GO:0006508|GO:0016020	integral component of membrane|proteolysis|membrane	Insufficient genetic data for FlyBase to solicit a summary. [Date last reviewed: 2016-06-30]	-	CG30043	-	-	-	-
FBgn0033980	1082.61	1.25553	0.12331	10.182	2.38707e-24	4.41982e-22	Cyp6a20	protein_coding	GO:0055114|GO:0005506|GO:0005789|GO:0020037|GO:0016705|GO:0004497|GO:0050829|GO:0002118|GO:0016020|GO:0046872|GO:0005783|GO:0016491|GO:0031090|GO:0043231	oxidation-reduction process|iron ion binding|endoplasmic reticulum membrane|heme binding|oxidoreductase activity, acting on paired donors, with incorporation or reduction of molecular oxygen|monooxygenase activity|defense response to Gram-negative bacterium|aggressive behavior|membrane|metal ion binding|endoplasmic reticulum|oxidoreductase activity|organelle membrane|intracellular membrane-bounde…	Cyp6a20 (Cyp6a20) encodes a protein that may function to degrade aggression-promoting pheromones based on indirect observations such as its expression pattern and the increased aggressive behavior shown in Cyp6a20 mutants. [Date last reviewed: 2019-03-07]	Cyp6a20	Cyp6a20	May be involved in the metabolism of insect hormones and in the breakdown of synthetic insecticides.	Belongs to the cytochrome P450 family.	-	-
FBgn0038007	87.6069	2.6027	0.255692	10.179	2.46042e-24	4.5014e-22	Cyp313a3	protein_coding	GO:0016021|GO:0055114|GO:0005506|GO:0005789|GO:0020037|GO:0016705|GO:0004497|GO:0016020|GO:0046872|GO:0005783|GO:0016491|GO:0031090|GO:0043231	integral component of membrane|oxidation-reduction process|iron ion binding|endoplasmic reticulum membrane|heme binding|oxidoreductase activity, acting on paired donors, with incorporation or reduction of molecular oxygen|monooxygenase activity|membrane|metal ion binding|endoplasmic reticulum|oxidoreductase activity|organelle membrane|intracellular membrane-bounded organelle	Insufficient genetic data for FlyBase to solicit a summary. [Date last reviewed: 2016-06-30]	Cyp313a3	Cyp313a3	May be involved in the metabolism of insect hormones and in the breakdown of synthetic insecticides.	Belongs to the cytochrome P450 family.	-	-
FBgn0011828	844.878	1.12666	0.110827	10.1659	2.81384e-24	5.08743e-22	Pxn	protein_coding	GO:0046872|GO:0055114|GO:0020037|GO:0005615|GO:0031012|GO:0006909|GO:0006979|GO:0004601|GO:0042744|GO:0030198|GO:0016491|GO:0005576|GO:0098869|GO:0003674|GO:0005575|GO:0062023|GO:0070831|GO:0019806|GO:0030199|GO:0005515|GO:0046872|GO:0055114|GO:0020037|GO:0005615|GO:0031012|GO:0006909|GO:0006979|GO:0004601|GO:0042744|GO:0030198|GO:0016491|GO:0005576|GO:0098869|GO:0003674|GO:0005575|GO:0062023|GO:…	metal ion binding|oxidation-reduction process|heme binding|extracellular space|extracellular matrix|phagocytosis|response to oxidative stress|peroxidase activity|hydrogen peroxide catabolic process|extracellular matrix organization|oxidoreductase activity|extracellular region|cellular oxidant detoxification|molecular_function|cellular_component|collagen-containing extracellular matrix|basement me…	-	Peroxidasin	Pxn	Plays a role in extracellular matrix consolidation, phagocytosis and defense.	Belongs to the peroxidase family. XPO subfamily.	Homotrimer; disulfide-linked.	-
FBgn0267710	63.9523	3.16011	0.310918	10.1638	2.87626e-24	5.13982e-22	lncRNA:CR46043	ncRNA			-	long non-coding RNA:CR46043	lncRNA:CR46043	-	-	-	-
FBgn0000565	1299.69	1.6421	0.161988	10.1372	3.77848e-24	6.67445e-22	Eip71CD	protein_coding	GO:0055114|GO:0008113|GO:0016491|GO:0055114|GO:0008113|GO:0016491|GO:0055114|GO:0008113|GO:0016491|GO:0005737|GO:0055114|GO:0008340|GO:0006979|GO:0034599|GO:0000096|GO:0008113|GO:0036456|GO:0016491|GO:0055114|GO:0008113|GO:0016491|GO:0055114|GO:0008113|GO:0016491	oxidation-reduction process|peptide-methionine (S)-S-oxide reductase activity|oxidoreductase activity|oxidation-reduction process|peptide-methionine (S)-S-oxide reductase activity|oxidoreductase activity|oxidation-reduction process|peptide-methionine (S)-S-oxide reductase activity|oxidoreductase activity|cytoplasm|oxidation-reduction process|determination of adult lifespan|response to oxidative s…	Ecdysone-induced protein 28/29kD (Eip71CD) encodes a methionine-S-sulfoxide reductase involved in the response to oxidative stress. It contributes to determination of adult lifespan and neuron projection. [Date last reviewed: 2019-03-07]	Methionine sulfoxide reductase A	MsrA	Has an important function as a repair enzyme for proteins that have been inactivated by oxidation. Catalyzes the reversible oxidation-reduction of methionine sulfoxide in proteins to methionine.	Belongs to the MsrA Met sulfoxide reductase family.	-	-
FBgn0264787	71.807	-5.92086	0.58617	-10.1009	5.47199e-24	9.55609e-22	lncRNA:CR44017	ncRNA			-	long non-coding RNA:CR44017	lncRNA:CR44017	-	-	-	-
FBgn0035090	731.871	-1.28214	0.127298	-10.072	7.34913e-24	1.26901e-21	CG2736	protein_coding	GO:0016021|GO:0016020|GO:0005886	integral component of membrane|membrane|plasma membrane	-	-	CG2736	-	-	-	-
FBgn0010241	671.263	1.34911	0.134262	10.0483	9.34507e-24	1.59572e-21	Mdr50	protein_coding	GO:0016021|GO:0005524|GO:0016887|GO:0005886|GO:0055085|GO:0042626|GO:0017085|GO:0015562|GO:0042908|GO:0043190|GO:0009636|GO:0097254|GO:0008559|GO:0016020|GO:0000166|GO:0016787	integral component of membrane|ATP binding|ATPase activity|plasma membrane|transmembrane transport|ATPase-coupled transmembrane transporter activity|response to insecticide|efflux transmembrane transporter activity|xenobiotic transport|ATP-binding cassette (ABC) transporter complex|response to toxic substance|renal tubular secretion|ATPase-coupled xenobiotic transmembrane transporter activity|mem…	-	Multi drug resistance 50	Mdr50	-	-	-	-
FBgn0000212	1055.12	1.41728	0.141419	10.0218	1.22201e-23	2.06372e-21	brm	protein_coding	GO:0005634|GO:0005524|GO:0016887|GO:0006355|GO:0006338|GO:0016514|GO:0042393|GO:0016817|GO:0000166|GO:0016787|GO:0004386|GO:0005515|GO:0003677|GO:0005634|GO:0005524|GO:0016887|GO:0045944|GO:0048477|GO:0048813|GO:0045893|GO:0007419|GO:0006357|GO:0006355|GO:0007474|GO:0008134|GO:0070983|GO:0008586|GO:0004386|GO:0007409|GO:0007480|GO:0007406|GO:0008094|GO:0006338|GO:0016514|GO:0035060|GO:0008587|GO:…	nucleus|ATP binding|ATPase activity|regulation of transcription, DNA-templated|chromatin remodeling|SWI/SNF complex|histone binding|hydrolase activity, acting on acid anhydrides|nucleotide binding|hydrolase activity|helicase activity|protein binding|DNA binding|nucleus|ATP binding|ATPase activity|positive regulation of transcription by RNA polymerase II|oogenesis|dendrite morphogenesis|positive r…	brahma (brm) encodes the ATPase subunit of the Brahma chromatin-remodeling complex, which is involved in transcription regulation. It regulates Egfr signalling, stem cell proliferation, and innate immune response. It contributes to multiple processes including neurogenesis, muscle development, phagocytosis, His3-K27 acetylation and leg and wing morphogenesis. [Date last reviewed: 2019-03-07]	brahma	brm	Transcriptional regulator (PubMed:1346755). Acts as a coactivator, assisting one or more dedicated transcriptional activators of ANTC and BXC homeotic gene clusters (PubMed:1346755). Can counteract the repressive effect of Polycomb protein (PubMed:1346755). ATPase subunit of the Brahma complex, a multiprotein complex which is the equivalent of the yeast SWI/SNF complex and acts by remodeling the …	-	Component of the Brahma complex, which is composed of brm, osa, mor, Snr1/Bap45, dalao/Bap111, Bap55, Bap60 and Act42A/Bap47 (PubMed:10601025, PubMed:10809665). Interacts with asf1 (PubMed:12381660). Associates with the brm-HDAC3-erm repressor complex, composed of brm, HDAC3 and erm (PubMed:24618901). Interacts with erm and HDAC3 (PubMed:24618901).	-
FBgn0038450	1613.21	1.27081	0.126957	10.0097	1.38136e-23	2.30746e-21	CG17560	protein_coding	GO:0016021|GO:0005777|GO:0006629|GO:0080019|GO:0010025|GO:0035336|GO:0102965|GO:0016020|GO:0016491|GO:0055114|GO:0043231	integral component of membrane|peroxisome|lipid metabolic process|fatty-acyl-CoA reductase (alcohol-forming) activity|wax biosynthetic process|long-chain fatty-acyl-CoA metabolic process|alcohol-forming fatty acyl-CoA reductase activity|membrane|oxidoreductase activity|oxidation-reduction process|intracellular membrane-bounded organelle	-	-	CG17560	-	-	-	-
FBgn0053290	671.656	-1.64376	0.164286	-10.0055	1.44157e-23	2.38215e-21	CG33290	protein_coding	GO:0003674|GO:0008150|GO:0005575	molecular_function|biological_process|cellular_component	Insufficient genetic data for FlyBase to solicit a summary. [Date last reviewed: 2016-10-13]	-	CG33290	-	-	-	-
FBgn0266455	1028.57	1.72688	0.173166	9.9724	2.01309e-23	3.29119e-21	CG45080	protein_coding	GO:0003674|GO:0008150|GO:0005575	molecular_function|biological_process|cellular_component	Insufficient genetic data for FlyBase to solicit a summary. [Date last reviewed: 2016-10-13]	-	CG45080	-	-	-	-
FBgn0015316	80.0985	-2.60564	0.261657	-9.95825	2.32119e-23	3.75496e-21	Try29F	protein_coding	GO:0006508|GO:0004252|GO:0008236|GO:0016787|GO:0008233|GO:0006508|GO:0004252|GO:0008236|GO:0016787|GO:0008233	proteolysis|serine-type endopeptidase activity|serine-type peptidase activity|hydrolase activity|peptidase activity|proteolysis|serine-type endopeptidase activity|serine-type peptidase activity|hydrolase activity|peptidase activity	Insufficient genetic data for FlyBase to solicit a summary. [Date last reviewed: 2016-06-30]	Trypsin 29F	Try29F	-	-	-	-
FBgn0034580	472.784	1.28417	0.129325	9.92977	3.0896e-23	4.94594e-21	Cht8	protein_coding	GO:0005576|GO:0005975|GO:0008061|GO:0018990|GO:0006032|GO:0004568|GO:0004553|GO:0016787|GO:0008152|GO:0016798	extracellular region|carbohydrate metabolic process|chitin binding|ecdysis, chitin-based cuticle|chitin catabolic process|chitinase activity|hydrolase activity, hydrolyzing O-glycosyl compounds|hydrolase activity|metabolic process|hydrolase activity, acting on glycosyl bonds	Insufficient genetic data for FlyBase to solicit a summary. [Date last reviewed: 2016-06-30]	Chitinase 8	Cht8	-	-	-	-
FBgn0050121	63.948	-3.02453	0.305143	-9.91182	3.69836e-23	5.85942e-21	lncRNA:CR30121	ncRNA			-	long non-coding RNA:CR30121	lncRNA:CR30121	-	-	-	-
FBgn0033205	218.382	-1.54361	0.15598	-9.89621	4.32353e-23	6.77999e-21	CG2064	protein_coding	GO:0012505|GO:0052650|GO:0016020|GO:0016021|GO:0016491|GO:0055114|GO:0042572	endomembrane system|NADP-retinol dehydrogenase activity|membrane|integral component of membrane|oxidoreductase activity|oxidation-reduction process|retinol metabolic process	Insufficient genetic data for FlyBase to solicit a summary. [Date last reviewed: 2016-06-30]	-	CG2064	-	-	-	-
FBgn0003900	244.009	-1.65196	0.168049	-9.83024	8.342e-23	1.29495e-20	twi	protein_coding	GO:0003677|GO:0046982|GO:0005634|GO:0005737|GO:0016202|GO:0007435|GO:0000981|GO:0045944|GO:0007507|GO:0046983|GO:0042803|GO:0007498|GO:0007443|GO:0001710|GO:0007501|GO:0007369|GO:0048747|GO:0010004|GO:0031032|GO:0007370|GO:0007500|GO:0007499|GO:0006357|GO:0000977|GO:0007275|GO:0030154|GO:0032502|GO:0003677|GO:0046982|GO:0005634|GO:0005737|GO:0016202|GO:0007435|GO:0000981|GO:0045944|GO:0007507|GO:…	DNA binding|protein heterodimerization activity|nucleus|cytoplasm|regulation of striated muscle tissue development|salivary gland morphogenesis|DNA-binding transcription factor activity, RNA polymerase II-specific|positive regulation of transcription by RNA polymerase II|heart development|protein dimerization activity|protein homodimerization activity|mesoderm development|Malpighian tubule morpho…	twist (twi) encodes a transcription factor required for mesoderm cell fate. The product of twi is essential for gastrulation, the development of mesodermal derivatives, including somatic and visceral muscle, fat body and maintenance of muscle stem cells. [Date last reviewed: 2019-03-14]	twist	twi	Involved in the establishment and dorsoventral patterning of germ layers in the embryo.	-	Efficient DNA binding requires dimerization with another bHLH protein. Homodimer.	-
FBgn0051077	1136.03	1.1721	0.119532	9.8058	1.06297e-22	1.63357e-20	CG31077	protein_coding	GO:0005576|GO:0008061|GO:0006030	extracellular region|chitin binding|chitin metabolic process	-	-	CG31077	-	-	-	-
hSpCas9	286.686	11.6188	1.18516	9.80363	1.08607e-22	1.65255e-20
FBgn0039521	931.964	-1.32464	0.135164	-9.8002	1.12361e-22	1.69291e-20	CG5402	protein_coding	GO:0005615|GO:0032504	extracellular space|multicellular organism reproduction	Insufficient genetic data for FlyBase to solicit a summary. [Date last reviewed: 2016-06-30]	-	CG5402	-	-	-	-
FBgn0266903	84.3494	2.48729	0.254066	9.78995	1.24361e-22	1.85551e-20	lncRNA:CR45363	ncRNA			-	long non-coding RNA:CR45363	lncRNA:CR45363	-	-	-	-
FBgn0265854	50.4531	-4.26541	0.437417	-9.75137	1.81998e-22	2.68938e-20	lncRNA:CR44643	ncRNA			-	long non-coding RNA:CR44643	lncRNA:CR44643	-	-	-	-
FBgn0003356	6516.57	-1.03525	0.106242	-9.74434	1.95047e-22	2.85475e-20	Jon99Cii	protein_coding	GO:0006508|GO:0004252|GO:0016787|GO:0005615|GO:0008233|GO:0008236	proteolysis|serine-type endopeptidase activity|hydrolase activity|extracellular space|peptidase activity|serine-type peptidase activity	Insufficient genetic data for FlyBase to solicit a summary. [Date last reviewed: 2016-06-30]	Jonah 99Cii	Jon99Cii	Major function may be to aid in digestion.	Belongs to the peptidase S1 family.	-	-
FBgn0031533	77.9374	-3.13034	0.321831	-9.72664	2.32125e-22	3.36537e-20	CG2772	protein_coding	GO:0016042|GO:0016298|GO:0006629|GO:0044255|GO:0016788|GO:0016787	lipid catabolic process|lipase activity|lipid metabolic process|cellular lipid metabolic process|hydrolase activity, acting on ester bonds|hydrolase activity	Insufficient genetic data for FlyBase to solicit a summary. [Date last reviewed: 2016-06-30]	-	CG2772	-	-	-	-
FBgn0036023	516.961	-4.84847	0.499293	-9.71068	2.71531e-22	3.8999e-20	CG18179	protein_coding	GO:0006508|GO:0004252|GO:0016787|GO:0008233|GO:0008236	proteolysis|serine-type endopeptidase activity|hydrolase activity|peptidase activity|serine-type peptidase activity	Insufficient genetic data for FlyBase to solicit a summary. [Date last reviewed: 2016-06-30]	-	CG18179	-	-	-	-
FBgn0000094	2698.2	-1.28256	0.132156	-9.70488	2.87414e-22	4.08979e-20	Anp	protein_coding	GO:0005576|GO:0005615|GO:0032504|GO:0045087|GO:0019731|GO:0009617|GO:0006965|GO:0006962|GO:0002376|GO:0042742|GO:0050830|GO:0005576|GO:0005615|GO:0032504|GO:0045087|GO:0019731|GO:0009617|GO:0006965|GO:0006962|GO:0002376|GO:0042742|GO:0050830	extracellular region|extracellular space|multicellular organism reproduction|innate immune response|antibacterial humoral response|response to bacterium|positive regulation of biosynthetic process of antibacterial peptides active against Gram-positive bacteria|male-specific antibacterial humoral response|immune system process|defense response to bacterium|defense response to Gram-positive bacteri…	Andropin (Anp) encodes an antibacterial peptide expressed in the male genital tract. [Date last reviewed: 2019-03-07]	Andropin	Anp	Male-specific peptide with moderate activity against Gram-positive bacteria.	Belongs to the andropin family.	-	-
FBgn0259734	609.346	1.25882	0.129891	9.6914	3.28003e-22	4.62454e-20	Nost	protein_coding	GO:0005768|GO:0007009|GO:0035317|GO:0030708|GO:0005543|GO:0008289|GO:1903391|GO:0097320|GO:0005515|GO:0005768|GO:0007009|GO:0035317|GO:0030708|GO:0005543|GO:0008289|GO:1903391|GO:0097320|GO:0005515|GO:0005768|GO:0007009|GO:0035317|GO:0030708|GO:0005543|GO:0008289|GO:1903391|GO:0097320|GO:0005515|GO:0005768|GO:0007009|GO:0035317|GO:0030708|GO:0005543|GO:0008289|GO:1903391|GO:0097320|GO:0005515|GO:…	endosome|plasma membrane organization|imaginal disc-derived wing hair organization|germarium-derived female germ-line cyst encapsulation|phospholipid binding|lipid binding|regulation of adherens junction organization|plasma membrane tubulation|protein binding|endosome|plasma membrane organization|imaginal disc-derived wing hair organization|germarium-derived female germ-line cyst encapsulation|ph…	Nostrin (Nost) encodes a lipid binding protein involved in epithelial cell differentiation, plasma membrane tubulation and adherens junction organization. [Date last reviewed: 2019-09-12]	Nostrin	Nost	-	-	-	-
FBgn0051087	588.694	-1.20651	0.125362	-9.62422	6.31849e-22	8.82751e-20	CG31087	protein_coding			Insufficient genetic data for FlyBase to solicit a summary. [Date last reviewed: 2016-06-30]	-	CG31087	-	-	-	-
FBgn0000257	417.559	1.29842	0.135096	9.61108	7.17897e-22	9.93932e-20	car	protein_coding	GO:0005829|GO:0009267|GO:0008340|GO:0005769|GO:0016192|GO:0005764|GO:0016020|GO:0019905|GO:0006897|GO:0000149|GO:0006904|GO:0006727|GO:0034058|GO:0048072|GO:0005765|GO:0031902|GO:0016197|GO:0046907|GO:0031396|GO:0007220|GO:0008333|GO:0035542|GO:0030897|GO:0033263|GO:0007032|GO:0008057|GO:0097352|GO:0006622|GO:0006886|GO:0015031|GO:0005515|GO:0005768|GO:0016192|GO:0006904|GO:0034058|GO:0033263|GO:…	cytosol|cellular response to starvation|determination of adult lifespan|early endosome|vesicle-mediated transport|lysosome|membrane|syntaxin binding|endocytosis|SNARE binding|vesicle docking involved in exocytosis|ommochrome biosynthetic process|endosomal vesicle fusion|compound eye pigmentation|lysosomal membrane|late endosome membrane|endosomal transport|intracellular transport|regulation of pr…	carnation (car) encodes a subunit of the conserved HOPS complex, which is required for pigment granule formation and membrane fusion events, such as fusions between endosomes or autophagosomes with lysosomes. car loss of function mutant flies exhibit altered eye color. [Date last reviewed: 2018-09-06]	carnation	car	Required for the biogenesis of eye pigment granules (PubMed:10549280). Plays a role in vesicle-mediated protein trafficking to lysosomal compartments and in membrane docking/fusion reactions of late endosomes/lysosomes probably as part of the class C core vacuole/endosome tethering (CORVET) complex (PubMed:10549280, PubMed:22160599, PubMed:27253064).	Belongs to the STXBP/unc-18/SEC1 family.	Component of the class C core vacuole/endosome tethering (CORVET) complex composed of at least dor/Vps18, Vps16A, Vps8 and car/Vps33A; unlike in other species, Vps11 is not part of the Drosophila complex (PubMed:27253064). Interacts with dor (PubMed:10549280). Interacts with ema (PubMed:20194640).	-
FBgn0261853	671.458	-1.70582	0.177588	-9.60548	7.58025e-22	1.03153e-19	CG42782	protein_coding	GO:0003674|GO:0008150|GO:0005575|GO:0003674|GO:0008150|GO:0005575	molecular_function|biological_process|cellular_component|molecular_function|biological_process|cellular_component	Insufficient genetic data for FlyBase to solicit a summary. [Date last reviewed: 2016-10-13]	-	CG42782	-	-	-	-
FBgn0036015	441.829	-1.37108	0.142741	-9.60542	7.58476e-22	1.03153e-19	CG3088	protein_coding	GO:0006508|GO:0004252|GO:0016787	proteolysis|serine-type endopeptidase activity|hydrolase activity	Insufficient genetic data for FlyBase to solicit a summary. [Date last reviewed: 2016-06-30]	-	CG3088	-	-	-	-
FBgn0015035	204.794	2.41706	0.252431	9.57515	1.01713e-21	1.37116e-19	Cyp4e3	protein_coding	GO:0005783|GO:0055114|GO:0005506|GO:0005789|GO:0020037|GO:0016705|GO:0004497|GO:0016020|GO:0046872|GO:0016491|GO:0031090|GO:0043231	endoplasmic reticulum|oxidation-reduction process|iron ion binding|endoplasmic reticulum membrane|heme binding|oxidoreductase activity, acting on paired donors, with incorporation or reduction of molecular oxygen|monooxygenase activity|membrane|metal ion binding|oxidoreductase activity|organelle membrane|intracellular membrane-bounded organelle	Cytochrome P450-4e3 (Cyp4e3) encodes an endoplasmic reticulum protein that plays a role in insecticide tolerance. Upon insecticide feeding Cyp4e3 is significantly up-regulated. Cyp4e3 knockdown in the Malpighian tubule principal cells reduces survival of insecticide-fed flies. Cyp4e3 protein may also regulate hydrogen peroxide levels in the endoplasmic reticulum and its absence triggers JAK/STAT …	Cytochrome P450-4e3	Cyp4e3	May be involved in the metabolism of insect hormones and in the breakdown of synthetic insecticides.	Belongs to the cytochrome P450 family.	-	-
FBgn0039040	605.03	-1.44833	0.151366	-9.56841	1.08563e-21	1.45078e-19	CG13833	protein_coding	GO:0016021|GO:0005811|GO:0016020|GO:0016491|GO:0055114|GO:0016616	integral component of membrane|lipid droplet|membrane|oxidoreductase activity|oxidation-reduction process|oxidoreductase activity, acting on the CH-OH group of donors, NAD or NADP as acceptor	-	-	CG13833	-	-	-	-
FBgn0035427	53.8398	3.42427	0.358226	9.55897	1.18938e-21	1.57572e-19	ckd	protein_coding	GO:0005576|GO:0008061|GO:0006030|GO:0005576|GO:0008061|GO:0006030|GO:0005576|GO:0008061|GO:0006030	extracellular region|chitin binding|chitin metabolic process|extracellular region|chitin binding|chitin metabolic process|extracellular region|chitin binding|chitin metabolic process	-	cracked	ckd	-	-	-	-
FBgn0267035	279.076	1.39	0.14576	9.53623	1.48126e-21	1.93719e-19	asRNA:CR45479	ncRNA			-	antisense RNA:CR45479	asRNA:CR45479	-	-	-	-
FBgn0039461	514.516	-1.20844	0.126727	-9.53579	1.48743e-21	1.93719e-19	CG5500	protein_coding			Insufficient genetic data for FlyBase to solicit a summary. [Date last reviewed: 2017-07-13]	-	CG5500	-	-	-	-
FBgn0013688	18490.9	-1.20914	0.127108	-9.51263	1.85894e-21	2.40069e-19	mt:srRNA	rRNA			-	mitochondrial small ribosomal RNA	mt:srRNA	-	-	-	-
FBgn0259715	1067.05	-1.37108	0.145114	-9.44834	3.44255e-21	4.40876e-19	CG42369	protein_coding	GO:0003674|GO:0008150|GO:0005575	molecular_function|biological_process|cellular_component	Insufficient genetic data for FlyBase to solicit a summary. [Date last reviewed: 2016-06-30]	-	CG42369	-	-	-	-
FBgn0038098	436.859	1.49651	0.158687	9.43061	4.07719e-21	5.17837e-19	CG7381	protein_coding	GO:0016021|GO:0016020|GO:0003674|GO:0008150|GO:0005575|GO:0016021|GO:0016020|GO:0003674|GO:0008150|GO:0005575|GO:0016021|GO:0016020|GO:0003674|GO:0008150|GO:0005575|GO:0016021|GO:0016020|GO:0003674|GO:0008150|GO:0005575|GO:0016021|GO:0016020|GO:0003674|GO:0008150|GO:0005575	integral component of membrane|membrane|molecular_function|biological_process|cellular_component|integral component of membrane|membrane|molecular_function|biological_process|cellular_component|integral component of membrane|membrane|molecular_function|biological_process|cellular_component|integral component of membrane|membrane|molecular_function|biological_process|cellular_component|integral co…	Insufficient genetic data for FlyBase to solicit a summary. [Date last reviewed: 2016-10-13]	-	CG7381	-	-	-	-
FBgn0264081	279.563	-9.71181	1.03005	-9.4285	4.15991e-21	5.24012e-19	CG43750	protein_coding	GO:0003674|GO:0008150|GO:0005575|GO:0003674|GO:0008150|GO:0005575	molecular_function|biological_process|cellular_component|molecular_function|biological_process|cellular_component	Insufficient genetic data for FlyBase to solicit a summary. [Date last reviewed: 2016-10-13]	-	CG43750	-	-	-	-
FBgn0038290	202.551	1.60025	0.171134	9.3509	8.69055e-21	1.08582e-18	CG6912	protein_coding			Insufficient genetic data for FlyBase to solicit a summary. [Date last reviewed: 2016-06-30]	-	CG6912	-	-	-	-
FBgn0085358	702.732	-1.35547	0.145161	-9.33772	9.84338e-21	1.21994e-18	Diedel3	protein_coding	GO:0005615|GO:0003674|GO:0008150|GO:0005615|GO:0003674|GO:0008150	extracellular space|molecular_function|biological_process|extracellular space|molecular_function|biological_process	Insufficient genetic data for FlyBase to solicit a summary. [Date last reviewed: 2016-06-30]	Diedel 3	Diedel3	-	-	-	-
FBgn0039480	77.2655	2.9634	0.317467	9.33451	1.01458e-20	1.24737e-18	Cpr97Ea	protein_coding	GO:0031012|GO:0040003|GO:0008010|GO:0042302|GO:0062129|GO:0031012|GO:0040003|GO:0008010|GO:0042302|GO:0062129	extracellular matrix|chitin-based cuticle development|structural constituent of chitin-based larval cuticle|structural constituent of cuticle|chitin-based extracellular matrix|extracellular matrix|chitin-based cuticle development|structural constituent of chitin-based larval cuticle|structural constituent of cuticle|chitin-based extracellular matrix	-	Cuticular protein 97Ea	Cpr97Ea	-	-	-	-
FBgn0036161	463.889	-1.45329	0.155831	-9.32604	1.09903e-20	1.34046e-18	CG7551	protein_coding	GO:0005737|GO:0046835|GO:0006000|GO:0009744|GO:0010043|GO:0009749|GO:0032868|GO:0008865|GO:0019200|GO:0004454|GO:0009750|GO:0070873|GO:0016740	cytoplasm|carbohydrate phosphorylation|fructose metabolic process|response to sucrose|response to zinc ion|response to glucose|response to insulin|fructokinase activity|carbohydrate kinase activity|ketohexokinase activity|response to fructose|regulation of glycogen metabolic process|transferase activity	Insufficient genetic data for FlyBase to solicit a summary. [Date last reviewed: 2016-06-30]	-	CG7551	-	-	-	-
FBgn0039413	604.592	-1.06935	0.115493	-9.25899	2.06379e-20	2.49735e-18	CG14556	protein_coding	GO:0003674|GO:0008150|GO:0005575	molecular_function|biological_process|cellular_component	Insufficient genetic data for FlyBase to solicit a summary. [Date last reviewed: 2016-10-13]	-	CG14556	-	-	-	-
FBgn0038680	216.316	1.67823	0.181509	9.24597	2.33118e-20	2.79887e-18	Cyp12a5	protein_coding	GO:0055114|GO:0005506|GO:0020037|GO:0016705|GO:0004497|GO:0031966|GO:0016020|GO:0005739|GO:0046872|GO:0016491	oxidation-reduction process|iron ion binding|heme binding|oxidoreductase activity, acting on paired donors, with incorporation or reduction of molecular oxygen|monooxygenase activity|mitochondrial membrane|membrane|mitochondrion|metal ion binding|oxidoreductase activity	Insufficient genetic data for FlyBase to solicit a summary. [Date last reviewed: 2016-06-30]	Cyp12a5	Cyp12a5	-	Belongs to the cytochrome P450 family.	-	-
FBgn0038449	510.23	1.47675	0.159878	9.23673	2.54153e-20	3.02777e-18	CG17562	protein_coding	GO:0016021|GO:0005777|GO:0006629|GO:0080019|GO:0010025|GO:0035336|GO:0102965|GO:0016020|GO:0016491|GO:0055114|GO:0043231	integral component of membrane|peroxisome|lipid metabolic process|fatty-acyl-CoA reductase (alcohol-forming) activity|wax biosynthetic process|long-chain fatty-acyl-CoA metabolic process|alcohol-forming fatty acyl-CoA reductase activity|membrane|oxidoreductase activity|oxidation-reduction process|intracellular membrane-bounded organelle	Insufficient genetic data for FlyBase to solicit a summary. [Date last reviewed: 2016-06-30]	-	CG17562	-	-	-	-
FBgn0039789	730.878	1.03316	0.111879	9.2346	2.59264e-20	3.0649e-18	CG9717	protein_coding	GO:0016021|GO:0005887|GO:0055085|GO:0016020|GO:0008272|GO:0015116|GO:0008271|GO:0015301|GO:0098656|GO:1902358	integral component of membrane|integral component of plasma membrane|transmembrane transport|membrane|sulfate transport|sulfate transmembrane transporter activity|secondary active sulfate transmembrane transporter activity|anion:anion antiporter activity|anion transmembrane transport|sulfate transmembrane transport	Insufficient genetic data for FlyBase to solicit a summary. [Date last reviewed: 2016-06-30]	-	CG9717	-	-	-	-
FBgn0035791	163.991	1.61877	0.175676	9.21448	3.12782e-20	3.66934e-18	CG8539	protein_coding	GO:0006508|GO:0008270|GO:0005615|GO:0004181|GO:0004180|GO:0016787|GO:0006508|GO:0008270|GO:0005615|GO:0004181|GO:0004180|GO:0016787	proteolysis|zinc ion binding|extracellular space|metallocarboxypeptidase activity|carboxypeptidase activity|hydrolase activity|proteolysis|zinc ion binding|extracellular space|metallocarboxypeptidase activity|carboxypeptidase activity|hydrolase activity	Insufficient genetic data for FlyBase to solicit a summary. [Date last reviewed: 2016-06-30]	-	CG8539	-	-	-	-
FBgn0035666	591.038	-1.12649	0.122481	-9.19731	3.67033e-20	4.27315e-18	Jon65Aii	protein_coding	GO:0006508|GO:0004252|GO:0016787|GO:0008233|GO:0008236	proteolysis|serine-type endopeptidase activity|hydrolase activity|peptidase activity|serine-type peptidase activity	Insufficient genetic data for FlyBase to solicit a summary. [Date last reviewed: 2016-06-30]	Jonah 65Aii	Jon65Aii	-	-	-	-
FBgn0031305	574.109	-1.26562	0.137798	-9.18463	4.12945e-20	4.77153e-18	Iris	protein_coding	GO:0016021|GO:0016020|GO:0003674|GO:0008150|GO:0005575	integral component of membrane|membrane|molecular_function|biological_process|cellular_component	-	Iris	Iris	-	-	-	-
FBgn0262097	1353.69	-0.997708	0.108921	-9.15996	5.19174e-20	5.95422e-18	lncRNA:CR42850	ncRNA			-	long non-coding RNA:CR42850	lncRNA:CR42850	-	-	-	-
FBgn0004428	294.924	-1.48078	0.161704	-9.15739	5.31688e-20	6.05258e-18	LysE	protein_coding	GO:0005615|GO:0050829|GO:0045824|GO:0019835|GO:0008152|GO:0003796|GO:0016787|GO:0003824|GO:0016798|GO:0042742	extracellular space|defense response to Gram-negative bacterium|negative regulation of innate immune response|cytolysis|metabolic process|lysozyme activity|hydrolase activity|catalytic activity|hydrolase activity, acting on glycosyl bonds|defense response to bacterium	Insufficient genetic data for FlyBase to solicit a summary. [Date last reviewed: 2016-06-30]	Lysozyme E	LysE	Unlikely to play an active role in the humoral immune defense. May have a function in the digestion of bacteria in the food.	Belongs to the glycosyl hydrolase 22 family.	-	-
FBgn0039226	532.02	-1.05979	0.11645	-9.1008	8.96718e-20	1.01329e-17	Ude	protein_coding	GO:0003677|GO:0003723|GO:0016798|GO:0035074|GO:0006308|GO:0090501|GO:0003677|GO:0003723|GO:0016798|GO:0035074|GO:0006308|GO:0090501|GO:0003677|GO:0003723|GO:0016798|GO:0035074|GO:0006308|GO:0090501	DNA binding|RNA binding|hydrolase activity, acting on glycosyl bonds|pupation|DNA catabolic process|RNA phosphodiester bond hydrolysis|DNA binding|RNA binding|hydrolase activity, acting on glycosyl bonds|pupation|DNA catabolic process|RNA phosphodiester bond hydrolysis|DNA binding|RNA binding|hydrolase activity, acting on glycosyl bonds|pupation|DNA catabolic process|RNA phosphodiester bond hydro…	Uracil-DNA degrading factor (Ude) encodes a DNA-processing enzyme with uracil-DNA-degrading activity. [Date last reviewed: 2019-03-14]	Uracil-DNA degrading factor	Ude	-	-	-	-
FBgn0053319	390.827	-1.72402	0.190095	-9.06927	1.19812e-19	1.34399e-17	CR33319	pseudogene			-	-	CR33319	-	-	-	-
FBgn0026361	80.5683	2.26075	0.249712	9.05341	1.38575e-19	1.5432e-17	2020-09-05	protein_coding	GO:0051726|GO:0015630|GO:0000281|GO:0005525|GO:0007444|GO:0061640|GO:0003924|GO:0005940|GO:0031105|GO:0000166|GO:0060090|GO:0032153|GO:0034613|GO:0051726|GO:0015630|GO:0000281|GO:0005525|GO:0007444|GO:0061640|GO:0003924|GO:0005940|GO:0031105|GO:0000166|GO:0060090|GO:0032153|GO:0034613	regulation of cell cycle|microtubule cytoskeleton|mitotic cytokinesis|GTP binding|imaginal disc development|cytoskeleton-dependent cytokinesis|GTPase activity|septin ring|septin complex|nucleotide binding|molecular adaptor activity|cell division site|cellular protein localization|regulation of cell cycle|microtubule cytoskeleton|mitotic cytokinesis|GTP binding|imaginal disc development|cytoskelet…	Septin 5 (Sep5) encodes a member of the septin family of GTP-binding proteins. Septins form hetero-oligomeric filaments and rings that have roles in cytokinesis, cell polarity and membrane rigidity. Sep5 is not essential for development, but mutants display a synthetic lethal pupal phenotype when combined with mutations in its paralog Sep2. [Date last reviewed: 2018-10-18]	Septin 5	2020-09-05	-	-	-	-
FBgn0054029	118.26	-1.85379	0.204997	-9.043	1.52435e-19	1.68533e-17	CG34029	protein_coding	GO:0003674|GO:0008150|GO:0005575	molecular_function|biological_process|cellular_component	Insufficient genetic data for FlyBase to solicit a summary. [Date last reviewed: 2016-06-30]	-	CG34029	-	-	-	-
FBgn0036717	54.6617	3.39286	0.375819	9.02791	1.74982e-19	1.9208e-17	CG13731	protein_coding			Insufficient genetic data for FlyBase to solicit a summary. [Date last reviewed: 2016-10-13]	-	CG13731	-	-	-	-
FBgn0040733	495.547	-1.72035	0.19098	-9.00801	2.09837e-19	2.28708e-17	CG15068	protein_coding	GO:0005576|GO:0002376|GO:0045087	extracellular region|immune system process|innate immune response	Insufficient genetic data for FlyBase to solicit a summary. [Date last reviewed: 2016-06-30]	Bomanin S6	BomS6	-	-	-	-
FBgn0035434	434.808	-1.44908	0.160885	-9.00694	2.11888e-19	2.29316e-17	Drsl5	protein_coding	GO:0005576|GO:0050832|GO:0006952|GO:0003674	extracellular region|defense response to fungus|defense response|molecular_function	Drosomycin-like 5 (Drsl5) encodes a secreted peptide with homology to the antifungal peptide encoded by Drs. [Date last reviewed: 2019-03-07]	Drosomycin-like 5	Drsl5	-	-	-	-
FBgn0053109	667.47	1.3415	0.149058	8.99989	2.25938e-19	2.42813e-17	CG33109	protein_coding			Insufficient genetic data for FlyBase to solicit a summary. [Date last reviewed: 2016-06-30]	-	CG33109	-	-	-	-
FBgn0051104	665.399	-1.25508	0.139492	-8.99746	2.31008e-19	2.46537e-17	CG31104	protein_coding			Insufficient genetic data for FlyBase to solicit a summary. [Date last reviewed: 2016-06-30]	-	CG31104	-	-	-	-
FBgn0032549	53.0867	3.02933	0.336764	8.99541	2.35353e-19	2.49442e-17	CG4650	protein_coding	GO:0006508|GO:0004252|GO:0016787|GO:0006508|GO:0004252|GO:0016787	proteolysis|serine-type endopeptidase activity|hydrolase activity|proteolysis|serine-type endopeptidase activity|hydrolase activity	Insufficient genetic data for FlyBase to solicit a summary. [Date last reviewed: 2016-06-30]	-	CG4650	-	-	-	-
FBgn0036495	145.726	-1.85917	0.206716	-8.99385	2.38716e-19	2.51252e-17	CG33259	protein_coding	GO:0005615|GO:0032504|GO:0003674	extracellular space|multicellular organism reproduction|molecular_function	Insufficient genetic data for FlyBase to solicit a summary. [Date last reviewed: 2016-06-30]	-	CG33259	-	-	-	-
FBgn0035620	614.24	1.76878	0.196681	8.99311	2.40331e-19	2.51252e-17	Alp9	protein_coding	GO:0009986|GO:0003824|GO:0016311|GO:0016791|GO:0004035|GO:0016787|GO:0009986|GO:0003824|GO:0016311|GO:0016791|GO:0004035|GO:0016787	cell surface|catalytic activity|dephosphorylation|phosphatase activity|alkaline phosphatase activity|hydrolase activity|cell surface|catalytic activity|dephosphorylation|phosphatase activity|alkaline phosphatase activity|hydrolase activity	-	Alkaline phosphatase 9	Alp9	-	-	-	-
FBgn0039778	1881.74	1.01149	0.112554	8.98672	2.54725e-19	2.64501e-17	Jon99Fi	protein_coding	GO:0006508|GO:0004252|GO:0016787|GO:0008233|GO:0008236	proteolysis|serine-type endopeptidase activity|hydrolase activity|peptidase activity|serine-type peptidase activity	Insufficient genetic data for FlyBase to solicit a summary. [Date last reviewed: 2016-06-30]	Jonah 99Fi	Jon99Fi	-	-	-	-
FBgn0032285	9994.75	-1.54655	0.172233	-8.97938	2.72304e-19	2.80857e-17	CG17108	protein_coding			Insufficient genetic data for FlyBase to solicit a summary. [Date last reviewed: 2016-06-30]	-	CG17108	-	-	-	-
FBgn0033760	464.619	1.16133	0.129603	8.96067	3.22705e-19	3.30622e-17	CG8785	protein_coding	GO:0016021|GO:0003333|GO:0015171|GO:0016020|GO:0016021|GO:0003333|GO:0015171|GO:0016020	integral component of membrane|amino acid transmembrane transport|amino acid transmembrane transporter activity|membrane|integral component of membrane|amino acid transmembrane transport|amino acid transmembrane transporter activity|membrane	-	-	CG8785	-	-	-	-
FBgn0031313	1942.23	1.20124	0.13415	8.95445	3.41439e-19	3.47499e-17	CG5080	protein_coding	GO:0005886|GO:0003674|GO:0008150|GO:0005886|GO:0003674|GO:0008150|GO:0005886|GO:0003674|GO:0008150	plasma membrane|molecular_function|biological_process|plasma membrane|molecular_function|biological_process|plasma membrane|molecular_function|biological_process	Insufficient genetic data for FlyBase to solicit a summary. [Date last reviewed: 2016-06-30]	-	CG5080	-	-	-	-
FBgn0030508	275.074	1.42992	0.159706	8.95346	3.44499e-19	3.48307e-17	CG15760	protein_coding	GO:0030659|GO:0031301|GO:0016020|GO:0016021|GO:0030659|GO:0031301|GO:0016020|GO:0016021|GO:0030659|GO:0031301|GO:0016020|GO:0016021	cytoplasmic vesicle membrane|integral component of organelle membrane|membrane|integral component of membrane|cytoplasmic vesicle membrane|integral component of organelle membrane|membrane|integral component of membrane|cytoplasmic vesicle membrane|integral component of organelle membrane|membrane|integral component of membrane	Insufficient genetic data for FlyBase to solicit a summary. [Date last reviewed: 2016-06-30]	-	CG15760	-	-	-	-
FBgn0016075	1874.4	1.30853	0.146163	8.95251	3.47486e-19	3.49031e-17	vkg	protein_coding	GO:0005737|GO:0071711|GO:0005604|GO:0005615|GO:0031012|GO:0062023|GO:0007443|GO:0005201|GO:0030198|GO:0005587|GO:0007519|GO:0061327|GO:0005581|GO:0016020|GO:0007525|GO:0005737|GO:0071711|GO:0005604|GO:0005615|GO:0031012|GO:0062023|GO:0007443|GO:0005201|GO:0030198|GO:0005587|GO:0007519|GO:0061327|GO:0005581|GO:0016020|GO:0007525|GO:0005515|GO:0005737|GO:0071711|GO:0005604|GO:0005615|GO:0031012|GO:…	cytoplasm|basement membrane organization|basement membrane|extracellular space|extracellular matrix|collagen-containing extracellular matrix|Malpighian tubule morphogenesis|extracellular matrix structural constituent|extracellular matrix organization|collagen type IV trimer|skeletal muscle tissue development|anterior Malpighian tubule development|collagen trimer|membrane|somatic muscle developmen…	viking (vkg) encodes a subunit of Collagen IV and a major component of basement membranes. It is secreted by haemocytes and fat body cells and is required for the normal morphogenesis of many tissues. It also contributes to TGF-beta signalling in the early embryo and the developing Malpighian tubules. [Date last reviewed: 2019-03-21]	viking	vkg	-	-	-	-
FBgn0033395	47.0544	5.31507	0.59461	8.93875	3.93597e-19	3.92779e-17	Cyp4p2	protein_coding	GO:0055114|GO:0005506|GO:0005789|GO:0020037|GO:0016705|GO:0004497|GO:0016020|GO:0046872|GO:0005783|GO:0016491|GO:0031090|GO:0043231	oxidation-reduction process|iron ion binding|endoplasmic reticulum membrane|heme binding|oxidoreductase activity, acting on paired donors, with incorporation or reduction of molecular oxygen|monooxygenase activity|membrane|metal ion binding|endoplasmic reticulum|oxidoreductase activity|organelle membrane|intracellular membrane-bounded organelle	Insufficient genetic data for FlyBase to solicit a summary. [Date last reviewed: 2016-06-30]	Cyp4p2	Cyp4p2	May be involved in the metabolism of insect hormones and in the breakdown of synthetic insecticides.	Belongs to the cytochrome P450 family.	-	-
FBgn0262574	159.043	-1.75252	0.19664	-8.9123	4.99826e-19	4.95569e-17	CG43114	protein_coding	GO:0003674|GO:0008150|GO:0005575|GO:0003674|GO:0008150|GO:0005575	molecular_function|biological_process|cellular_component|molecular_function|biological_process|cellular_component	-	-	CG43114	-	-	-	-
FBgn0035815	239.127	-1.33988	0.150518	-8.90176	5.49698e-19	5.41523e-17	Snmp2	protein_coding	GO:0016021|GO:0005886|GO:0016020|GO:0007608|GO:0050896|GO:0016021|GO:0005886|GO:0016020|GO:0007608|GO:0050896|GO:0016021|GO:0016020|GO:0005886	integral component of membrane|plasma membrane|membrane|sensory perception of smell|response to stimulus|integral component of membrane|plasma membrane|membrane|sensory perception of smell|response to stimulus|integral component of membrane|membrane|plasma membrane	Insufficient genetic data for FlyBase to solicit a summary. [Date last reviewed: 2016-06-30]	Sensory neuron membrane protein 2	Snmp2	Plays an olfactory role that is not restricted to pheromone sensitivity.	Belongs to the CD36 family.	-	-
FBgn0052282	792.46	-4.96382	0.5582	-8.89256	5.97164e-19	5.84537e-17	Drsl4	protein_coding	GO:0005576|GO:0050832|GO:0006952|GO:0003674	extracellular region|defense response to fungus|defense response|molecular_function	Drosomycin-like 4 (Drsl4) encodes a secreted peptide with homology to the antifungal peptide encoded by Drs. [Date last reviewed: 2019-03-07]	Drosomycin-like 4	Drsl4	-	-	-	-
FBgn0053223	183.543	-1.57217	0.17721	-8.87178	7.19838e-19	7.00156e-17	CG33223	protein_coding	GO:0003674|GO:0005575|GO:0005515|GO:0003674|GO:0005575|GO:0005515	molecular_function|cellular_component|protein binding|molecular_function|cellular_component|protein binding	-	-	CG33223	-	-	-	-
FBgn0023541	255.714	1.34047	0.15158	8.84335	9.28867e-19	8.97788e-17	Cyp4d14	protein_coding	GO:0055114|GO:0005506|GO:0005789|GO:0020037|GO:0016705|GO:0004497|GO:0016020|GO:0046872|GO:0005783|GO:0016491|GO:0031090|GO:0043231|GO:0055114|GO:0005506|GO:0020037|GO:0016705|GO:0004497|GO:0016020|GO:0046872|GO:0016491	oxidation-reduction process|iron ion binding|endoplasmic reticulum membrane|heme binding|oxidoreductase activity, acting on paired donors, with incorporation or reduction of molecular oxygen|monooxygenase activity|membrane|metal ion binding|endoplasmic reticulum|oxidoreductase activity|organelle membrane|intracellular membrane-bounded organelle|oxidation-reduction process|iron ion binding|heme bi…	Insufficient genetic data for FlyBase to solicit a summary. [Date last reviewed: 2016-06-30]	Cyp4d14	Cyp4d14	May be involved in the metabolism of insect hormones and in the breakdown of synthetic insecticides.	Belongs to the cytochrome P450 family.	-	-
FBgn0015010	3133.18	0.868603	0.0982894	8.8372	9.81467e-19	9.42699e-17	Ag5r	protein_coding	GO:0005576|GO:0005615|GO:0032504|GO:0003674|GO:0008150|GO:0005576|GO:0005615|GO:0032504|GO:0003674|GO:0008150|GO:0005576|GO:0005615|GO:0032504|GO:0003674|GO:0008150	extracellular region|extracellular space|multicellular organism reproduction|molecular_function|biological_process|extracellular region|extracellular space|multicellular organism reproduction|molecular_function|biological_process|extracellular region|extracellular space|multicellular organism reproduction|molecular_function|biological_process	Insufficient genetic data for FlyBase to solicit a summary. [Date last reviewed: 2016-06-30]	Antigen 5-related	Ag5r	-	-	-	-
FBgn0035886	267.258	5.38077	0.611354	8.80139	1.35126e-18	1.28983e-16	Jon66Ci	protein_coding	GO:0004175|GO:0006508|GO:0004252|GO:0016787	endopeptidase activity|proteolysis|serine-type endopeptidase activity|hydrolase activity	Insufficient genetic data for FlyBase to solicit a summary. [Date last reviewed: 2016-06-30]	Jonah 66Ci	Jon66Ci	-	-	-	-
FBgn0265851	42.3021	-3.71105	0.422283	-8.78807	1.52156e-18	1.44342e-16	lncRNA:CR44640	ncRNA			-	long non-coding RNA:CR44640	lncRNA:CR44640	-	-	-	-
FBgn0035734	340.005	-1.4079	0.160359	-8.77968	1.63946e-18	1.54572e-16	CG14823	protein_coding	GO:0016021|GO:0008152|GO:0003796|GO:0016020|GO:0016787|GO:0016798|GO:0016021|GO:0008152|GO:0003796|GO:0016020|GO:0016787|GO:0016798|GO:0016021|GO:0008152|GO:0003796|GO:0016020|GO:0016787|GO:0016798	integral component of membrane|metabolic process|lysozyme activity|membrane|hydrolase activity|hydrolase activity, acting on glycosyl bonds|integral component of membrane|metabolic process|lysozyme activity|membrane|hydrolase activity|hydrolase activity, acting on glycosyl bonds|integral component of membrane|metabolic process|lysozyme activity|membrane|hydrolase activity|hydrolase activity, acti…	Insufficient genetic data for FlyBase to solicit a summary. [Date last reviewed: 2016-06-30]	-	CG14823	-	-	-	-
FBgn0052219	159.653	-1.65823	0.189795	-8.73696	2.39475e-18	2.24406e-16	CG32219	protein_coding	GO:0003674|GO:0005575	molecular_function|cellular_component	-	-	CG32219	-	-	-	-
FBgn0050356	268.201	-1.28298	0.147153	-8.71866	2.81516e-18	2.62203e-16	CG30356	protein_coding	GO:0005634|GO:0003674	nucleus|molecular_function	-	-	CG30356	-	-	-	-
FBgn0015037	524.289	-1.24174	0.142611	-8.70716	3.1159e-18	2.88465e-16	Cyp4p1	protein_coding	GO:0055114|GO:0005506|GO:0005789|GO:0020037|GO:0016705|GO:0004497|GO:0016020|GO:0046872|GO:0005783|GO:0016491|GO:0031090|GO:0043231	oxidation-reduction process|iron ion binding|endoplasmic reticulum membrane|heme binding|oxidoreductase activity, acting on paired donors, with incorporation or reduction of molecular oxygen|monooxygenase activity|membrane|metal ion binding|endoplasmic reticulum|oxidoreductase activity|organelle membrane|intracellular membrane-bounded organelle	-	Cytochrome P450-4p1	Cyp4p1	May be involved in the metabolism of insect hormones and in the breakdown of synthetic insecticides.	Belongs to the cytochrome P450 family.	-	-
FBgn0038291	110.364	1.88433	0.216756	8.69335	3.51921e-18	3.23852e-16	CG3984	protein_coding			Insufficient genetic data for FlyBase to solicit a summary. [Date last reviewed: 2016-06-30]	-	CG3984	-	-	-	-
FBgn0051446	234.555	-1.49711	0.172281	-8.68996	3.62574e-18	3.31669e-16	CG31446	protein_coding	GO:0016021|GO:0016020|GO:0003674|GO:0008150|GO:0005575|GO:0016021|GO:0016020|GO:0003674|GO:0008150|GO:0005575	integral component of membrane|membrane|molecular_function|biological_process|cellular_component|integral component of membrane|membrane|molecular_function|biological_process|cellular_component	Insufficient genetic data for FlyBase to solicit a summary. [Date last reviewed: 2016-06-30]	-	CG31446	-	-	-	-
FBgn0034390	641.749	1.06171	0.122436	8.67161	4.26049e-18	3.87428e-16	CG15093	protein_coding	GO:0055114|GO:0005739|GO:0016491|GO:0006520|GO:0051287|GO:0050661|GO:0008442|GO:0006574|GO:0009083|GO:0016616|GO:0055114|GO:0005739|GO:0016491|GO:0006520|GO:0051287|GO:0050661|GO:0008442|GO:0006574|GO:0009083|GO:0016616|GO:0055114|GO:0005739|GO:0016491|GO:0006520|GO:0051287|GO:0050661|GO:0008442|GO:0006574|GO:0009083|GO:0016616	oxidation-reduction process|mitochondrion|oxidoreductase activity|cellular amino acid metabolic process|NAD binding|NADP binding|3-hydroxyisobutyrate dehydrogenase activity|valine catabolic process|branched-chain amino acid catabolic process|oxidoreductase activity, acting on the CH-OH group of donors, NAD or NADP as acceptor|oxidation-reduction process|mitochondrion|oxidoreductase activity|cellu…	-	-	CG15093	-	Belongs to the HIBADH-related family. 3-hydroxyisobutyrate dehydrogenase subfamily.	-	Amino-acid degradation; L-valine degradation.
FBgn0033913	1378.22	0.999836	0.115586	8.65014	5.14375e-18	4.64995e-16	CG8468	protein_coding	GO:0016021|GO:0055085|GO:0022857|GO:0008028|GO:0016020|GO:0015718|GO:0016021|GO:0055085|GO:0022857|GO:0008028|GO:0016020|GO:0015718|GO:0016021|GO:0055085|GO:0022857|GO:0008028|GO:0016020|GO:0015718	integral component of membrane|transmembrane transport|transmembrane transporter activity|monocarboxylic acid transmembrane transporter activity|membrane|monocarboxylic acid transport|integral component of membrane|transmembrane transport|transmembrane transporter activity|monocarboxylic acid transmembrane transporter activity|membrane|monocarboxylic acid transport|integral component of membrane|…	Insufficient genetic data for FlyBase to solicit a summary. [Date last reviewed: 2016-06-30]	-	CG8468	-	-	-	-
FBgn0012034	4759.93	-0.783607	0.0906197	-8.6472	5.27767e-18	4.74311e-16	AcCoAS	protein_coding	GO:0003824|GO:0019427|GO:0003987|GO:0016208|GO:0005524|GO:0003824|GO:0019427|GO:0003987|GO:0016208|GO:0000166|GO:0016874|GO:0005737|GO:0048149|GO:0006633|GO:0031955|GO:0005524|GO:0003824|GO:0019427|GO:0003987|GO:0016208|GO:0000166|GO:0016874	catalytic activity|acetyl-CoA biosynthetic process from acetate|acetate-CoA ligase activity|AMP binding|ATP binding|catalytic activity|acetyl-CoA biosynthetic process from acetate|acetate-CoA ligase activity|AMP binding|nucleotide binding|ligase activity|cytoplasm|behavioral response to ethanol|fatty acid biosynthetic process|short-chain fatty acid-CoA ligase activity|ATP binding|catalytic activi…	-	Acetyl Coenzyme A synthase	AcCoAS	Activates acetate so that it can be used for lipid synthesis or for energy generation.	Belongs to the ATP-dependent AMP-binding enzyme family.	-	-
FBgn0265541	339.434	-1.28753	0.148991	-8.64166	5.54012e-18	4.95003e-16	CR44391	pseudogene			-	-	CR44391	-	-	-	-
FBgn0264679	545.3	1.08635	0.126347	8.59817	8.09994e-18	7.19537e-16	asRNA:CR43964	ncRNA			-	antisense RNA:CR43964	asRNA:CR43964	-	-	-	-
FBgn0039768	246.636	1.95316	0.227295	8.59307	8.46748e-18	7.45021e-16	CG15533	protein_coding	GO:0046872|GO:0005615|GO:0016787|GO:0005764|GO:0016798|GO:0004767|GO:0006685|GO:0008081|GO:0046513|GO:0061750|GO:0005576|GO:0008152	metal ion binding|extracellular space|hydrolase activity|lysosome|hydrolase activity, acting on glycosyl bonds|sphingomyelin phosphodiesterase activity|sphingomyelin catabolic process|phosphoric diester hydrolase activity|ceramide biosynthetic process|acid sphingomyelin phosphodiesterase activity|extracellular region|metabolic process	Insufficient genetic data for FlyBase to solicit a summary. [Date last reviewed: 2016-06-30]	-	CG15533	-	-	-	-
FBgn0085320	55.175	-2.74922	0.319942	-8.59285	8.48377e-18	7.45021e-16	CG34291	protein_coding			Insufficient genetic data for FlyBase to solicit a summary. [Date last reviewed: 2016-06-30]	-	CG34291	-	-	-	-
FBgn0267471	68.0712	-2.30542	0.269201	-8.5639	1.09109e-17	9.52718e-16	lncRNA:CR45821	ncRNA			-	long non-coding RNA:CR45821	lncRNA:CR45821	-	-	-	-
FBgn0051324	278.135	1.23189	0.144577	8.52065	1.5866e-17	1.37757e-15	CG31324	protein_coding			Insufficient genetic data for FlyBase to solicit a summary. [Date last reviewed: 2016-06-30]	-	CG31324	-	-	-	-
FBgn0034480	283.793	-1.54194	0.181346	-8.50279	1.85086e-17	1.59797e-15	CG16898	protein_coding			Insufficient genetic data for FlyBase to solicit a summary. [Date last reviewed: 2016-06-30]	-	CG16898	-	-	-	-
FBgn0043865	170.648	-1.50483	0.177231	-8.49078	2.05261e-17	1.76226e-15	SA-2	protein_coding	GO:0005634|GO:0003682|GO:0000785|GO:0007062|GO:0008278|GO:0005730|GO:0000794	nucleus|chromatin binding|chromatin|sister chromatid cohesion|cohesin complex|nucleolus|condensed nuclear chromosome	Stromalin-2 (SA-2) encodes a paralog of the cohesin protein encoded by SA. It functions in the male meiosis-specific homolog pairing pathway. It is required to maintain homolog pairing and to ensure bi-orientation of homologs during meiosis I. [Date last reviewed: 2019-03-14]	Stromalin-2	SA-2	-	-	-	-
FBgn0039911	474.12	1.11657	0.131566	8.48673	2.12539e-17	1.79852e-15	CG1909	protein_coding	GO:0008270|GO:0007268|GO:0007271|GO:0043495|GO:0033130|GO:0046872|GO:0045202|GO:0005515|GO:0008270|GO:0007268|GO:0007271|GO:0043495|GO:0033130|GO:0046872|GO:0045202|GO:0005515	zinc ion binding|chemical synaptic transmission|synaptic transmission, cholinergic|protein membrane adaptor activity|acetylcholine receptor binding|metal ion binding|synapse|protein binding|zinc ion binding|chemical synaptic transmission|synaptic transmission, cholinergic|protein membrane adaptor activity|acetylcholine receptor binding|metal ion binding|synapse|protein binding	-	-	CG1909	-	-	-	-
FBgn0036160	671.829	-1.04437	0.123061	-8.48657	2.12828e-17	1.79852e-15	CG12289	protein_coding	GO:0005737|GO:0046835|GO:0006000|GO:0009744|GO:0010043|GO:0009749|GO:0032868|GO:0008865|GO:0019200|GO:0004454|GO:0009750|GO:0070873|GO:0016740	cytoplasm|carbohydrate phosphorylation|fructose metabolic process|response to sucrose|response to zinc ion|response to glucose|response to insulin|fructokinase activity|carbohydrate kinase activity|ketohexokinase activity|response to fructose|regulation of glycogen metabolic process|transferase activity	-	-	CG12289	-	-	-	-
FBgn0038102	317.465	-1.16917	0.137772	-8.48621	2.13494e-17	1.79852e-15	CG14383	protein_coding			Insufficient genetic data for FlyBase to solicit a summary. [Date last reviewed: 2016-10-13]	-	CG14383	-	-	-	-
FBgn0265070	238.354	-1.68983	0.199148	-8.48531	2.15148e-17	1.79852e-15	asRNA:CR44181	ncRNA			-	antisense RNA:CR44181	asRNA:CR44181	-	-	-	-
FBgn0263999	45.5021	3.14737	0.370924	8.48521	2.15335e-17	1.79852e-15	CG43742	protein_coding	GO:0006508|GO:0004252|GO:0003674|GO:0008150|GO:0005575|GO:0016787	proteolysis|serine-type endopeptidase activity|molecular_function|biological_process|cellular_component|hydrolase activity	-	-	CG43742	-	-	-	-
FBgn0001187	2155.64	-1.08597	0.128199	-8.47096	2.43389e-17	2.02184e-15	Hex-C	protein_coding	GO:0005524|GO:0005829|GO:0005975|GO:0006096|GO:0042593|GO:0005536|GO:0008865|GO:0016773|GO:0001678|GO:0004340|GO:0019158|GO:0004396|GO:0000166|GO:0016301|GO:0016740|GO:0016310|GO:0005739|GO:0046835|GO:0051156|GO:0019318	ATP binding|cytosol|carbohydrate metabolic process|glycolytic process|glucose homeostasis|glucose binding|fructokinase activity|phosphotransferase activity, alcohol group as acceptor|cellular glucose homeostasis|glucokinase activity|mannokinase activity|hexokinase activity|nucleotide binding|kinase activity|transferase activity|phosphorylation|mitochondrion|carbohydrate phosphorylation|glucose 6-…	Hexokinase C (Hex-C) encodes a hexokinase involved in glucose homeostasis. [Date last reviewed: 2019-09-12]	Hexokinase C	Hex-C	-	-	-	-
FBgn0083936	3547.26	-1.25703	0.148529	-8.46317	2.60195e-17	2.14983e-15	Acp54A1	protein_coding	GO:0032504|GO:0003674|GO:0005575	multicellular organism reproduction|molecular_function|cellular_component	Insufficient genetic data for FlyBase to solicit a summary. [Date last reviewed: 2016-06-30]	Accessory gland protein 54A1	Acp54A1	-	-	-	-
FBgn0038266	714.176	-1.06208	0.125659	-8.45205	2.86233e-17	2.35231e-15	CG3610	protein_coding	GO:0003674|GO:0008150|GO:0005575	molecular_function|biological_process|cellular_component	Insufficient genetic data for FlyBase to solicit a summary. [Date last reviewed: 2016-06-30]	-	CG3610	-	-	-	-
FBgn0051815	148.531	-1.95371	0.231915	-8.42423	3.63121e-17	2.96832e-15	CG31815	protein_coding	GO:0003674|GO:0008150|GO:0005575	molecular_function|biological_process|cellular_component	Insufficient genetic data for FlyBase to solicit a summary. [Date last reviewed: 2017-07-13]	-	CG31815	-	-	-	-
FBgn0033301	335.646	1.60177	0.19045	8.41042	4.08557e-17	3.32206e-15	CG12780	protein_coding	GO:0009986|GO:0030246|GO:0051607|GO:0009595	cell surface|carbohydrate binding|defense response to virus|detection of biotic stimulus	-	-	CG12780	-	-	-	-
FBgn0039543	576.801	1.03586	0.123472	8.38945	4.88412e-17	3.95048e-15	CROT	protein_coding	GO:0005777|GO:0006635|GO:0016746|GO:0008458|GO:0016740|GO:0005777|GO:0006635|GO:0016746|GO:0008458|GO:0016740|GO:0005777|GO:0006635|GO:0016746|GO:0008458|GO:0016740|GO:0005777|GO:0006635|GO:0016746|GO:0008458|GO:0016740|GO:0005777|GO:0006635|GO:0016746|GO:0008458|GO:0016740|GO:0005777|GO:0006635|GO:0016746|GO:0008458|GO:0016740	peroxisome|fatty acid beta-oxidation|transferase activity, transferring acyl groups|carnitine O-octanoyltransferase activity|transferase activity|peroxisome|fatty acid beta-oxidation|transferase activity, transferring acyl groups|carnitine O-octanoyltransferase activity|transferase activity|peroxisome|fatty acid beta-oxidation|transferase activity, transferring acyl groups|carnitine O-octanoyltra…	Insufficient genetic data for FlyBase to solicit a summary. [Date last reviewed: 2016-06-30]	Carnitine O-octanoyltransferase	CROT	-	-	-	-
FBgn0264570	93.6513	-9.99314	1.19262	-8.37914	5.33162e-17	4.28986e-15	lncRNA:CR43942	ncRNA			-	long non-coding RNA:CR43942	lncRNA:CR43942	-	-	-	-
FBgn0053306	505.162	1.17915	0.140857	8.37129	5.6991e-17	4.56165e-15	CG33306	protein_coding	GO:0003674|GO:0008150|GO:0005575	molecular_function|biological_process|cellular_component	Insufficient genetic data for FlyBase to solicit a summary. [Date last reviewed: 2016-06-30]	-	CG33306	-	-	-	-
FBgn0264428	40.6015	-5.08505	0.607918	-8.3647	6.02695e-17	4.79049e-15	lncRNA:CR43846	ncRNA			-	long non-coding RNA:CR43846	lncRNA:CR43846	-	-	-	-
FBgn0032286	235.171	-1.67517	0.200276	-8.3643	6.04734e-17	4.79049e-15	CG7300	protein_coding			Insufficient genetic data for FlyBase to solicit a summary. [Date last reviewed: 2016-06-30]	-	CG7300	-	-	-	-
FBgn0265855	51.4543	2.64079	0.315771	8.36301	6.11377e-17	4.81828e-15	lncRNA:CR44644	ncRNA			-	long non-coding RNA:CR44644	lncRNA:CR44644	-	-	-	-
FBgn0262789	44.0163	-3.02067	0.362134	-8.34131	7.34698e-17	5.76063e-15	CR43170	pseudogene			-	-	CR43170	-	-	-	-
FBgn0266959	41.21	-5.32991	0.642338	-8.29768	1.06166e-16	8.28202e-15	lncRNA:CR45410	ncRNA			-	long non-coding RNA:CR45410	lncRNA:CR45410	-	-	-	-
FBgn0035265	261.722	-1.2485	0.150517	-8.29475	1.0881e-16	8.44539e-15	PIG-Wb	protein_coding	GO:0016021|GO:0005789|GO:0006506|GO:0072659|GO:0016746|GO:0032216|GO:0016020|GO:0016740|GO:0005783|GO:0016021|GO:0005789|GO:0006506|GO:0072659|GO:0016746|GO:0032216|GO:0016020|GO:0016740|GO:0005783	integral component of membrane|endoplasmic reticulum membrane|GPI anchor biosynthetic process|protein localization to plasma membrane|transferase activity, transferring acyl groups|glucosaminyl-phosphatidylinositol O-acyltransferase activity|membrane|transferase activity|endoplasmic reticulum|integral component of membrane|endoplasmic reticulum membrane|GPI anchor biosynthetic process|protein loc…	-	Phosphatidylinositol glycan anchor biosynthesis class W b	PIG-Wb	-	-	-	-
FBgn0010041	176.451	-1.50266	0.181525	-8.27798	1.25282e-16	9.63134e-15	GstD5	protein_coding	GO:0005737|GO:0004364|GO:0006749|GO:0009636|GO:0016740|GO:0005515	cytoplasm|glutathione transferase activity|glutathione metabolic process|response to toxic substance|transferase activity|protein binding	Insufficient genetic data for FlyBase to solicit a summary. [Date last reviewed: 2016-06-30]	Glutathione S transferase D5	GstD5	Conjugation of reduced glutathione to a wide number of exogenous and endogenous hydrophobic electrophiles (PubMed:22082028). May be involved in detoxification (PubMed:22082028).	Belongs to the GST superfamily. Delta family.	Homodimer.	-
FBgn0262687	575.316	-1.18452	0.143094	-8.27792	1.25343e-16	9.63134e-15	lncRNA:CR43157	ncRNA			-	long non-coding RNA:CR43157	lncRNA:CR43157	-	-	-	-
FBgn0039443	51.9563	-6.26985	0.757968	-8.27193	1.31809e-16	1.00764e-14	TwdlS	protein_coding	GO:0031012|GO:0010171|GO:0040003|GO:0005214	extracellular matrix|body morphogenesis|chitin-based cuticle development|structural constituent of chitin-based cuticle	Insufficient genetic data for FlyBase to solicit a summary. [Date last reviewed: 2016-06-30]	TweedleS	TwdlS	-	-	-	-
FBgn0265823	40.5532	-5.30605	0.641497	-8.27135	1.32447e-16	1.00764e-14	lncRNA:CR44612	ncRNA			-	long non-coding RNA:CR44612	lncRNA:CR44612	-	-	-	-
FBgn0265042	987.365	0.883509	0.107079	8.251	1.57071e-16	1.1891e-14	Irk1	protein_coding	GO:0016021|GO:0045475|GO:0042391|GO:0035220|GO:0034765|GO:0006813|GO:1990573|GO:0005242|GO:0071805|GO:0016020|GO:0006811|GO:0034220|GO:0005886|GO:0005244|GO:0016021|GO:0045475|GO:0042391|GO:0035220|GO:0034765|GO:0006813|GO:0005242|GO:0071805|GO:0016020|GO:0006811|GO:0034220|GO:0005244|GO:0016021|GO:0045475|GO:0042391|GO:0035220|GO:0034765|GO:0006813|GO:0005242|GO:0071805|GO:0016020|GO:0006811|GO:…	integral component of membrane|locomotor rhythm|regulation of membrane potential|wing disc development|regulation of ion transmembrane transport|potassium ion transport|potassium ion import across plasma membrane|inward rectifier potassium channel activity|potassium ion transmembrane transport|membrane|ion transport|ion transmembrane transport|plasma membrane|voltage-gated ion channel activity|in…	Inwardly rectifying potassium channel 1 (Irk1) encodes a K[+] channel involved in transepithelial ion transport in the renal tubule and in regulating excitability of the LNv subset of circadian pacemaker neurons. [Date last reviewed: 2019-03-07]	Inwardly rectifying potassium channel 1	Irk1	-	-	-	-
FBgn0035978	7662.29	-0.774641	0.0939686	-8.24361	1.67092e-16	1.25876e-14	UGP	protein_coding	GO:0005737|GO:0005829|GO:0006011|GO:0055093|GO:0005977|GO:0003983|GO:0016740|GO:0016779|GO:0070569|GO:0005737|GO:0005829|GO:0006011|GO:0055093|GO:0005977|GO:0003983|GO:0016740|GO:0016779|GO:0070569|GO:0005737|GO:0005829|GO:0006011|GO:0055093|GO:0005977|GO:0003983|GO:0016740|GO:0016779|GO:0070569|GO:0005737|GO:0005829|GO:0006011|GO:0055093|GO:0005977|GO:0003983|GO:0016740|GO:0016779|GO:0070569	cytoplasm|cytosol|UDP-glucose metabolic process|response to hyperoxia|glycogen metabolic process|UTP:glucose-1-phosphate uridylyltransferase activity|transferase activity|nucleotidyltransferase activity|uridylyltransferase activity|cytoplasm|cytosol|UDP-glucose metabolic process|response to hyperoxia|glycogen metabolic process|UTP:glucose-1-phosphate uridylyltransferase activity|transferase activ…	UGP (UGP) encodes an enzyme involved in hyperoxia response. [Date last reviewed: 2019-09-19]	UDP-glucose pyrophosphorylase	UGP	-	-	-	-
FBgn0032265	1198.55	-0.968293	0.117964	-8.20835	2.24245e-16	1.68107e-14	CG18301	protein_coding	GO:0016042|GO:0016298|GO:0044255|GO:0016788|GO:0016787	lipid catabolic process|lipase activity|cellular lipid metabolic process|hydrolase activity, acting on ester bonds|hydrolase activity	Insufficient genetic data for FlyBase to solicit a summary. [Date last reviewed: 2016-06-30]	-	CG18301	-	-	-	-
FBgn0040074	915.638	1.37113	0.167673	8.17741	2.90004e-16	2.16349e-14	retinin	protein_coding	GO:0005615|GO:0008150|GO:0005576|GO:0005212	extracellular space|biological_process|extracellular region|structural constituent of eye lens	Insufficient genetic data for FlyBase to solicit a summary. [Date last reviewed: 2016-06-30]	retinin	retinin	-	-	-	-
FBgn0050069	943.33	0.943378	0.115422	8.17331	3.00043e-16	2.22756e-14	CG30069	protein_coding	GO:0008017|GO:0035220|GO:0003674|GO:0005575|GO:0005856|GO:0031514|GO:0005814|GO:0036064|GO:0034453|GO:0005879|GO:0036126	microtubule binding|wing disc development|molecular_function|cellular_component|cytoskeleton|motile cilium|centriole|ciliary basal body|microtubule anchoring|axonemal microtubule|sperm flagellum	CG30069 encodes a large protein conserved in other insects with up to 80 copies of a tandem array of a 29 amino acid repeat. Ubiquitous CG30069 RNAi causes lethality and wing-specific RNAi causes wing adhesion defects. [Date last reviewed: 2019-03-07]	-	CG30069	-	-	-	-
FBgn0050197	1227.05	-1.11061	0.136153	-8.15702	3.43391e-16	2.53713e-14	CG30197	protein_coding	GO:0005576|GO:0030414|GO:0008150|GO:0010466	extracellular region|peptidase inhibitor activity|biological_process|negative regulation of peptidase activity	-	-	CG30197	-	-	-	-
FBgn0261436	469.447	-1.13989	0.140177	-8.13179	4.22997e-16	3.11035e-14	DhpD	protein_coding	GO:0008270|GO:0016787|GO:0006726|GO:0016810|GO:0008892|GO:0051067|GO:0046098|GO:0004153|GO:0006147|GO:0046872|GO:0019239	zinc ion binding|hydrolase activity|eye pigment biosynthetic process|hydrolase activity, acting on carbon-nitrogen (but not peptide) bonds|guanine deaminase activity|dihydropteridine metabolic process|guanine metabolic process|dihydropterin deaminase activity|guanine catabolic process|metal ion binding|deaminase activity	-	Dihydropterin deaminase	DhpD	Catalyzes the hydrolytic deamination of guanine, producing xanthine and ammonia. Also has 7,8-dihydropterin deaminase activity, which plays a role in synthesis of the red eye pigment aurodrosopterin.	Belongs to the metallo-dependent hydrolases superfamily. ATZ/TRZ family.	-	Purine metabolism; guanine degradation; xanthine from guanine: step 1/1.
FBgn0040606	2314.19	-1.30809	0.161369	-8.1062	5.22287e-16	3.82215e-14	CG6503	protein_coding			Insufficient genetic data for FlyBase to solicit a summary. [Date last reviewed: 2016-06-30]	-	CG6503	-	-	-	-
FBgn0026077	799.404	1.20762	0.149167	8.09577	5.69022e-16	4.14442e-14	Gasp	protein_coding	GO:0005576|GO:0005615|GO:0008362|GO:0008061|GO:0006030|GO:0035151|GO:0040014|GO:0040003|GO:0062129|GO:0005576|GO:0005615|GO:0008362|GO:0008061|GO:0006030|GO:0035151|GO:0040014|GO:0040003|GO:0062129	extracellular region|extracellular space|chitin-based embryonic cuticle biosynthetic process|chitin binding|chitin metabolic process|regulation of tube size, open tracheal system|regulation of multicellular organism growth|chitin-based cuticle development|chitin-based extracellular matrix|extracellular region|extracellular space|chitin-based embryonic cuticle biosynthetic process|chitin binding|c…	Gasp (Gasp) encodes a protein involved in cuticle biosynthesis during embryonic tracheal system development. [Date last reviewed: 2019-09-19]	Gasp	Gasp	-	-	-	-
FBgn0032373	1763.45	-0.845807	0.104627	-8.084	6.26752e-16	4.54336e-14	Vha100-5	protein_coding	GO:0016021|GO:0005886|GO:0016787|GO:0046961|GO:0015991|GO:0000220|GO:0015078|GO:1902600|GO:0007035|GO:0016471|GO:0051117|GO:0033179|GO:0016020|GO:0006811|GO:0016021|GO:0005886|GO:0016787|GO:0046961|GO:0015991|GO:0000220|GO:0015078|GO:1902600|GO:0007035|GO:0016471|GO:0051117|GO:0033179|GO:0016020|GO:0006811	integral component of membrane|plasma membrane|hydrolase activity|proton-transporting ATPase activity, rotational mechanism|GO_0015991|vacuolar proton-transporting V-type ATPase, V0 domain|proton transmembrane transporter activity|proton transmembrane transport|vacuolar acidification|vacuolar proton-transporting V-type ATPase complex|ATPase binding|proton-transporting V-type ATPase, V0 domain|mem…	-	Vacuolar H[+] ATPase 100kD subunit 5	Vha100-5	-	-	-	-
FBgn0050360	5012.37	-1.05036	0.130365	-8.05712	7.81159e-16	5.63608e-14	Mal-A6	protein_coding	GO:0003824|GO:0005975|GO:0032450|GO:0016787|GO:0008152|GO:0016798|GO:0004558|GO:0090599|GO:0000023|GO:0003824|GO:0005975|GO:0032450|GO:0016787|GO:0008152|GO:0016798|GO:0004558|GO:0090599|GO:0000023	catalytic activity|carbohydrate metabolic process|maltose alpha-glucosidase activity|hydrolase activity|metabolic process|hydrolase activity, acting on glycosyl bonds|alpha-1,4-glucosidase activity|alpha-glucosidase activity|maltose metabolic process|catalytic activity|carbohydrate metabolic process|maltose alpha-glucosidase activity|hydrolase activity|metabolic process|hydrolase activity, acting…	Insufficient genetic data for FlyBase to solicit a summary. [Date last reviewed: 2016-06-30]	Maltase A6	Mal-A6	-	-	-	-
FBgn0030607	188.994	-1.32082	0.164066	-8.05058	8.24044e-16	5.91771e-14	dob	protein_coding	GO:0005737|GO:0016787|GO:0016042|GO:0055088|GO:0005811|GO:0016020|GO:0006629|GO:0004806|GO:0019433	cytoplasm|hydrolase activity|lipid catabolic process|lipid homeostasis|lipid droplet|membrane|lipid metabolic process|triglyceride lipase activity|triglyceride catabolic process	-	doppelganger von brummer	dob	-	-	-	-
FBgn0029766	1475.52	0.972292	0.120956	8.03838	9.10311e-16	6.50682e-14	CG15784	protein_coding	GO:0003674|GO:0008150|GO:0005575|GO:0003674|GO:0008150|GO:0005575	molecular_function|biological_process|cellular_component|molecular_function|biological_process|cellular_component	Insufficient genetic data for FlyBase to solicit a summary. [Date last reviewed: 2017-07-13]	-	CG15784	-	-	-	-
FBgn0259951	829.456	-0.974471	0.121304	-8.03333	9.48642e-16	6.74941e-14	Sfp24Ba	protein_coding	GO:0005615|GO:0032504|GO:0030414|GO:0004867|GO:0045861|GO:0010951|GO:0010466	extracellular space|multicellular organism reproduction|peptidase inhibitor activity|serine-type endopeptidase inhibitor activity|negative regulation of proteolysis|negative regulation of endopeptidase activity|negative regulation of peptidase activity	-	Seminal fluid protein 24Ba	Sfp24Ba	-	-	-	-
FBgn0264329	1367.08	-1.02052	0.127085	-8.03024	9.72789e-16	6.88932e-14	CG43788	protein_coding	GO:0003674|GO:0008150|GO:0005575	molecular_function|biological_process|cellular_component	Insufficient genetic data for FlyBase to solicit a summary. [Date last reviewed: 2016-10-13]	-	CG43788	-	-	-	-
FBgn0031261	160.789	1.56621	0.195409	8.015	1.10139e-15	7.76433e-14	nAChRbeta3	protein_coding	GO:0016021|GO:0007165|GO:0005887|GO:0007268|GO:0045211|GO:0045202|GO:0004888|GO:0007271|GO:0042391|GO:0034220|GO:0022848|GO:0005892|GO:0043005|GO:0050877|GO:0030054|GO:0005216|GO:0005230|GO:0006811|GO:0016020|GO:0005886|GO:0030594|GO:0060078|GO:0060079	integral component of membrane|signal transduction|integral component of plasma membrane|chemical synaptic transmission|postsynaptic membrane|synapse|transmembrane signaling receptor activity|synaptic transmission, cholinergic|regulation of membrane potential|ion transmembrane transport|acetylcholine-gated cation-selective channel activity|acetylcholine-gated channel complex|neuron projection|ner…	-	nicotinic Acetylcholine Receptor beta3	nAChRbeta3	-	-	-	-
FBgn0039325	1309.1	-0.835874	0.104505	-7.99839	1.26055e-15	8.84571e-14	CG10560	protein_coding	GO:0003674|GO:0008150|GO:0005575	molecular_function|biological_process|cellular_component	Insufficient genetic data for FlyBase to solicit a summary. [Date last reviewed: 2016-06-30]	-	CG10560	-	-	-	-
FBgn0033366	287.502	-1.55669	0.194779	-7.99209	1.32675e-15	9.26792e-14	Ance-4	protein_coding	GO:0046872|GO:0005886|GO:0006508|GO:0005615|GO:0016020|GO:0008237|GO:0008239|GO:0004180|GO:0008238|GO:0008241|GO:0016787|GO:0046872|GO:0005886|GO:0006508|GO:0005615|GO:0016020|GO:0008237|GO:0008239|GO:0004180|GO:0008238|GO:0008241|GO:0016787|GO:0008233	metal ion binding|plasma membrane|proteolysis|extracellular space|membrane|metallopeptidase activity|dipeptidyl-peptidase activity|carboxypeptidase activity|exopeptidase activity|peptidyl-dipeptidase activity|hydrolase activity|metal ion binding|plasma membrane|proteolysis|extracellular space|membrane|metallopeptidase activity|dipeptidyl-peptidase activity|carboxypeptidase activity|exopeptidase a…	Insufficient genetic data for FlyBase to solicit a summary. [Date last reviewed: 2016-06-30]	Ance-4	Ance-4	-	-	-	-
FBgn0011802	370.014	-1.12457	0.140882	-7.98235	1.4357e-15	9.9836e-14	Gem3	protein_coding	GO:0005737|GO:0005524|GO:0016887|GO:0003676|GO:0008344|GO:0016779|GO:0007528|GO:0000387|GO:0015030|GO:0007629|GO:0032797|GO:0071254|GO:0022618|GO:0000166|GO:0016787|GO:0003723|GO:0003724|GO:0005737|GO:0005524|GO:0016887|GO:0003676|GO:0008344|GO:0016779|GO:0007528|GO:0000387|GO:0015030|GO:0007629|GO:0032797|GO:0071254|GO:0022618|GO:0000166|GO:0016787|GO:0003723|GO:0003724	cytoplasm|ATP binding|ATPase activity|nucleic acid binding|adult locomotory behavior|nucleotidyltransferase activity|neuromuscular junction development|spliceosomal snRNP assembly|Cajal body|flight behavior|SMN complex|cytoplasmic U snRNP body|ribonucleoprotein complex assembly|nucleotide binding|hydrolase activity|RNA binding|RNA helicase activity|cytoplasm|ATP binding|ATPase activity|nucleic ac…	Gemin 3 (Gem3) encodes an RNA helicase and a member of the SMN-Gemins complex. It is a component of the cytoplasmic U snRNP body and nuclear gems. It is required in the motor system for viability, neuromuscular junction development and motor behaviour. [Date last reviewed: 2019-09-26]	Gemin 3	Gem3	-	-	-	-
FBgn0267429	158.391	1.42213	0.178235	7.97895	1.47585e-15	1.02166e-13	CG45782	protein_coding	GO:0016021|GO:0016020|GO:0008506|GO:0003674|GO:0008150|GO:0005575|GO:0015770	integral component of membrane|membrane|sucrose:proton symporter activity|molecular_function|biological_process|cellular_component|sucrose transport	Insufficient genetic data for FlyBase to solicit a summary. [Date last reviewed: 2016-06-30]	loss of visual transmission	lovit	-	-	-	-
FBgn0267725	350.461	1.12979	0.141856	7.9644	1.66026e-15	1.13993e-13	asRNA:CR46058	ncRNA			-	antisense RNA:CR46058	asRNA:CR46058	-	-	-	-
FBgn0011834	214.16	1.35985	0.170743	7.96431	1.66153e-15	1.13993e-13	Ser6	protein_coding	GO:0006508|GO:0004252|GO:0008236|GO:0016787|GO:0008233	proteolysis|serine-type endopeptidase activity|serine-type peptidase activity|hydrolase activity|peptidase activity	Insufficient genetic data for FlyBase to solicit a summary. [Date last reviewed: 2016-06-30]	Serine protease 6	Ser6	-	-	-	-
FBgn0039754	1767.03	-0.895071	0.112693	-7.94256	1.98047e-15	1.35271e-13	CG9747	protein_coding	GO:0016021|GO:0055114|GO:0005506|GO:0005789|GO:0006629|GO:0006636|GO:0004768|GO:0016020|GO:0016491|GO:0006633|GO:0016717|GO:0016021|GO:0055114|GO:0005506|GO:0005789|GO:0006629|GO:0006636|GO:0004768|GO:0016020|GO:0016491|GO:0006633|GO:0016717	integral component of membrane|oxidation-reduction process|iron ion binding|endoplasmic reticulum membrane|lipid metabolic process|unsaturated fatty acid biosynthetic process|stearoyl-CoA 9-desaturase activity|membrane|oxidoreductase activity|fatty acid biosynthetic process|oxidoreductase activity, acting on paired donors, with oxidation of a pair of donors resulting in the reduction of molecular…	Insufficient genetic data for FlyBase to solicit a summary. [Date last reviewed: 2016-06-30]	-	CG9747	-	-	-	-
FBgn0040001	5981.66	1.04678	0.131856	7.93876	2.04209e-15	1.38862e-13	FASN3	protein_coding	GO:0003824|GO:0016491|GO:0016740|GO:0016788|GO:0009058|GO:0004312|GO:0031177|GO:0016787|GO:0055114|GO:0016746|GO:0008152|GO:0016829|GO:0006631|GO:0006633|GO:0004314|GO:0016419|GO:0004313|GO:0004315|GO:0004316|GO:0004317|GO:0004320|GO:0008659|GO:0008693|GO:0016295|GO:0016296|GO:0016297|GO:0016418|GO:0019171|GO:0047117|GO:0047451|GO:0102131|GO:0102132	catalytic activity|oxidoreductase activity|transferase activity|hydrolase activity, acting on ester bonds|biosynthetic process|fatty acid synthase activity|phosphopantetheine binding|hydrolase activity|oxidation-reduction process|transferase activity, transferring acyl groups|metabolic process|lyase activity|fatty acid metabolic process|fatty acid biosynthetic process|[acyl-carrier-protein] S-mal…
FBgn0052029	133.656	1.65294	0.208635	7.92264	2.32512e-15	1.57412e-13	Cpr66D	protein_coding	GO:0031012|GO:0040003|GO:0008010|GO:0042302|GO:0062129|GO:0005212	extracellular matrix|chitin-based cuticle development|structural constituent of chitin-based larval cuticle|structural constituent of cuticle|chitin-based extracellular matrix|structural constituent of eye lens	-	Cuticular protein 66D	Cpr66D	-	-	-	-
FBgn0040609	378.856	1.54091	0.194893	7.90645	2.64843e-15	1.78513e-13	CG3348	protein_coding	GO:0005576|GO:0008061|GO:0006030|GO:0005576|GO:0008061|GO:0006030	extracellular region|chitin binding|chitin metabolic process|extracellular region|chitin binding|chitin metabolic process	Insufficient genetic data for FlyBase to solicit a summary. [Date last reviewed: 2016-06-30]	-	CG3348	-	-	-	-
FBgn0033216	130.188	1.58648	0.200952	7.89484	2.90691e-15	1.9508e-13	CG1946	protein_coding	GO:0016021|GO:0016747|GO:0016020|GO:0016740|GO:0005783|GO:0005789|GO:0016746|GO:0008374|GO:0006629	integral component of membrane|transferase activity, transferring acyl groups other than amino-acyl groups|membrane|transferase activity|endoplasmic reticulum|endoplasmic reticulum membrane|transferase activity, transferring acyl groups|O-acyltransferase activity|lipid metabolic process	-	-	CG1946	-	-	-	-
FBgn0052296	684.564	1.01542	0.128732	7.8879	3.07317e-15	2.05341e-13	Mrtf	protein_coding	GO:0005634|GO:0005737|GO:0045944|GO:0007476|GO:0007298|GO:0003713|GO:0007424|GO:0071456|GO:0030036|GO:0008078|GO:0033613|GO:0051302|GO:0001228|GO:0005634|GO:0005737|GO:0045944|GO:0007476|GO:0007298|GO:0003713|GO:0007424|GO:0071456|GO:0030036|GO:0008078|GO:0033613|GO:0051302|GO:0001228|GO:0005634|GO:0005737|GO:0045944|GO:0007476|GO:0007298|GO:0003713|GO:0007424|GO:0071456|GO:0030036|GO:0008078|GO:…	nucleus|cytoplasm|positive regulation of transcription by RNA polymerase II|imaginal disc-derived wing morphogenesis|border follicle cell migration|transcription coactivator activity|open tracheal system development|cellular response to hypoxia|actin cytoskeleton organization|mesodermal cell migration|activating transcription factor binding|regulation of cell division|DNA-binding transcription ac…	Myocardin-related transcription factor (Mrtf) encodes a protein that binds to the product of bs, and likely other transcription factors, to enhance downstream gene activation. The activity of the product of Mrtf is regulated by free actin levels. It contributes to tracheal branching, border cell migration, and other cell stretching and invasive migration processes during development. [Date last r…	Myocardin-related transcription factor	Mrtf	-	-	-	-
FBgn0033733	3312.53	0.895732	0.113566	7.8873	3.08802e-15	2.0544e-13	CG8834	protein_coding	GO:0003824|GO:0006633|GO:0015645|GO:0016405|GO:0016874|GO:0003996|GO:0004467|GO:0102391|GO:0001676|GO:0046949	catalytic activity|fatty acid biosynthetic process|fatty acid ligase activity|CoA-ligase activity|ligase activity|acyl-CoA ligase activity|long-chain fatty acid-CoA ligase activity|decanoate-CoA ligase activity|long-chain fatty acid metabolic process|fatty-acyl-CoA biosynthetic process	Insufficient genetic data for FlyBase to solicit a summary. [Date last reviewed: 2016-06-30]	-	CG8834	-	-	-	-
FBgn0035455	1005.66	-0.896426	0.113727	-7.88227	3.21493e-15	2.12961e-13	CG10862	protein_coding	GO:0005524|GO:0005615|GO:0032504|GO:0000209|GO:0031625|GO:0006511|GO:0000151|GO:0061631|GO:0005634|GO:0000166|GO:0016740	ATP binding|extracellular space|multicellular organism reproduction|protein polyubiquitination|ubiquitin protein ligase binding|ubiquitin-dependent protein catabolic process|ubiquitin ligase complex|ubiquitin conjugating enzyme activity|nucleus|nucleotide binding|transferase activity	Insufficient genetic data for FlyBase to solicit a summary. [Date last reviewed: 2016-06-30]	-	CG10862	-	-	-	-
FBgn0033268	6748.4	-0.849155	0.107963	-7.86526	3.68345e-15	2.4295e-13	Obp44a	protein_coding	GO:0005576|GO:0007606|GO:0007608|GO:0005549|GO:0005576|GO:0007606|GO:0007608|GO:0005549	extracellular region|sensory perception of chemical stimulus|sensory perception of smell|odorant binding|extracellular region|sensory perception of chemical stimulus|sensory perception of smell|odorant binding	-	Odorant-binding protein 44a	Obp44a	-	-	-	-
FBgn0052475	118.696	-9.37209	1.19205	-7.86219	3.77466e-15	2.47902e-13	mthl8	protein_coding	GO:0016021|GO:0005886|GO:0008340|GO:0007186|GO:0004930|GO:0042594|GO:0016020|GO:0007165|GO:0016021|GO:0005886|GO:0008340|GO:0007186|GO:0004930|GO:0042594|GO:0016020|GO:0007165	integral component of membrane|plasma membrane|determination of adult lifespan|G protein-coupled receptor signaling pathway|G protein-coupled receptor activity|response to starvation|membrane|signal transduction|integral component of membrane|plasma membrane|determination of adult lifespan|G protein-coupled receptor signaling pathway|G protein-coupled receptor activity|response to starvation|memb…	-	methuselah-like 8	mthl8	-	Belongs to the G-protein coupled receptor 2 family. Mth subfamily.	-	-
FBgn0037724	546.069	-1.20763	0.154489	-7.81692	5.41294e-15	3.53983e-13	Fst	protein_coding	GO:0005615|GO:0009631|GO:0009409|GO:0003674	extracellular space|cold acclimation|response to cold|molecular_function	Frost (Fst) encodes a potentially secreted protein that protects female reproduction after cold treatment. [Date last reviewed: 2018-11-15]	Frost	Fst	-	-	-	-
FBgn0000108	2361.03	1.07356	0.137446	7.81079	5.68292e-15	3.70064e-13	Appl	protein_coding	GO:0016021|GO:0008201|GO:0046914|GO:0016020|GO:0016021|GO:0008201|GO:0046914|GO:0016020|GO:0016021|GO:0008201|GO:0046914|GO:0016020|GO:0016021|GO:0008201|GO:0046914|GO:0016020|GO:0016021|GO:0008201|GO:0046914|GO:0016020|GO:0016021|GO:0007616|GO:0005886|GO:0005576|GO:0016319|GO:0050808|GO:0007422|GO:1901215|GO:0048812|GO:0007614|GO:0007611|GO:0008201|GO:0048678|GO:0046914|GO:0051602|GO:0016020|GO:…	integral component of membrane|heparin binding|transition metal ion binding|membrane|integral component of membrane|heparin binding|transition metal ion binding|membrane|integral component of membrane|heparin binding|transition metal ion binding|membrane|integral component of membrane|heparin binding|transition metal ion binding|membrane|integral component of membrane|heparin binding|transition m…	-	beta amyloid protein precursor-like	Appl	During development, plays a role in the regulation of the neddylation pathway. Appl and APP-BP1 interact antagonistically during development.	Belongs to the APP family.	Interacts (via the intracellular domain, ICD) with APP-BP1.	-
FBgn0037936	373.606	1.05742	0.135454	7.80652	5.87883e-15	3.81206e-13	CG6908	protein_coding	GO:0055070|GO:0055070	copper ion homeostasis|copper ion homeostasis	Insufficient genetic data for FlyBase to solicit a summary. [Date last reviewed: 2016-06-30]	-	CG6908	-	-	-	-
FBgn0002531	36.8263	3.27429	0.4202	7.7922	6.58519e-15	4.25215e-13	Lcp1	protein_coding	GO:0031012|GO:0040003|GO:0008010|GO:0042302|GO:0008363|GO:0062129|GO:0031012|GO:0040003|GO:0008010|GO:0042302|GO:0008363|GO:0062129	extracellular matrix|chitin-based cuticle development|structural constituent of chitin-based larval cuticle|structural constituent of cuticle|larval chitin-based cuticle development|chitin-based extracellular matrix|extracellular matrix|chitin-based cuticle development|structural constituent of chitin-based larval cuticle|structural constituent of cuticle|larval chitin-based cuticle development|c…	-	Larval cuticle protein 1	Lcp1	Component of the larval cuticle.	-	-	-
FBgn0035667	3040.65	-0.851182	0.10928	-7.78898	6.75526e-15	4.34372e-13	Jon65Ai	protein_coding	GO:0006508|GO:0004252|GO:0016787|GO:0006508|GO:0004252|GO:0016787	proteolysis|serine-type endopeptidase activity|hydrolase activity|proteolysis|serine-type endopeptidase activity|hydrolase activity	Insufficient genetic data for FlyBase to solicit a summary. [Date last reviewed: 2016-06-30]	Jonah 65Ai	Jon65Ai	-	-	-	-
FBgn0039611	244.446	-1.35418	0.174315	-7.76855	7.9389e-15	5.08354e-13	Nepl18	protein_coding	GO:0006508|GO:0004222|GO:0008237|GO:0016787|GO:0005886|GO:0046872|GO:0008233	proteolysis|metalloendopeptidase activity|metallopeptidase activity|hydrolase activity|plasma membrane|metal ion binding|peptidase activity	Insufficient genetic data for FlyBase to solicit a summary. [Date last reviewed: 2016-06-30]	Neprilysin-like 18	Nepl18	-	-	-	-
FBgn0263336	172.091	-1.42909	0.18415	-7.76049	8.45993e-15	5.3947e-13	lncRNA:CR43417	ncRNA			-	long non-coding RNA:CR43417	lncRNA:CR43417	-	-	-	-
FBgn0034636	228.342	-1.18281	0.152442	-7.75906	8.55631e-15	5.43077e-13	twz	protein_coding	GO:0008049|GO:0008344|GO:0051260|GO:0002121|GO:0008343|GO:0005515|GO:0008049|GO:0008344|GO:0051260|GO:0002121|GO:0008343|GO:0005515	male courtship behavior|adult locomotory behavior|protein homooligomerization|inter-male aggressive behavior|adult feeding behavior|protein binding|male courtship behavior|adult locomotory behavior|protein homooligomerization|inter-male aggressive behavior|adult feeding behavior|protein binding	-	tiwaz	twz	-	-	-	-
FBgn0030643	324.217	-1.20893	0.155818	-7.7586	8.58717e-15	5.43077e-13	CG15641	protein_coding	GO:0005615|GO:0032504|GO:0003674	extracellular space|multicellular organism reproduction|molecular_function	-	-	CG15641	-	-	-	-
FBgn0263502	73.6839	1.96925	0.255034	7.72152	1.14954e-14	7.2402e-13	lncRNA:CR43491	ncRNA			-	long non-coding RNA:CR43491	lncRNA:CR43491	-	-	-	-
FBgn0039801	1345.98	-0.996282	0.129338	-7.70295	1.32961e-14	8.34017e-13	Npc2h	protein_coding	GO:0005576|GO:0005623|GO:0005615|GO:0032934|GO:0030882|GO:0070891|GO:0001530|GO:0042834|GO:0015918|GO:0032367|GO:0005576|GO:0005623|GO:0005615|GO:0032934|GO:0030882|GO:0070891|GO:0001530|GO:0042834|GO:0015918|GO:0032367|GO:0005576|GO:0005615|GO:0032934|GO:0030882|GO:0070891|GO:0001530|GO:0042834|GO:0015918	extracellular region|cell|extracellular space|sterol binding|lipid antigen binding|lipoteichoic acid binding|lipopolysaccharide binding|peptidoglycan binding|sterol transport|intracellular cholesterol transport|extracellular region|cell|extracellular space|sterol binding|lipid antigen binding|lipoteichoic acid binding|lipopolysaccharide binding|peptidoglycan binding|sterol transport|intracellular…	Niemann-Pick type C-2h (Npc2h) encodes a protein involved in immune signaling via interaction with lipopolysaccharides, lipid A, peptidoglycan and lipoteichoic acid. [Date last reviewed: 2019-09-26]	Niemann-Pick type C-2h	Npc2h	-	-	-	-
FBgn0266643	32.4512	4.07143	0.529112	7.69483	1.4168e-14	8.85096e-13	lncRNA:CR45150	ncRNA			-	long non-coding RNA:CR45150	lncRNA:CR45150	-	-	-	-
FBgn0030773	300.044	-1.20707	0.156927	-7.69189	1.44972e-14	9.01999e-13	CG9676	protein_coding	GO:0006508|GO:0004252|GO:0008236|GO:0016787	proteolysis|serine-type endopeptidase activity|serine-type peptidase activity|hydrolase activity	-	-	CG9676	-	-	-	-
FBgn0035619	632.086	1.39179	0.181024	7.68842	1.48965e-14	9.23103e-13	Alp10	protein_coding	GO:0009986|GO:0003824|GO:0016311|GO:0016791|GO:0004035|GO:0016787	cell surface|catalytic activity|dephosphorylation|phosphatase activity|alkaline phosphatase activity|hydrolase activity	-	Alkaline phosphatase 10	Alp10	-	-	-	-
FBgn0031645	1820.16	0.746638	0.097214	7.68035	1.58651e-14	9.79179e-13	CG3036	protein_coding	GO:0016021|GO:0005886|GO:0055085|GO:0022857|GO:0016020|GO:0006820|GO:0016021|GO:0005886|GO:0055085|GO:0022857|GO:0016020|GO:0006820	integral component of membrane|plasma membrane|transmembrane transport|transmembrane transporter activity|membrane|anion transport|integral component of membrane|plasma membrane|transmembrane transport|transmembrane transporter activity|membrane|anion transport	-	-	CG3036	-	-	-	-
FBgn0030615	204.715	1.1933	0.15559	7.66951	1.7266e-14	1.06137e-12	Cyp4s3	protein_coding	GO:0055114|GO:0005506|GO:0005789|GO:0020037|GO:0016705|GO:0004497|GO:0016020|GO:0046872|GO:0005783|GO:0016491|GO:0031090|GO:0043231	oxidation-reduction process|iron ion binding|endoplasmic reticulum membrane|heme binding|oxidoreductase activity, acting on paired donors, with incorporation or reduction of molecular oxygen|monooxygenase activity|membrane|metal ion binding|endoplasmic reticulum|oxidoreductase activity|organelle membrane|intracellular membrane-bounded organelle	-	Cyp4s3	Cyp4s3	May be involved in the metabolism of insect hormones and in the breakdown of synthetic insecticides.	Belongs to the cytochrome P450 family.	-	-
FBgn0033438	486.553	1.0213	0.133253	7.66436	1.79727e-14	1.10042e-12	Mmp2	protein_coding	GO:0006508|GO:0008270|GO:0004222|GO:0031012|GO:0008237|GO:0016021|GO:0004175|GO:0005886|GO:0030425|GO:0006508|GO:0071711|GO:0008270|GO:0005615|GO:0007419|GO:0004222|GO:0031012|GO:0007561|GO:0090090|GO:0008045|GO:0046529|GO:0042060|GO:0007424|GO:0016485|GO:0007426|GO:0030198|GO:0008237|GO:0035202|GO:2000647|GO:0009897|GO:0030728|GO:0046331|GO:0034769|GO:0097156|GO:0045216|GO:0030574|GO:0007505|GO:…	proteolysis|zinc ion binding|metalloendopeptidase activity|extracellular matrix|metallopeptidase activity|integral component of membrane|endopeptidase activity|plasma membrane|dendrite|proteolysis|basement membrane organization|zinc ion binding|extracellular space|ventral cord development|metalloendopeptidase activity|extracellular matrix|imaginal disc eversion|negative regulation of canonical Wn…	Matrix metalloproteinase 2 (Mmp2) encodes a proteinase that cleaves proteins in the extracellular matrix. It contributes to remodeling the body plan during metamorphosis; matrix and tissue remodeling during axon fasciculation, dendritic reshaping, wound healing, and ovulation; and down-regulating follicle stem cell proliferation. [Date last reviewed: 2019-03-14]	Matrix metalloproteinase 2	Mmp2	Has metalloproteinase activity (PubMed:11967260). Required for larval tissue histolysis during metamorphosis and is involved in pupal head eversion and fusion of the wing imaginal tissue (PubMed:12530966). Required for growth of the dorsal air sac primordium and development of the dorsal air sacs (PubMed:19751719). Promotes embryonic motor axon fasciculation (PubMed:18045838). Cleaves and activat…	Belongs to the peptidase M10A family.	-	-
FBgn0262786	68.5051	-1.96505	0.256861	-7.65026	2.00568e-14	1.22314e-12	CG43167	protein_coding	GO:0016021|GO:0016020|GO:0003674|GO:0008150|GO:0005575	integral component of membrane|membrane|molecular_function|biological_process|cellular_component	Insufficient genetic data for FlyBase to solicit a summary. [Date last reviewed: 2016-10-13]	-	CG43167	-	-	-	-
FBgn0264513	189.168	-1.48532	0.194235	-7.64701	2.05706e-14	1.24952e-12	lncRNA:CR43912	ncRNA			-	long non-coding RNA:CR43912	lncRNA:CR43912	-	-	-	-
FBgn0034517	78.9156	-1.93769	0.25351	-7.64345	2.11483e-14	1.27453e-12	Cpr57A	protein_coding	GO:0031012|GO:0040003|GO:0008010|GO:0042302|GO:0062129|GO:0031012|GO:0040003|GO:0008010|GO:0042302|GO:0062129	extracellular matrix|chitin-based cuticle development|structural constituent of chitin-based larval cuticle|structural constituent of cuticle|chitin-based extracellular matrix|extracellular matrix|chitin-based cuticle development|structural constituent of chitin-based larval cuticle|structural constituent of cuticle|chitin-based extracellular matrix	Insufficient genetic data for FlyBase to solicit a summary. [Date last reviewed: 2016-06-30]	Cuticular protein 57A	Cpr57A	-	-	-	-
FBgn0043536	78.9156	-1.93769	0.25351	-7.64345	2.11483e-14	1.27453e-12	Obp57d	protein_coding	GO:0005549|GO:0005576|GO:0007606|GO:0007608|GO:0050896|GO:0005575|GO:1990834	odorant binding|extracellular region|sensory perception of chemical stimulus|sensory perception of smell|response to stimulus|cellular_component|response to odorant	Odorant-binding protein 57d (Obp57d) encodes a member of the odorant-binding protein family. It is involved in taste perception of middle- to long-chain fatty acids, influencing feeding and oviposition-site preference behavior. [Date last reviewed: 2019-03-14]	Odorant-binding protein 57d	Obp57d	Present in the aqueous fluid surrounding olfactory sensory dendrites and are thought to aid in the capture and transport of hydrophobic odorants into and through this fluid.	Belongs to the PBP/GOBP family.	-	-
FBgn0038756	789.709	0.896312	0.117399	7.63475	2.26255e-14	1.35824e-12	CG4783	protein_coding			Insufficient genetic data for FlyBase to solicit a summary. [Date last reviewed: 2016-06-30]	-	CG4783	-	-	-	-
FBgn0062517	479.212	-1.02415	0.134184	-7.63245	2.30336e-14	1.37735e-12	CG16984	protein_coding	GO:0005516|GO:0001669|GO:0008150|GO:0005575	calmodulin binding|acrosomal vesicle|biological_process|cellular_component	-	-	CG16984	-	-	-	-
FBgn0085197	4567.31	-0.818703	0.107283	-7.63128	2.32432e-14	1.3845e-12	CG34168	protein_coding			Insufficient genetic data for FlyBase to solicit a summary. [Date last reviewed: 2016-06-30]	-	CG34168	-	-	-	-
FBgn0262880	64.946	2.16237	0.283383	7.63057	2.33722e-14	1.38681e-12	CG43235	protein_coding	GO:0006508|GO:0004180	proteolysis|carboxypeptidase activity	-	-	CG43235	-	-	-	-
FBgn0040735	334.044	-1.44938	0.190023	-7.6274	2.39532e-14	1.41582e-12	CG16836	protein_coding	GO:0005576|GO:0002376|GO:0045087	extracellular region|immune system process|innate immune response	Insufficient genetic data for FlyBase to solicit a summary. [Date last reviewed: 2016-06-30]	Bomanin Tailed 2	BomT2	-	-	-	-
FBgn0260396	517.638	-1.02103	0.134242	-7.6059	2.82918e-14	1.66586e-12	CG42521	protein_coding			Insufficient genetic data for FlyBase to solicit a summary. [Date last reviewed: 2016-06-30]	-	CG42521	-	-	-	-
FBgn0035982	2712.5	-0.861226	0.113361	-7.59723	3.02543e-14	1.77461e-12	CG4461	protein_coding	GO:0051082|GO:0061077|GO:0009408|GO:0005575	unfolded protein binding|chaperone-mediated protein folding|response to heat|cellular_component	Insufficient genetic data for FlyBase to solicit a summary. [Date last reviewed: 2016-06-30]	-	CG4461	-	-	-	-
FBgn0053061	296.398	-1.08902	0.143459	-7.59114	3.17109e-14	1.85298e-12	CG33061	protein_coding	GO:0016020|GO:0005261|GO:0015672|GO:0016021|GO:0006811|GO:0034220|GO:0098655|GO:0016020|GO:0005261|GO:0015672|GO:0016021|GO:0006811|GO:0034220|GO:0098655	membrane|cation channel activity|monovalent inorganic cation transport|integral component of membrane|ion transport|ion transmembrane transport|cation transmembrane transport|membrane|cation channel activity|monovalent inorganic cation transport|integral component of membrane|ion transport|ion transmembrane transport|cation transmembrane transport	Insufficient genetic data for FlyBase to solicit a summary. [Date last reviewed: 2016-06-30]	-	CG33061	-	-	-	-
FBgn0004449	2015.83	1.25234	0.165156	7.5828	3.38168e-14	1.96682e-12	Ten-m	protein_coding	GO:0046982|GO:0005737|GO:0031122|GO:0005886|GO:0043025|GO:0001745|GO:0005887|GO:0031012|GO:0050808|GO:2000331|GO:0031594|GO:0008045|GO:0042803|GO:0042802|GO:0007155|GO:0045211|GO:0007274|GO:0043005|GO:0030054|GO:0008039|GO:0022416|GO:0051124|GO:0042051|GO:0045467|GO:0048790|GO:0016200|GO:0048058|GO:0097090|GO:0048499|GO:0031005|GO:0034116|GO:0040017|GO:0099559|GO:0099190|GO:0034110|GO:0001941|GO:…	protein heterodimerization activity|cytoplasm|cytoplasmic microtubule organization|plasma membrane|neuronal cell body|compound eye morphogenesis|integral component of plasma membrane|extracellular matrix|synapse organization|regulation of terminal button organization|neuromuscular junction|motor neuron axon guidance|protein homodimerization activity|identical protein binding|cell adhesion|postsyn…	Tenascin major (Ten-m) encodes a type II dimeric transmembrane protein whose extracellular domain mediates interactions with itself and with its paralogous protein encoded by Ten-a. It also interacts intracellularly with cytoskeleton regulatory proteins. Ten-m product regulates synaptic partner matching and axon guidance in the embryonic nervous system, as well as synaptic organization in olfacto…	Tenascin major	Ten-m	Involved in neural development, regulating the establishment of proper connectivity within the nervous system. Acts as a homophilic and heterophilic synaptic cell adhesion molecule that drives synapse assembly. Promotes bi-directional trans-synaptic signaling with Ten-a to organize neuromuscular synapses. Functions in olfactory synaptic partner matching by promoting homophilic cell adhesion betwe…	Belongs to the tenascin family. Teneurin subfamily.	Homodimer. Heterodimer with Ten-a. Interacts with Ten-a; the interaction occurs at the neuromuscular junction. Interacts with alpha-Spec and cher.	-
FBgn0052082	807.195	0.960763	0.126711	7.58229	3.39506e-14	1.96682e-12	IRSp53	protein_coding	GO:0005829|GO:0005654|GO:0015629|GO:0007009|GO:0005543|GO:0030838|GO:0051017|GO:0046847|GO:0061024|GO:0051764|GO:2000251|GO:0005515|GO:0005829|GO:0005654|GO:0015629|GO:0007009|GO:0005543|GO:0030838|GO:0051017|GO:0046847|GO:0061024|GO:0051764|GO:2000251|GO:0005515|GO:0005829|GO:0005654|GO:0015629|GO:0007009|GO:0005543|GO:0030838|GO:0051017|GO:0046847|GO:0061024|GO:0051764|GO:2000251|GO:0005515|GO:…	cytosol|nucleoplasm|actin cytoskeleton|plasma membrane organization|phospholipid binding|positive regulation of actin filament polymerization|actin filament bundle assembly|filopodium assembly|membrane organization|actin crosslink formation|positive regulation of actin cytoskeleton reorganization|protein binding|cytosol|nucleoplasm|actin cytoskeleton|plasma membrane organization|phospholipid bind…	Insulin receptor substrate 53 kDa (IRSp53) encodes a protein required for filopodia formation during the adhesion and fusion of myoblasts. [Date last reviewed: 2019-09-19]	Insulin receptor substrate 53 kDa	IRSp53	-	-	-	-
FBgn0036024	4048.85	-0.869128	0.114631	-7.58194	3.40431e-14	1.96682e-12	CG18180	protein_coding	GO:0006508|GO:0004252|GO:0016787|GO:0008233|GO:0008236	proteolysis|serine-type endopeptidase activity|hydrolase activity|peptidase activity|serine-type peptidase activity	Insufficient genetic data for FlyBase to solicit a summary. [Date last reviewed: 2016-06-30]	-	CG18180	-	-	-	-
FBgn0038865	306.916	-1.16611	0.154108	-7.56686	3.82363e-14	2.2008e-12	cDIP	protein_coding	GO:0005515	protein binding	Insufficient genetic data for FlyBase to solicit a summary. [Date last reviewed: 2016-06-30]	Common Dpr-interacting protein	cDIP	-	-	-	-
FBgn0031428	397.504	-1.14862	0.151828	-7.56528	3.87037e-14	2.21939e-12	CG9886	protein_coding	GO:0005737|GO:0005524|GO:0006468|GO:0008887|GO:0000166|GO:0016301|GO:0016740|GO:0016310|GO:0005737|GO:0005524|GO:0006468|GO:0008887|GO:0000166|GO:0016301|GO:0016740|GO:0016310	cytoplasm|ATP binding|protein phosphorylation|glycerate kinase activity|nucleotide binding|kinase activity|transferase activity|phosphorylation|cytoplasm|ATP binding|protein phosphorylation|glycerate kinase activity|nucleotide binding|kinase activity|transferase activity|phosphorylation	Insufficient genetic data for FlyBase to solicit a summary. [Date last reviewed: 2016-06-30]	-	CG9886	-	Belongs to the glycerate kinase type-2 family.	-	-
FBgn0039804	81.4629	1.87759	0.248287	7.56217	3.964e-14	2.26464e-12	CG15544	protein_coding			Insufficient genetic data for FlyBase to solicit a summary. [Date last reviewed: 2016-06-30]	-	CG15544	-	-	-	-
FBgn0030028	74.974	-1.88072	0.249595	-7.5351	4.87961e-14	2.7774e-12	Corp	protein_coding	GO:0002039|GO:1902166|GO:1902230|GO:0002039|GO:1902166|GO:1902230	p53 binding|negative regulation of intrinsic apoptotic signaling pathway in response to DNA damage by p53 class mediator|negative regulation of intrinsic apoptotic signaling pathway in response to DNA damage|p53 binding|negative regulation of intrinsic apoptotic signaling pathway in response to DNA damage by p53 class mediator|negative regulation of intrinsic apoptotic signaling pathway in respon…	Companion of reaper (Corp) is a gene that is transcriptionally induced following DNA damage. It may function to inhibit the pro-apoptotic activity of the transcriptional factor encoded by p53. [Date last reviewed: 2018-10-11]	Companion of reaper	Corp	-	-	-	-
FBgn0033446	9557.07	-0.931351	0.124489	-7.48138	7.35439e-14	4.17056e-12	CG1648	protein_coding			Insufficient genetic data for FlyBase to solicit a summary. [Date last reviewed: 2016-06-30]	-	CG1648	-	-	-	-
FBgn0033302	89.2423	-1.77618	0.237648	-7.474	7.77922e-14	4.38563e-12	Cyp6a14	protein_coding	GO:0055114|GO:0005506|GO:0005789|GO:0020037|GO:0016705|GO:0004497|GO:0016020|GO:0046872|GO:0005783|GO:0016491|GO:0031090|GO:0043231|GO:0055114|GO:0005506|GO:0005789|GO:0020037|GO:0016705|GO:0004497|GO:0016020|GO:0046872|GO:0005783|GO:0016491|GO:0031090|GO:0043231	oxidation-reduction process|iron ion binding|endoplasmic reticulum membrane|heme binding|oxidoreductase activity, acting on paired donors, with incorporation or reduction of molecular oxygen|monooxygenase activity|membrane|metal ion binding|endoplasmic reticulum|oxidoreductase activity|organelle membrane|intracellular membrane-bounded organelle|oxidation-reduction process|iron ion binding|endopla…	Insufficient genetic data for FlyBase to solicit a summary. [Date last reviewed: 2016-06-30]	Cyp6a14	Cyp6a14	May be involved in the metabolism of insect hormones and in the breakdown of synthetic insecticides.	Belongs to the cytochrome P450 family.	-	-
FBgn0262487	506.43	-0.929114	0.124316	-7.47381	7.79072e-14	4.38563e-12	CG43077	protein_coding	GO:0003674|GO:0008150|GO:0005575	molecular_function|biological_process|cellular_component	Insufficient genetic data for FlyBase to solicit a summary. [Date last reviewed: 2016-10-13]	-	CG43077	-	-	-	-
FBgn0039536	1477.69	1.16883	0.156514	7.46786	8.15091e-14	4.57165e-12	unc80	protein_coding	GO:0045475|GO:0005261|GO:0055080|GO:0034703|GO:0016020|GO:0016021|GO:0034220|GO:0030424|GO:0098655	locomotor rhythm|cation channel activity|cation homeostasis|cation channel complex|membrane|integral component of membrane|ion transmembrane transport|axon|cation transmembrane transport	-	uncoordinated 80	unc80	Component of the na (narrow abdomen) sodium channel complex. In the circadian clock neurons it functions with na and unc79 to promote circadian rhythmicity.	Belongs to the unc-80 family.	Interacts with unc79 and na. Can interact with unc79 independently of na.	-
FBgn0039719	120.294	1.57393	0.210808	7.46616	8.2571e-14	4.61437e-12	CG15515	protein_coding	GO:0031012|GO:0040003|GO:0008010|GO:0042302	extracellular matrix|chitin-based cuticle development|structural constituent of chitin-based larval cuticle|structural constituent of cuticle	-	-	CG15515	-	-	-	-
FBgn0036738	3464.17	-1.08155	0.144979	-7.46006	8.6486e-14	4.81564e-12	CG7542	protein_coding	GO:0006508|GO:0004252|GO:0016787|GO:0008233|GO:0008236|GO:0006508|GO:0004252|GO:0016787|GO:0008233|GO:0008236	proteolysis|serine-type endopeptidase activity|hydrolase activity|peptidase activity|serine-type peptidase activity|proteolysis|serine-type endopeptidase activity|hydrolase activity|peptidase activity|serine-type peptidase activity	Insufficient genetic data for FlyBase to solicit a summary. [Date last reviewed: 2016-06-30]	-	CG7542	-	-	-	-
FBgn0032669	639.529	1.159	0.155651	7.44611	9.61318e-14	5.3334e-12	CG15155	protein_coding	GO:0016747|GO:0016740|GO:0016746|GO:0016747|GO:0016740|GO:0016746	transferase activity, transferring acyl groups other than amino-acyl groups|transferase activity|transferase activity, transferring acyl groups|transferase activity, transferring acyl groups other than amino-acyl groups|transferase activity|transferase activity, transferring acyl groups	Insufficient genetic data for FlyBase to solicit a summary. [Date last reviewed: 2016-06-30]	-	CG15155	-	-	-	-
FBgn0031835	961.83	1.29331	0.173779	7.44226	9.89767e-14	5.47149e-12	CG11319	protein_coding	GO:0006508|GO:0005887|GO:0008236|GO:0044325|GO:0008239|GO:0015459|GO:1901379|GO:0016020|GO:0016021|GO:0008076|GO:0006508|GO:0005887|GO:0008236|GO:0044325|GO:0008239|GO:0015459|GO:1901379|GO:0016020|GO:0016021|GO:0008076|GO:0016021|GO:0006508|GO:0008236|GO:0016020	proteolysis|integral component of plasma membrane|serine-type peptidase activity|ion channel binding|dipeptidyl-peptidase activity|potassium channel regulator activity|regulation of potassium ion transmembrane transport|membrane|integral component of membrane|voltage-gated potassium channel complex|proteolysis|integral component of plasma membrane|serine-type peptidase activity|ion channel bindin…	-	-	CG11319	-	-	-	-
FBgn0004606	462.146	1.02347	0.137628	7.43655	1.03352e-13	5.69287e-12	zfh1	protein_coding	GO:0003677|GO:0003676|GO:0006355|GO:0043565|GO:0003677|GO:0003676|GO:0006355|GO:0043565|GO:0003677|GO:0005634|GO:0046872|GO:0061321|GO:0003676|GO:0000981|GO:0000977|GO:0000122|GO:0007507|GO:0007399|GO:0006355|GO:0008045|GO:0043565|GO:0019730|GO:0007498|GO:0046716|GO:0007516|GO:0048542|GO:0008406|GO:0007280|GO:0008354|GO:0048103|GO:0051148|GO:0007413	DNA binding|nucleic acid binding|regulation of transcription, DNA-templated|sequence-specific DNA binding|DNA binding|nucleic acid binding|regulation of transcription, DNA-templated|sequence-specific DNA binding|DNA binding|nucleus|metal ion binding|garland nephrocyte differentiation|nucleic acid binding|DNA-binding transcription factor activity, RNA polymerase II-specific|RNA polymerase II regul…	-	Zn finger homeodomain 1	zfh1	Involved in the development of the embryonic central nervous system, embryonic mesoderm and adult musculature.	Belongs to the delta-EF1/ZFH-1 C2H2-type zinc-finger family.	-	-
FBgn0035290	222.689	-1.14036	0.153409	-7.43344	1.05809e-13	5.78882e-12	dsb	protein_coding	GO:0016021|GO:0005764|GO:0016020|GO:0090382|GO:0045335|GO:0005886|GO:0016021|GO:0005764|GO:0016020|GO:0090382|GO:0045335|GO:0005886|GO:0005764|GO:0090382|GO:0045335	integral component of membrane|lysosome|membrane|phagosome maturation|phagocytic vesicle|plasma membrane|integral component of membrane|lysosome|membrane|phagosome maturation|phagocytic vesicle|plasma membrane|lysosome|phagosome maturation|phagocytic vesicle	debris buster (dsb) encodes a double-span transmembrane protein of the CD36 family residing in late endosomes and lysosomes. It is required for late stage phagosome maturation. [Date last reviewed: 2019-03-07]	debris buster	dsb	-	-	-	-
FBgn0036044	192.053	1.80031	0.242206	7.43297	1.06189e-13	5.78882e-12	Zasp67	protein_coding	GO:0030239|GO:0030036|GO:0001725|GO:0005912|GO:0003779|GO:0051371|GO:0061061|GO:0030018|GO:0031941|GO:0005515|GO:0030239|GO:0030036|GO:0001725|GO:0005912|GO:0003779|GO:0051371|GO:0061061|GO:0030018|GO:0031941|GO:0005515|GO:0030239|GO:0030036|GO:0001725|GO:0005912|GO:0003779|GO:0051371|GO:0061061|GO:0030018|GO:0031941|GO:0005515|GO:0030239|GO:0030036|GO:0001725|GO:0005912|GO:0003779|GO:0051371|GO:…	myofibril assembly|actin cytoskeleton organization|stress fiber|adherens junction|actin binding|muscle alpha-actinin binding|muscle structure development|Z disc|filamentous actin|protein binding|myofibril assembly|actin cytoskeleton organization|stress fiber|adherens junction|actin binding|muscle alpha-actinin binding|muscle structure development|Z disc|filamentous actin|protein binding|myofibril…	Z band alternatively spliced PDZ-motif protein 67 (Zasp67) encodes a member of the Zasp protein family. It is expressed during pupal development and plays a role in adult muscle development, especially in myofibril assembly. [Date last reviewed: 2019-03-21]	Z band alternatively spliced PDZ-motif protein 67	Zasp67	-	-	-	-
FBgn0051436	148.809	1.36787	0.184028	7.43292	1.06224e-13	5.78882e-12	CG31436	protein_coding			Insufficient genetic data for FlyBase to solicit a summary. [Date last reviewed: 2016-06-30]	-	CG31436	-	-	-	-
FBgn0030617	165.093	1.37046	0.184458	7.42963	1.089e-13	5.91369e-12	CG9095	protein_coding	GO:0016021|GO:0030246|GO:0016020|GO:0016021|GO:0030246|GO:0016020|GO:0016021|GO:0030246|GO:0016020|GO:0016021|GO:0030246|GO:0016020	integral component of membrane|carbohydrate binding|membrane|integral component of membrane|carbohydrate binding|membrane|integral component of membrane|carbohydrate binding|membrane|integral component of membrane|carbohydrate binding|membrane	-	-	CG9095	-	-	-	-
FBgn0264328	133.973	-1.42571	0.192016	-7.42494	1.1283e-13	6.10554e-12	asRNA:CR43787	ncRNA			-	antisense RNA:CR43787	asRNA:CR43787	-	-	-	-
FBgn0027843	1577.64	-0.773329	0.104161	-7.42433	1.13352e-13	6.11227e-12	CAH2	protein_coding	GO:0008270|GO:0004089|GO:0031233|GO:0006730|GO:0005886|GO:0016829|GO:0016836|GO:0008270|GO:0004089|GO:0031233|GO:0006730|GO:0005886|GO:0016829|GO:0016836	zinc ion binding|carbonate dehydratase activity|intrinsic component of external side of plasma membrane|one-carbon metabolic process|plasma membrane|lyase activity|hydro-lyase activity|zinc ion binding|carbonate dehydratase activity|intrinsic component of external side of plasma membrane|one-carbon metabolic process|plasma membrane|lyase activity|hydro-lyase activity	Carbonic anhydrase 2 (CAH2) encodes an alpha-class carbonate dehydratase that catalyzes the reversible hydration/dehydration of carbon dioxide to bicarbonate and protons. [Date last reviewed: 2019-09-12]	Carbonic anhydrase 2	CAH2	-	-	-	-
FBgn0038009	62.5913	-1.95634	0.264029	-7.40956	1.26715e-13	6.80896e-12	CG17738	protein_coding	GO:0045087	innate immune response	Insufficient genetic data for FlyBase to solicit a summary. [Date last reviewed: 2016-06-30]	-	CG17738	-	-	-	-
FBgn0264991	114.473	1.73473	0.234284	7.40439	1.31755e-13	7.05508e-12	CG44142	protein_coding	GO:0003674|GO:0008150|GO:0005575	molecular_function|biological_process|cellular_component	Insufficient genetic data for FlyBase to solicit a summary. [Date last reviewed: 2016-10-13]	-	CG44142	-	-	-	-
FBgn0029648	309.861	-1.02814	0.138873	-7.40342	1.32719e-13	7.08206e-12	CG3603	protein_coding	GO:0055114|GO:0016491|GO:0003857|GO:0016616|GO:0004303|GO:0006633|GO:0048038|GO:0055114|GO:0016491|GO:0003857|GO:0016616|GO:0004303|GO:0006633|GO:0048038	oxidation-reduction process|oxidoreductase activity|3-hydroxyacyl-CoA dehydrogenase activity|oxidoreductase activity, acting on the CH-OH group of donors, NAD or NADP as acceptor|estradiol 17-beta-dehydrogenase activity|fatty acid biosynthetic process|quinone binding|oxidation-reduction process|oxidoreductase activity|3-hydroxyacyl-CoA dehydrogenase activity|oxidoreductase activity, acting on the…	-	-	CG3603	-	-	-	-
FBgn0024189	281.715	1.24359	0.168032	7.40092	1.3524e-13	7.19158e-12	sns	protein_coding	GO:0016021|GO:0005886|GO:0007156|GO:0061321|GO:0001745|GO:0007523|GO:0007520|GO:0036059|GO:0005917|GO:0097206|GO:0007157|GO:0007155|GO:0007286|GO:0030036|GO:0016020|GO:0005515|GO:0016021|GO:0005886|GO:0007156|GO:0061321|GO:0001745|GO:0007523|GO:0007520|GO:0036059|GO:0005917|GO:0097206|GO:0007157|GO:0007155|GO:0007286|GO:0030036|GO:0016020|GO:0005515|GO:0016021|GO:0005886|GO:0007156|GO:0061321|GO:…	integral component of membrane|plasma membrane|homophilic cell adhesion via plasma membrane adhesion molecules|garland nephrocyte differentiation|compound eye morphogenesis|larval visceral muscle development|myoblast fusion|nephrocyte diaphragm assembly|nephrocyte diaphragm|nephrocyte filtration|heterophilic cell-cell adhesion via plasma membrane cell adhesion molecules|cell adhesion|spermatid de…	sticks and stones (sns) encodes a single-pass transmembrane protein of the immunoglobulin superfamily, which mediates cell-cell recognition and adhesion. The product of sns marks the fusion competent population of myoblasts. It also contributes to formation and function of the nephrocyte diaphragm and cell sorting within the developing ommatidia. [Date last reviewed: 2019-03-14]	sticks and stones	sns	-	-	-	-
FBgn0043576	229.937	-1.48675	0.200926	-7.3995	1.36693e-13	7.24309e-12	PGRP-SC1a	protein_coding	GO:0005576|GO:0008270|GO:0005615|GO:0045087|GO:0050830|GO:0006955|GO:0042834|GO:0008745|GO:0009253|GO:0019730|GO:0032827|GO:0016019|GO:0045824|GO:0045752|GO:0050766|GO:0016787|GO:0046872|GO:0002814|GO:0002376|GO:0061060	extracellular region|zinc ion binding|extracellular space|innate immune response|defense response to Gram-positive bacterium|immune response|peptidoglycan binding|N-acetylmuramoyl-L-alanine amidase activity|peptidoglycan catabolic process|antimicrobial humoral response|negative regulation of natural killer cell differentiation involved in immune response|peptidoglycan immune receptor activity|neg…	Peptidoglycan recognition protein SC1a (PGRP-SC1a) encodes a secreted peptidoglycan recognition protein (PGRP) with amidase activity against peptidoglycans. [Date last reviewed: 2019-03-14]	Peptidoglycan recognition protein SC1a	PGRP-SC1a	N-acetylmuramyl-L-alanine amidase involved in innate immunity by degrading bacterial peptidoglycans (PGN). Plays a scavenger role by digesting biologically active PGN into biologically inactive fragments. Has no direct bacteriolytic activity.	Belongs to the N-acetylmuramoyl-L-alanine amidase 2 family.	-	-
FBgn0035356	824.447	-0.952655	0.128753	-7.39906	1.37151e-13	7.24309e-12	CG16986	protein_coding	GO:0047617|GO:0051289|GO:0016787|GO:0047617|GO:0051289|GO:0016787	acyl-CoA hydrolase activity|protein homotetramerization|hydrolase activity|acyl-CoA hydrolase activity|protein homotetramerization|hydrolase activity	-	-	CG16986	-	-	-	-
FBgn0262150	47.7487	-2.42153	0.327846	-7.38616	1.51129e-13	7.95393e-12	CG42876	protein_coding	GO:0003674|GO:0008150|GO:0005575|GO:0003674|GO:0008150|GO:0005575	molecular_function|biological_process|cellular_component|molecular_function|biological_process|cellular_component	Insufficient genetic data for FlyBase to solicit a summary. [Date last reviewed: 2016-06-30]	-	CG42876	-	-	-	-
FBgn0264516	68.1967	1.90093	0.25738	7.38568	1.51675e-13	7.95542e-12	CG43915	protein_coding	GO:0016021|GO:0003674|GO:0008150	integral component of membrane|molecular_function|biological_process	-	-	CG43915	-	-	-	-
FBgn0015040	131.479	-1.42531	0.19306	-7.38277	1.55034e-13	8.10398e-12	Cyp9c1	protein_coding	GO:0055114|GO:0005506|GO:0005789|GO:0020037|GO:0016705|GO:0004497|GO:0016020|GO:0046872|GO:0005783|GO:0016491|GO:0031090|GO:0043231	oxidation-reduction process|iron ion binding|endoplasmic reticulum membrane|heme binding|oxidoreductase activity, acting on paired donors, with incorporation or reduction of molecular oxygen|monooxygenase activity|membrane|metal ion binding|endoplasmic reticulum|oxidoreductase activity|organelle membrane|intracellular membrane-bounded organelle	Insufficient genetic data for FlyBase to solicit a summary. [Date last reviewed: 2016-06-30]	Cytochrome P450-9c1	Cyp9c1	May be involved in the metabolism of insect hormones and in the breakdown of synthetic insecticides.	Belongs to the cytochrome P450 family.	-	-
FBgn0034200	1340.21	-0.805257	0.109143	-7.37803	1.60655e-13	8.36929e-12	Gbp2	protein_coding	GO:0007165|GO:0005576|GO:0005125|GO:0008080|GO:0016740|GO:0016746|GO:0004060|GO:0007165|GO:0005576|GO:0005125|GO:0008080|GO:0016740|GO:0016746|GO:0004060	signal transduction|extracellular region|cytokine activity|N-acetyltransferase activity|transferase activity|transferase activity, transferring acyl groups|arylamine N-acetyltransferase activity|signal transduction|extracellular region|cytokine activity|N-acetyltransferase activity|transferase activity|transferase activity, transferring acyl groups|arylamine N-acetyltransferase activity	Insufficient genetic data for FlyBase to solicit a summary. [Date last reviewed: 2016-06-30]	Growth-blocking peptide 2	Gbp2	-	-	-	-
FBgn0035167	30.4295	3.72796	0.505596	7.3734	1.66329e-13	8.60915e-12	Gr61a	protein_coding	GO:0016021|GO:0008527|GO:0050912|GO:0016020|GO:0005886|GO:0016021|GO:0005886|GO:0008527|GO:0007165|GO:0050909|GO:0050916|GO:0033041|GO:0050912|GO:0016020|GO:0007606|GO:0001582|GO:0016021|GO:0005886|GO:0008527|GO:0007165|GO:0050909|GO:0050916|GO:0033041|GO:0050912|GO:0016020|GO:0007606|GO:0001582	integral component of membrane|taste receptor activity|detection of chemical stimulus involved in sensory perception of taste|membrane|plasma membrane|integral component of membrane|plasma membrane|taste receptor activity|signal transduction|sensory perception of taste|sensory perception of sweet taste|sweet taste receptor activity|detection of chemical stimulus involved in sensory perception of …	-	Gustatory receptor 61a	Gr61a	One of the few identified sugar gustatory receptors identified so far with glucose being its primary ligand and which mediates acceptance behavior.	Belongs to the insect chemoreceptor superfamily. Gustatory receptor (GR) family. Gr5a subfamily.	-	-
FBgn0030955	557.446	0.945528	0.128236	7.37336	1.66379e-13	8.60915e-12	CG6891	protein_coding	GO:0003779|GO:0016020|GO:0016021|GO:0005886|GO:0051015|GO:0005884|GO:0030864|GO:0030833|GO:0003779|GO:0005886|GO:0051015|GO:0005884|GO:0030864|GO:0030833|GO:0003779|GO:0005886|GO:0051015|GO:0005884|GO:0030864|GO:0030833	actin binding|membrane|integral component of membrane|plasma membrane|actin filament binding|actin filament|cortical actin cytoskeleton|regulation of actin filament polymerization|actin binding|plasma membrane|actin filament binding|actin filament|cortical actin cytoskeleton|regulation of actin filament polymerization|actin binding|plasma membrane|actin filament binding|actin filament|cortical ac…	Insufficient genetic data for FlyBase to solicit a summary. [Date last reviewed: 2016-06-30]	-	CG6891	-	-	-	-
FBgn0266957	79.7469	-8.79505	1.19586	-7.35459	1.91516e-13	9.8766e-12	lncRNA:CR45408	ncRNA			-	long non-coding RNA:CR45408	lncRNA:CR45408	-	-	-	-
FBgn0286508	1383.9	-0.879626	0.119726	-7.34699	2.02715e-13	1.04192e-11	Had1	protein_coding	GO:0055114|GO:0016491|GO:0006631|GO:0003857|GO:0070403|GO:0050104|GO:0016616|GO:0055114|GO:0016491|GO:0006631|GO:0003857|GO:0070403|GO:0050104|GO:0016616	oxidation-reduction process|oxidoreductase activity|fatty acid metabolic process|3-hydroxyacyl-CoA dehydrogenase activity|NAD+ binding|L-gulonate 3-dehydrogenase activity|oxidoreductase activity, acting on the CH-OH group of donors, NAD or NADP as acceptor|oxidation-reduction process|oxidoreductase activity|fatty acid metabolic process|3-hydroxyacyl-CoA dehydrogenase activity|NAD+ binding|L-gulon…
FBgn0036599	49.2049	2.57855	0.35116	7.34296	2.08927e-13	1.07026e-11	CG13044	protein_coding	GO:0005615	extracellular space	Insufficient genetic data for FlyBase to solicit a summary. [Date last reviewed: 2016-06-30]	-	CG13044	-	-	-	-
FBgn0040985	1822.7	0.825325	0.11241	7.34212	2.10244e-13	1.07343e-11	CG6115	protein_coding			Insufficient genetic data for FlyBase to solicit a summary. [Date last reviewed: 2017-07-13]	-	CG6115	-	-	-	-
FBgn0028504	585.283	-0.894093	0.121829	-7.33894	2.15291e-13	1.09556e-11	CG12182	protein_coding	GO:0003674|GO:0008150|GO:0005575|GO:0005515|GO:0003674|GO:0008150|GO:0005575|GO:0005515|GO:0003674|GO:0008150|GO:0005575|GO:0005515	molecular_function|biological_process|cellular_component|protein binding|molecular_function|biological_process|cellular_component|protein binding|molecular_function|biological_process|cellular_component|protein binding	Insufficient genetic data for FlyBase to solicit a summary. [Date last reviewed: 2016-10-13]	-	CG12182	-	-	-	-
GFP	65.055	7.61696	1.04068	7.3192	2.49449e-13	1.26519e-11
FBgn0000406	3103.9	-1.09616	0.149862	-7.31448	2.5838e-13	1.30618e-11	Cyt-b5-r	protein_coding	GO:0016021|GO:0046872|GO:0005739|GO:0020037|GO:0016491|GO:0006629|GO:0016020|GO:0055114|GO:0016021|GO:0046872|GO:0005739|GO:0020037|GO:0016491|GO:0006629|GO:0016020|GO:0055114	integral component of membrane|metal ion binding|mitochondrion|heme binding|oxidoreductase activity|lipid metabolic process|membrane|oxidation-reduction process|integral component of membrane|metal ion binding|mitochondrion|heme binding|oxidoreductase activity|lipid metabolic process|membrane|oxidation-reduction process	Insufficient genetic data for FlyBase to solicit a summary. [Date last reviewed: 2016-06-30]	Cytochrome b5-related	Cyt-b5-r	May play a role in muscle cell metabolism.	-	-	-
FBgn0036232	1966.56	0.867677	0.118728	7.30808	2.70982e-13	1.36539e-11	CG14125	protein_coding	GO:0005576|GO:0008061|GO:0006030|GO:0005576|GO:0008061|GO:0006030	extracellular region|chitin binding|chitin metabolic process|extracellular region|chitin binding|chitin metabolic process	Insufficient genetic data for FlyBase to solicit a summary. [Date last reviewed: 2016-06-30]	-	CG14125	-	-	-	-
FBgn0005660	216.229	1.30172	0.178511	7.2921	3.05153e-13	1.53254e-11	Ets21C	protein_coding	GO:0005634|GO:0003700|GO:0006355|GO:0043565|GO:0003677|GO:0005634|GO:0003700|GO:0000981|GO:0006357|GO:0006355|GO:0030154|GO:0043565|GO:0042742|GO:0003677|GO:0042025|GO:0005634|GO:0003700|GO:0000981|GO:0006357|GO:0006355|GO:0030154|GO:0043565|GO:0042742|GO:0003677|GO:0042025|GO:0005634|GO:0003700|GO:0000981|GO:0006357|GO:0006355|GO:0030154|GO:0043565|GO:0042742|GO:0003677|GO:0042025	nucleus|DNA-binding transcription factor activity|regulation of transcription, DNA-templated|sequence-specific DNA binding|DNA binding|nucleus|DNA-binding transcription factor activity|DNA-binding transcription factor activity, RNA polymerase II-specific|regulation of transcription by RNA polymerase II|regulation of transcription, DNA-templated|cell differentiation|sequence-specific DNA binding|d…	Ets at 21C (Ets21C) encodes a stress-inducible transcription factor that binds specifically to purine-rich DNA motifs. It cooperates with transcription factors acting downstream of the MAP kinase pathways to fine tune gene expression in response to stress, such as infection or oncogene activation. [Date last reviewed: 2019-03-21]	Ets at 21C	Ets21C	-	Belongs to the ETS family.	-	-
FBgn0023171	397.412	-0.946687	0.129877	-7.28908	3.12078e-13	1.56222e-11	rnh1	protein_coding	GO:0003676|GO:0090502|GO:0000287|GO:0004523|GO:0043137|GO:0016787|GO:0046872|GO:0004518|GO:0004519|GO:0003676|GO:0090502|GO:0000287|GO:0004523|GO:0043137|GO:0016787|GO:0046872|GO:0004518|GO:0004519	nucleic acid binding|RNA phosphodiester bond hydrolysis, endonucleolytic|magnesium ion binding|RNA-DNA hybrid ribonuclease activity|DNA replication, removal of RNA primer|hydrolase activity|metal ion binding|nuclease activity|endonuclease activity|nucleic acid binding|RNA phosphodiester bond hydrolysis, endonucleolytic|magnesium ion binding|RNA-DNA hybrid ribonuclease activity|DNA replication, re…	ribonuclease H1 (rnh1) encodes a RNA-DNA hybrid ribonuclease. [Date last reviewed: 2019-09-12]	ribonuclease H1	rnh1	-	-	-	-
FBgn0011722	799.931	0.882548	0.121129	7.28599	3.19317e-13	1.59327e-11	Tig	protein_coding	GO:0005604|GO:0033627|GO:0034446|GO:0007411|GO:0031012|GO:0072499|GO:0005178|GO:0033628|GO:0031589|GO:0005576|GO:0007275|GO:0005604|GO:0033627|GO:0034446|GO:0007411|GO:0031012|GO:0072499|GO:0005178|GO:0033628|GO:0031589|GO:0005576|GO:0007275	basement membrane|cell adhesion mediated by integrin|substrate adhesion-dependent cell spreading|axon guidance|extracellular matrix|photoreceptor cell axon guidance|integrin binding|regulation of cell adhesion mediated by integrin|cell-substrate adhesion|extracellular region|multicellular organism development|basement membrane|cell adhesion mediated by integrin|substrate adhesion-dependent cell s…	Tiggrin (Tig) is an extracellular matrix protein and integrin ligand that accumulates at the embryonic and larval muscle attachment site. It is also found as a component of the hemolymph clot. [Date last reviewed: 2018-09-13]	Tiggrin	Tig	Functions as a ligand for integrin alpha-PS2/beta-PS. Required in larvae for proper muscle structure and function. Involved in the regulation of cell adhesion during wing development.	-	-	-
FBgn0250841	2429.48	-0.901753	0.123903	-7.27792	3.39015e-13	1.68608e-11	CG17242	protein_coding	GO:0006508|GO:0004252|GO:0005615|GO:0032504|GO:0008236|GO:0006508|GO:0004252|GO:0005615|GO:0032504|GO:0008236	proteolysis|serine-type endopeptidase activity|extracellular space|multicellular organism reproduction|serine-type peptidase activity|proteolysis|serine-type endopeptidase activity|extracellular space|multicellular organism reproduction|serine-type peptidase activity	Insufficient genetic data for FlyBase to solicit a summary. [Date last reviewed: 2016-06-30]	-	CG17242	-	-	-	-
FBgn0265368	36.9794	-2.79398	0.383997	-7.27603	3.43777e-13	1.70425e-11	lncRNA:CR44309	ncRNA			-	long non-coding RNA:CR44309	lncRNA:CR44309	-	-	-	-
FBgn0034331	962.985	1.30644	0.179588	7.27467	3.47277e-13	1.71606e-11	CG15067	protein_coding	GO:0005576|GO:0005576	extracellular region|extracellular region	Insufficient genetic data for FlyBase to solicit a summary. [Date last reviewed: 2016-06-30]	Bomanin Bicipital 2	BomBc2	-	-	-	-
FBgn0267041	1340.6	-0.876179	0.12075	-7.25617	3.9821e-13	1.96144e-11	asRNA:CR45485	ncRNA			-	antisense RNA:CR45485	asRNA:CR45485	-	-	-	-
FBgn0264083	73.9004	-2.0776	0.286422	-7.25364	4.05728e-13	1.99208e-11	lncRNA:CR43752	ncRNA			-	long non-coding RNA:CR43752	lncRNA:CR43752	-	-	-	-
FBgn0034470	3038.29	-1.03916	0.143388	-7.24715	4.2563e-13	2.08315e-11	Obp56d	protein_coding	GO:0005576|GO:0007606|GO:0042048|GO:0007608|GO:0005549|GO:0019236|GO:0050896|GO:0005576|GO:0007606|GO:0042048|GO:0007608|GO:0005549|GO:0019236|GO:0050896	extracellular region|sensory perception of chemical stimulus|olfactory behavior|sensory perception of smell|odorant binding|response to pheromone|response to stimulus|extracellular region|sensory perception of chemical stimulus|olfactory behavior|sensory perception of smell|odorant binding|response to pheromone|response to stimulus	Insufficient genetic data for FlyBase to solicit a summary. [Date last reviewed: 2016-06-30]	Odorant-binding protein 56d	Obp56d	Present in the aqueous fluid surrounding olfactory sensory dendrites and are thought to aid in the capture and transport of hydrophobic odorants into and through this fluid.	Belongs to the PBP/GOBP family.	-	-
FBgn0039777	3288.49	-0.759459	0.104814	-7.24575	4.30049e-13	2.09809e-11	Jon99Fii	protein_coding	GO:0004175|GO:0006508|GO:0004252|GO:0016787|GO:0008233|GO:0008236	endopeptidase activity|proteolysis|serine-type endopeptidase activity|hydrolase activity|peptidase activity|serine-type peptidase activity	Insufficient genetic data for FlyBase to solicit a summary. [Date last reviewed: 2016-06-30]	Jonah 99Fii	Jon99Fii	-	-	-	-
FBgn0040705	580.62	-0.890506	0.123148	-7.23116	4.78888e-13	2.32337e-11	ND-B8	protein_coding	GO:0005747|GO:0006120|GO:0003954|GO:0008137|GO:0005739|GO:0005743|GO:0016491|GO:0055114|GO:0070469	mitochondrial respiratory chain complex I|mitochondrial electron transport, NADH to ubiquinone|NADH dehydrogenase activity|NADH dehydrogenase (ubiquinone) activity|mitochondrion|mitochondrial inner membrane|oxidoreductase activity|oxidation-reduction process|respirasome	Insufficient genetic data for FlyBase to solicit a summary. [Date last reviewed: 2016-06-30]	NADH dehydrogenase (ubiquinone) B8 subunit	ND-B8	-	-	-	-
FBgn0024740	86.8676	-1.67147	0.231161	-7.23076	4.80305e-13	2.32337e-11	Lip2	protein_coding	GO:0016042|GO:0016298|GO:0006629|GO:0044255|GO:0016788|GO:0016787|GO:0016042|GO:0016298|GO:0006629|GO:0044255|GO:0016788|GO:0016787	lipid catabolic process|lipase activity|lipid metabolic process|cellular lipid metabolic process|hydrolase activity, acting on ester bonds|hydrolase activity|lipid catabolic process|lipase activity|lipid metabolic process|cellular lipid metabolic process|hydrolase activity, acting on ester bonds|hydrolase activity	-	Lipase 2	Lip2	-	-	-	-
FBgn0032036	875.223	1.10951	0.153456	7.23013	4.82515e-13	2.32337e-11	CG13384	protein_coding	GO:0016021|GO:0003333|GO:0015171|GO:0016020|GO:0016021|GO:0003333|GO:0015171|GO:0016020|GO:0016021|GO:0003333|GO:0015171|GO:0016020|GO:0016021|GO:0003333|GO:0015171|GO:0016020|GO:0016021|GO:0003333|GO:0015171|GO:0016020|GO:0016021|GO:0003333|GO:0015171|GO:0016020|GO:0016021|GO:0003333|GO:0015171|GO:0016020|GO:0016021|GO:0003333|GO:0015171|GO:0016020|GO:0016021|GO:0003333|GO:0015171|GO:0016020|GO:…	integral component of membrane|amino acid transmembrane transport|amino acid transmembrane transporter activity|membrane|integral component of membrane|amino acid transmembrane transport|amino acid transmembrane transporter activity|membrane|integral component of membrane|amino acid transmembrane transport|amino acid transmembrane transporter activity|membrane|integral component of membrane|amino…	Insufficient genetic data for FlyBase to solicit a summary. [Date last reviewed: 2016-06-30]	-	CG13384	-	-	-	-
FBgn0086254	3005.35	-0.761168	0.105279	-7.22998	4.83051e-13	2.32337e-11	CG6084	protein_coding	GO:0055114|GO:0005829|GO:0005654|GO:0016491|GO:0008106|GO:0004032|GO:0047718|GO:0055114|GO:0005829|GO:0005654|GO:0016491|GO:0008106|GO:0004032|GO:0047718|GO:0055114|GO:0005829|GO:0005654|GO:0016491|GO:0008106|GO:0004032|GO:0047718|GO:0055114|GO:0005829|GO:0005654|GO:0016491|GO:0008106|GO:0004032|GO:0047718	oxidation-reduction process|cytosol|nucleoplasm|oxidoreductase activity|alcohol dehydrogenase (NADP+) activity|alditol:NADP+ 1-oxidoreductase activity|indanol dehydrogenase activity|oxidation-reduction process|cytosol|nucleoplasm|oxidoreductase activity|alcohol dehydrogenase (NADP+) activity|alditol:NADP+ 1-oxidoreductase activity|indanol dehydrogenase activity|oxidation-reduction process|cytosol…	-	Aldo-keto reductase 1B	Akr1B	-	-	-	-
FBgn0000473	335.213	1.36086	0.18824	7.22941	4.85112e-13	2.32337e-11	Cyp6a2	protein_coding	GO:0055114|GO:0005506|GO:0005789|GO:0020037|GO:0016705|GO:0004497|GO:0046680|GO:0031000|GO:0016020|GO:0046872|GO:0005783|GO:0016491|GO:0031090|GO:0043231|GO:0070330	oxidation-reduction process|iron ion binding|endoplasmic reticulum membrane|heme binding|oxidoreductase activity, acting on paired donors, with incorporation or reduction of molecular oxygen|monooxygenase activity|response to DDT|response to caffeine|membrane|metal ion binding|endoplasmic reticulum|oxidoreductase activity|organelle membrane|intracellular membrane-bounded organelle|aromatase activ…	-	Cytochrome P450-6a2	Cyp6a2	Is involved in the breakdown of synthetic insecticides and may be involved in the metabolism of insect hormones.	Belongs to the cytochrome P450 family.	-	-
FBgn0035409	285.402	-1.16639	0.161341	-7.22935	4.85295e-13	2.32337e-11	CG14963	protein_coding			Insufficient genetic data for FlyBase to solicit a summary. [Date last reviewed: 2016-10-13]	-	CG14963	-	-	-	-
FBgn0263498	42.5427	-2.38635	0.330689	-7.21631	5.34169e-13	2.54942e-11	lncRNA:CR43487	ncRNA			-	long non-coding RNA:CR43487	lncRNA:CR43487	-	-	-	-
FBgn0264476	28.7498	-3.50549	0.485905	-7.21436	5.41888e-13	2.57824e-11	lncRNA:CR43884	ncRNA			-	long non-coding RNA:CR43884	lncRNA:CR43884	-	-	-	-
FBgn0038631	564.665	-0.985021	0.136813	-7.19978	6.03084e-13	2.86055e-11	CG7695	protein_coding	GO:0005515	protein binding	Insufficient genetic data for FlyBase to solicit a summary. [Date last reviewed: 2016-06-30]	-	CG7695	-	-	-	-
FBgn0263257	1001.58	1.1559	0.160566	7.19895	6.068e-13	2.86932e-11	Cngl	protein_coding	GO:0055085|GO:0016020|GO:0005216|GO:0006811|GO:0006812|GO:0005221|GO:0017071|GO:0019935|GO:0016021|GO:0034220|GO:0098655|GO:0055085|GO:0016020|GO:0005216|GO:0006811|GO:0006812|GO:0005221|GO:0017071|GO:0019935|GO:0016021|GO:0034220|GO:0098655|GO:0006812|GO:0005221|GO:0017071|GO:0019935|GO:0034220|GO:0098655|GO:0055085|GO:0016020|GO:0005216|GO:0006811|GO:0006812|GO:0005221|GO:0017071|GO:0019935|GO:…	transmembrane transport|membrane|ion channel activity|ion transport|cation transport|intracellular cyclic nucleotide activated cation channel activity|intracellular cyclic nucleotide activated cation channel complex|cyclic-nucleotide-mediated signaling|integral component of membrane|ion transmembrane transport|cation transmembrane transport|transmembrane transport|membrane|ion channel activity|io…	-	Cyclic nucleotide-gated ion channel-like	Cngl	-	-	-	-
FBgn0036351	38.4241	-2.63195	0.365669	-7.19762	6.12735e-13	2.8885e-11	CG14107	protein_coding			Insufficient genetic data for FlyBase to solicit a summary. [Date last reviewed: 2016-06-30]	-	CG14107	-	-	-	-
FBgn0263929	1241.91	1.0025	0.139291	7.19716	6.14789e-13	2.88932e-11	jvl	protein_coding	GO:0015630|GO:0046843|GO:0016325|GO:0051017|GO:0003674|GO:0015630|GO:0046843|GO:0016325|GO:0051017|GO:0003674|GO:0015630|GO:0046843|GO:0016325|GO:0051017|GO:0003674|GO:0015630|GO:0046843|GO:0016325|GO:0051017|GO:0003674|GO:0015630|GO:0046843|GO:0007312|GO:0016325|GO:0051017|GO:0030720|GO:0060814|GO:0060813|GO:0099111|GO:0003674|GO:0015630|GO:0046843|GO:0016325|GO:0051017|GO:0030720|GO:0003674|GO:…	microtubule cytoskeleton|dorsal appendage formation|oocyte microtubule cytoskeleton organization|actin filament bundle assembly|molecular_function|microtubule cytoskeleton|dorsal appendage formation|oocyte microtubule cytoskeleton organization|actin filament bundle assembly|molecular_function|microtubule cytoskeleton|dorsal appendage formation|oocyte microtubule cytoskeleton organization|actin fi…	javelin-like (jvl) encodes a microtubule associated protein whose roles include actin and microtubule organization during oocyte development and bristle growth. [Date last reviewed: 2019-06-06]	javelin-like	jvl	-	-	-	-
FBgn0052319	226.187	-1.12582	0.156487	-7.19434	6.27616e-13	2.94061e-11	Naa30B	protein_coding	GO:0004596|GO:0008080|GO:0017196|GO:0031417|GO:0016740	peptide alpha-N-acetyltransferase activity|N-acetyltransferase activity|N-terminal peptidyl-methionine acetylation|NatC complex|transferase activity	-	N(alpha)-acetyltransferase 30 B	Naa30B	-	-	-	-
FBgn0016977	3153.7	1.27005	0.176744	7.1858	6.68152e-13	3.12102e-11	spen	protein_coding	GO:0003723|GO:0003676|GO:0003723|GO:0003676|GO:0003723|GO:0003676|GO:0003723|GO:0003676|GO:0005634|GO:0003723|GO:0003676|GO:0006351|GO:0050832|GO:0007411|GO:0006355|GO:0048749|GO:0007400|GO:0007422|GO:0008586|GO:0090263|GO:0035222|GO:0007379|GO:0007173|GO:0007403|GO:0035321|GO:0048106|GO:0007275|GO:0000398|GO:0003676|GO:0003723|GO:0003676|GO:0003676|GO:0003723	RNA binding|nucleic acid binding|RNA binding|nucleic acid binding|RNA binding|nucleic acid binding|RNA binding|nucleic acid binding|nucleus|RNA binding|nucleic acid binding|transcription, DNA-templated|defense response to fungus|axon guidance|regulation of transcription, DNA-templated|compound eye development|neuroblast fate determination|peripheral nervous system development|imaginal disc-derive…	-	split ends	spen	Probable corepressor protein, which regulates different key pathways such as the EGF receptor and Wg pathways. Involved in neuronal cell fate, survival and axon guidance, cell cycle regulation and repression of head identity in the embryonic trunk. May act with the Hox gene Deformed and the EGF receptor signaling pathway. Positive regulator of the Wg pathway in larval tissues but not in embryonic…	Belongs to the RRM Spen family.	-	-
FBgn0031141	70.4769	2.00781	0.279723	7.17785	7.08149e-13	3.29783e-11	CG1304	protein_coding	GO:0006508|GO:0004252|GO:0008236|GO:0016787	proteolysis|serine-type endopeptidase activity|serine-type peptidase activity|hydrolase activity	Insufficient genetic data for FlyBase to solicit a summary. [Date last reviewed: 2016-06-30]	-	CG1304	-	-	-	-
FBgn0034937	743.188	-0.898995	0.125328	-7.17312	7.33064e-13	3.40354e-11	fzr2	protein_coding	GO:0031145|GO:0007140|GO:0097027|GO:0010997|GO:1904668|GO:0003674|GO:0005575|GO:0005680|GO:0005515|GO:1990757|GO:1905786	anaphase-promoting complex-dependent catabolic process|male meiotic nuclear division|ubiquitin-protein transferase activator activity|anaphase-promoting complex binding|positive regulation of ubiquitin protein ligase activity|molecular_function|cellular_component|anaphase-promoting complex|protein binding|ubiquitin ligase activator activity|positive regulation of anaphase-promoting complex-depend…	fizzy-related 2 (fzr2) is exclusively expressed in testis and encodes a protein that binds to the anaphase-promoting complex/cyclosome (APC/C). As for the related proteins encoded by fzr, fzy and cort, it activates the ubiquitin ligase activity of the APC/C and allows the recruitment of target proteins such as those encoded by CycA, CycB, CycB3 and pim. [Date last reviewed: 2018-10-18]	fizzy-related 2	fzr2	-	-	-	-
FBgn0039315	52.7135	-2.15379	0.300573	-7.16562	7.74369e-13	3.58449e-11	CG13658	protein_coding			Insufficient genetic data for FlyBase to solicit a summary. [Date last reviewed: 2016-06-30]	-	CG13658	-	-	-	-
FBgn0035482	55.8134	-2.13534	0.298031	-7.16481	7.78926e-13	3.59476e-11	CG14985	protein_coding	GO:0007399|GO:0005811|GO:0007399|GO:0005811	nervous system development|lipid droplet|nervous system development|lipid droplet	Insufficient genetic data for FlyBase to solicit a summary. [Date last reviewed: 2017-07-13]	-	CG14985	-	-	-	-
FBgn0053773	38.0405	6.24877	0.872807	7.15939	8.10356e-13	3.72861e-11	CG33773	protein_coding	GO:0003674|GO:0008150|GO:0005575	molecular_function|biological_process|cellular_component	Insufficient genetic data for FlyBase to solicit a summary. [Date last reviewed: 2016-06-30]	-	CG33773	-	-	-	-
FBgn0052232	192.295	-1.14647	0.160296	-7.15218	8.54085e-13	3.91809e-11	CG32232	protein_coding	GO:0005737|GO:0005874|GO:0000226|GO:0005815|GO:0000922|GO:0043015|GO:0007020|GO:0003674|GO:0031122|GO:0005856|GO:0005813|GO:0051225|GO:0051011|GO:0000278|GO:0000930|GO:0051321|GO:0051415|GO:0000923|GO:0008275	cytoplasm|microtubule|microtubule cytoskeleton organization|microtubule organizing center|spindle pole|gamma-tubulin binding|microtubule nucleation|molecular_function|cytoplasmic microtubule organization|cytoskeleton|centrosome|spindle assembly|microtubule minus-end binding|mitotic cell cycle|gamma-tubulin complex|meiotic cell cycle|microtubule nucleation by interphase microtubule organizing cent…	-	-	CG32232	-	-	-	-
FBgn0265963	36.5008	-8.63317	1.20747	-7.1498	8.69017e-13	3.97472e-11	lncRNA:CR44750	ncRNA			-	long non-coding RNA:CR44750	lncRNA:CR44750	-	-	-	-
FBgn0039704	49.259	-2.34091	0.327846	-7.14027	9.31475e-13	4.24775e-11	neo	protein_coding	GO:0016021|GO:0003383|GO:0016476|GO:0016020|GO:0044719|GO:0007424|GO:0007475|GO:0005201|GO:0031012|GO:0008362|GO:0040005|GO:0016021|GO:0003383|GO:0016476|GO:0016020	integral component of membrane|apical constriction|regulation of embryonic cell shape|membrane|regulation of imaginal disc-derived wing size|open tracheal system development|apposition of dorsal and ventral imaginal disc-derived wing surfaces|extracellular matrix structural constituent|extracellular matrix|chitin-based embryonic cuticle biosynthetic process|chitin-based cuticle attachment to epit…	-	neyo	neo	-	-	-	-
FBgn0259968	15895.3	-0.84197	0.117943	-7.13879	9.41576e-13	4.28111e-11	Sfp60F	protein_coding	GO:0005615|GO:0032504|GO:0003674|GO:0005615|GO:0032504|GO:0003674	extracellular space|multicellular organism reproduction|molecular_function|extracellular space|multicellular organism reproduction|molecular_function	-	Seminal fluid protein 60F	Sfp60F	-	-	-	-
FBgn0259173	374.843	1.0366	0.14522	7.13819	9.45691e-13	4.28713e-11	corn	protein_coding	GO:0005737|GO:0008017|GO:0005938|GO:0045177|GO:0032991|GO:0045921|GO:0005515|GO:0005737|GO:0008017|GO:0005938|GO:0045177|GO:0032991|GO:0045921|GO:0005515|GO:0005737|GO:0008017|GO:0005938|GO:0045177|GO:0032991|GO:0045921|GO:0005515|GO:0005737|GO:0008017|GO:0005938|GO:0045177|GO:0032991|GO:0045921|GO:0005515	cytoplasm|microtubule binding|cell cortex|apical part of cell|protein-containing complex|positive regulation of exocytosis|protein binding|cytoplasm|microtubule binding|cell cortex|apical part of cell|protein-containing complex|positive regulation of exocytosis|protein binding|cytoplasm|microtubule binding|cell cortex|apical part of cell|protein-containing complex|positive regulation of exocytosi…	cornetto (corn) encodes a microtubule binding protein involved in exocytosis regulation. [Date last reviewed: 2019-09-12]	cornetto	corn	-	-	-	-
FBgn0035429	36.0117	-2.69746	0.377943	-7.13721	9.52464e-13	4.30514e-11	CG12017	protein_coding	GO:0016021|GO:0016020|GO:0016021|GO:0016020|GO:0016021|GO:0016020|GO:0016021|GO:0016020	integral component of membrane|membrane|integral component of membrane|membrane|integral component of membrane|membrane|integral component of membrane|membrane	Insufficient genetic data for FlyBase to solicit a summary. [Date last reviewed: 2016-06-30]	-	CG12017	-	-	-	-
FBgn0033067	115.509	-1.40927	0.197667	-7.12954	1.00704e-12	4.53847e-11	CG11211	protein_coding	GO:0030246|GO:0004888|GO:0038023	carbohydrate binding|transmembrane signaling receptor activity|signaling receptor activity	-	-	CG11211	-	-	-	-
FBgn0038083	83.2107	-1.63125	0.228893	-7.12668	1.02822e-12	4.62035e-11	Ugt37A3	protein_coding	GO:0016021|GO:0016758|GO:0008194|GO:0043231|GO:0015020|GO:0016020|GO:0016740|GO:0016757	integral component of membrane|transferase activity, transferring hexosyl groups|UDP-glycosyltransferase activity|intracellular membrane-bounded organelle|glucuronosyltransferase activity|membrane|transferase activity|transferase activity, transferring glycosyl groups	Insufficient genetic data for FlyBase to solicit a summary. [Date last reviewed: 2016-06-30]	UDP-glycosyltransferase family 37 member A3	Ugt37A3	-	-	-	-
FBgn0032505	28260.7	0.758799	0.106484	7.12595	1.03366e-12	4.6313e-11	CG16826	protein_coding	GO:0003674|GO:0008150|GO:0005575|GO:0003674|GO:0008150|GO:0005575	molecular_function|biological_process|cellular_component|molecular_function|biological_process|cellular_component	Insufficient genetic data for FlyBase to solicit a summary. [Date last reviewed: 2016-06-30]	-	CG16826	-	-	-	-
FBgn0036110	190.117	-1.49262	0.209702	-7.11784	1.09633e-12	4.89781e-11	Cpr67Fb	protein_coding	GO:0005615|GO:0032504|GO:0031012|GO:0040003|GO:0008010|GO:0042302|GO:0062129	extracellular space|multicellular organism reproduction|extracellular matrix|chitin-based cuticle development|structural constituent of chitin-based larval cuticle|structural constituent of cuticle|chitin-based extracellular matrix	Insufficient genetic data for FlyBase to solicit a summary. [Date last reviewed: 2016-06-30]	Cuticular protein 67Fb	Cpr67Fb	-	-	-	-
FBgn0265296	762.391	1.2299	0.172935	7.11192	1.1444e-12	5.09771e-11	Dscam2	protein_coding	GO:0005886|GO:0007411|GO:0007155|GO:0005515|GO:0005886|GO:0007411|GO:0007155|GO:0005515|GO:0016021|GO:0005886|GO:0007411|GO:0007155|GO:0016020|GO:0005515|GO:0016021|GO:0005886|GO:0007411|GO:0007155|GO:0016020|GO:0005515|GO:0005886|GO:0007411|GO:0007155|GO:0005515|GO:0005886|GO:0007411|GO:0007155|GO:0005515|GO:0005886|GO:0007411|GO:0007155|GO:0005515|GO:0016021|GO:0005886|GO:0007411|GO:0007155|GO:…	plasma membrane|axon guidance|cell adhesion|protein binding|plasma membrane|axon guidance|cell adhesion|protein binding|integral component of membrane|plasma membrane|axon guidance|cell adhesion|membrane|protein binding|integral component of membrane|plasma membrane|axon guidance|cell adhesion|membrane|protein binding|plasma membrane|axon guidance|cell adhesion|protein binding|plasma membrane|axo…	Down syndrome cell adhesion molecule 2 (Dscam2) encodes a transmembrane protein. Its alternative splicing produces two biochemically distinct homophilic binding proteins expressed in different cells. It can mediate both repulsion and adhesion between neurons and contributes to boundary formation, neurite targeting and synapse formation in the brain. [Date last reviewed: 2019-03-07]	Down syndrome cell adhesion molecule 2	Dscam2	Cell adhesion molecule.	-	-	-
FBgn0036461	540.106	0.880326	0.123932	7.10331	1.218e-12	5.4099e-11	Zip71B	protein_coding	GO:0005887|GO:0055085|GO:0046873|GO:0016020|GO:0016323|GO:0006882|GO:0005385|GO:0010312|GO:0071578|GO:0030001|GO:0016021|GO:0005887|GO:0055085|GO:0046873|GO:0016020|GO:0016323|GO:0006882|GO:0005385|GO:0010312|GO:0071578|GO:0030001|GO:0016021	integral component of plasma membrane|transmembrane transport|metal ion transmembrane transporter activity|membrane|basolateral plasma membrane|cellular zinc ion homeostasis|zinc ion transmembrane transporter activity|detoxification of zinc ion|zinc ion import across plasma membrane|metal ion transport|integral component of membrane|integral component of plasma membrane|transmembrane transport|me…	Zinc/iron regulated transporter-related protein 71B (Zip71B) encodes a protein involved in zinc detoxification and zinc transmembrane import. [Date last reviewed: 2019-09-12]	Zinc/iron regulated transporter-related protein 71B	Zip71B	-	-	-	-
FBgn0053138	2767.2	-0.739083	0.104185	-7.09392	1.30363e-12	5.77352e-11	AGBE	protein_coding	GO:0003824|GO:0008340|GO:0005975|GO:0005978|GO:0043169|GO:0004553|GO:0102752|GO:0003844|GO:0016740|GO:0016787|GO:0005737|GO:0016757|GO:0008152|GO:0016798	catalytic activity|determination of adult lifespan|carbohydrate metabolic process|glycogen biosynthetic process|cation binding|hydrolase activity, hydrolyzing O-glycosyl compounds|1,4-alpha-glucan branching enzyme activity (using a glucosylated glycogenin as primer for glycogen synthesis)|1,4-alpha-glucan branching enzyme activity|transferase activity|hydrolase activity|cytoplasm|transferase acti…	1,4-Alpha-Glucan Branching Enzyme (AGBE) encodes a protein that is inferred to be a hydrolase involved in glycogen synthesis and hypoxia, based on the function of its orthologs. It contributes to the determination of lifespan. [Date last reviewed: 2019-03-07]	1,4-Alpha-Glucan Branching Enzyme	AGBE	-	-	-	-
FBgn0263034	260.753	-1.07742	0.151905	-7.09273	1.31491e-12	5.80677e-11	CG43329	protein_coding	GO:0003674|GO:0008150|GO:0005575	molecular_function|biological_process|cellular_component	Insufficient genetic data for FlyBase to solicit a summary. [Date last reviewed: 2016-10-13]	-	CG43329	-	-	-	-
FBgn0283499	531.711	1.25658	0.177589	7.07579	1.48602e-12	6.54361e-11	InR	protein_coding	GO:0046872|GO:0005524|GO:0005886|GO:0030424|GO:0007520|GO:0043235|GO:0006468|GO:0005887|GO:0004713|GO:0007169|GO:0004714|GO:2000252|GO:0009267|GO:0008340|GO:0010507|GO:0007411|GO:0060180|GO:0007623|GO:0007399|GO:0070328|GO:0055088|GO:0007626|GO:0004672|GO:0046854|GO:0007525|GO:0005975|GO:0045793|GO:0048132|GO:0016020|GO:0001700|GO:0042802|GO:0030707|GO:0006629|GO:0007424|GO:0009792|GO:0036099|GO:…	metal ion binding|ATP binding|plasma membrane|axon|myoblast fusion|receptor complex|protein phosphorylation|integral component of plasma membrane|protein tyrosine kinase activity|transmembrane receptor protein tyrosine kinase signaling pathway|transmembrane receptor protein tyrosine kinase activity|negative regulation of feeding behavior|cellular response to starvation|determination of adult life…	-	Insulin-like receptor	InR	Has a ligand-stimulated tyrosine-protein kinase activity. Required for cell survival. Regulates body size and organ size by altering cell number and cell size in a cell-autonomous manner. Involved in the development of the embryonic nervous system, and is necessary for axon guidance and targeting in the visual system. Also plays a role in life-span determination.	Belongs to the protein kinase superfamily. Tyr protein kinase family. Insulin receptor subfamily.	Tetramer of 2 alpha and 2 beta chains linked by disulfide bonds. The alpha chains contribute to the formation of the ligand-binding domain, while the beta chains carry the kinase domain. When autophosphorylated, the beta-subunit binds the SH2 and SH3 domains of the adapter protein Dock. The beta subunit also binds and tyrosine phosphorylates the insulin receptor substrate Chico.	-
FBgn0051948	2762.38	-0.74845	0.105804	-7.07395	1.50584e-12	6.61193e-11	CG31948	protein_coding	GO:0005515	protein binding	Insufficient genetic data for FlyBase to solicit a summary. [Date last reviewed: 2016-06-30]	-	CG31948	-	-	-	-
FBgn0039094	513.553	-0.869783	0.122984	-7.07232	1.52366e-12	6.67109e-11	CG10184	protein_coding	GO:0005829|GO:0016829|GO:0003824|GO:0006520|GO:0006567|GO:0006545|GO:0008732	cytosol|lyase activity|catalytic activity|cellular amino acid metabolic process|threonine catabolic process|glycine biosynthetic process|L-allo-threonine aldolase activity	Insufficient genetic data for FlyBase to solicit a summary. [Date last reviewed: 2016-06-30]	-	CG10184	-	-	-	-
FBgn0259949	149.209	-1.32653	0.187641	-7.06952	1.55468e-12	6.78761e-11	Sfp23F	protein_coding	GO:0005615|GO:0032504|GO:0004867|GO:0045861|GO:0010951	extracellular space|multicellular organism reproduction|serine-type endopeptidase inhibitor activity|negative regulation of proteolysis|negative regulation of endopeptidase activity	-	Seminal fluid protein 23F	Sfp23F	-	-	-	-
FBgn0042201	8489.08	1.11382	0.157591	7.06777	1.57444e-12	6.85439e-11	Nplp3	protein_coding	GO:0005576|GO:0005184|GO:0007218	extracellular region|neuropeptide hormone activity|neuropeptide signaling pathway	-	Neuropeptide-like precursor 3	Nplp3	-	-	-	-
FBgn0039596	72.053	1.75351	0.248284	7.06251	1.63522e-12	7.09888e-11	CG10000	protein_coding	GO:0016021|GO:0046872|GO:0030246|GO:0032504|GO:0004653|GO:0005794|GO:0000139|GO:0009312|GO:0006486|GO:0016020|GO:0016740|GO:0016757	integral component of membrane|metal ion binding|carbohydrate binding|multicellular organism reproduction|polypeptide N-acetylgalactosaminyltransferase activity|Golgi apparatus|Golgi membrane|oligosaccharide biosynthetic process|protein glycosylation|membrane|transferase activity|transferase activity, transferring glycosyl groups	-	-	CG10000	May catalyze the initial reaction in O-linked oligosaccharide biosynthesis, the transfer of an N-acetyl-D-galactosamine residue to a serine or threonine residue on the protein receptor.	Belongs to the glycosyltransferase 2 family. GalNAc-T subfamily.	-	Protein modification; protein glycosylation.
FBgn0037521	948.374	1.23814	0.175493	7.05522	1.72325e-12	7.45999e-11	CG2993	protein_coding	GO:0005737|GO:0015031	cytoplasm|protein transport	-	-	CG2993	-	-	-	-
FBgn0026755	249.788	-1.07968	0.153137	-7.05041	1.78391e-12	7.70089e-11	Ugt37B1	protein_coding	GO:0016021|GO:0016758|GO:0008194|GO:0043231|GO:0015020|GO:0006011|GO:0016020|GO:0016740|GO:0016757	integral component of membrane|transferase activity, transferring hexosyl groups|UDP-glycosyltransferase activity|intracellular membrane-bounded organelle|glucuronosyltransferase activity|UDP-glucose metabolic process|membrane|transferase activity|transferase activity, transferring glycosyl groups	Insufficient genetic data for FlyBase to solicit a summary. [Date last reviewed: 2016-06-30]	UDP-glycosyltransferase family 37 member B1	Ugt37B1	-	-	-	-
FBgn0034800	1956.44	-0.68508	0.0971783	-7.04972	1.79284e-12	7.71777e-11	CG3788	protein_coding	GO:0005737|GO:0003824|GO:0009116|GO:0044206|GO:0009166|GO:0004850|GO:0016740|GO:0005634|GO:0016757|GO:0016763|GO:0005737|GO:0003824|GO:0009116|GO:0044206|GO:0009166|GO:0004850|GO:0016740|GO:0005634|GO:0016757|GO:0016763	cytoplasm|catalytic activity|nucleoside metabolic process|UMP salvage|nucleotide catabolic process|uridine phosphorylase activity|transferase activity|nucleus|transferase activity, transferring glycosyl groups|transferase activity, transferring pentosyl groups|cytoplasm|catalytic activity|nucleoside metabolic process|UMP salvage|nucleotide catabolic process|uridine phosphorylase activity|transfer…	-	-	CG3788	-	-	-	-
FBgn0263132	233.235	1.15875	0.164478	7.04502	1.85432e-12	7.96011e-11	Cht6	protein_coding	GO:0005737|GO:0005576|GO:0005975|GO:0008061|GO:0018990|GO:0006032|GO:0004568|GO:0004553|GO:0016787|GO:0008152|GO:0016798|GO:0005737|GO:0005576|GO:0005975|GO:0008061|GO:0018990|GO:0006032|GO:0004568|GO:0004553|GO:0016787|GO:0008152|GO:0016798|GO:0005737|GO:0005576|GO:0005975|GO:0008061|GO:0018990|GO:0006032|GO:0004568|GO:0004553|GO:0016787|GO:0008152|GO:0016798|GO:0005737|GO:0005576|GO:0005975|GO:…	cytoplasm|extracellular region|carbohydrate metabolic process|chitin binding|ecdysis, chitin-based cuticle|chitin catabolic process|chitinase activity|hydrolase activity, hydrolyzing O-glycosyl compounds|hydrolase activity|metabolic process|hydrolase activity, acting on glycosyl bonds|cytoplasm|extracellular region|carbohydrate metabolic process|chitin binding|ecdysis, chitin-based cuticle|chitin…	Chitinase 6 (Cht6) encodes an enzyme involved in ecdysis. [Date last reviewed: 2019-07-11]	Chitinase 6	Cht6	-	-	-	-
FBgn0001075	172.069	1.24101	0.176267	7.04056	1.91473e-12	8.19655e-11	ft	protein_coding	GO:0016021|GO:0005886|GO:0007156|GO:0007157|GO:0009888|GO:0005887|GO:0005739|GO:0005509|GO:0007476|GO:0001736|GO:0042067|GO:0060071|GO:0010629|GO:0016327|GO:0016324|GO:0016020|GO:0045926|GO:0045317|GO:0045296|GO:0007155|GO:0035159|GO:0043065|GO:0008283|GO:0045571|GO:0008285|GO:0035220|GO:0046621|GO:0035209|GO:0090176|GO:0045198|GO:0001737|GO:0007447|GO:0090251|GO:0016336|GO:0098609|GO:0045570|GO:…	integral component of membrane|plasma membrane|homophilic cell adhesion via plasma membrane adhesion molecules|heterophilic cell-cell adhesion via plasma membrane cell adhesion molecules|tissue development|integral component of plasma membrane|mitochondrion|calcium ion binding|imaginal disc-derived wing morphogenesis|establishment of planar polarity|establishment of ommatidial planar polarity|Wnt…	fat (ft) is a tumor suppressor gene that encodes a large cadherin family transmembrane protein. It functions in the Hippo signaling pathway (as a receptor) and the Dachsous-Fat planar cell polarity pathway (as a transmembrane component). [Date last reviewed: 2019-03-07]	fat	ft	Involved in regulation of planar cell polarity in the compound eye where it is required for correct specification of the R3 and R4 photoreceptor cells by regulating Fz activity in the R3/R4 precursor cells (PubMed:11893338). This is likely to occur through creation of an ft gradient so that the equatorial R3/R4 precursor cell has a higher level of ft function than its polar neighbor (PubMed:15548…	-	Interacts with Fbxl7 (PubMed:25107277). Ft-mito interacts with NADH dehydrogenase subunit ND-24 and with ATP synthase subunit ATPsynC (PubMed:25215488).	-
FBgn0029896	12023.4	0.732886	0.104243	7.03054	2.0573e-12	8.78238e-11	CG3168	protein_coding	GO:0016021|GO:0055085|GO:0022857|GO:0016020|GO:0016021|GO:0055085|GO:0022857|GO:0016020|GO:0016021|GO:0055085|GO:0022857|GO:0016020|GO:0016021|GO:0055085|GO:0022857|GO:0016020|GO:0016021|GO:0055085|GO:0022857|GO:0016020|GO:0016021|GO:0055085|GO:0022857|GO:0016020|GO:0016021|GO:0055085|GO:0022857|GO:0016020	integral component of membrane|transmembrane transport|transmembrane transporter activity|membrane|integral component of membrane|transmembrane transport|transmembrane transporter activity|membrane|integral component of membrane|transmembrane transport|transmembrane transporter activity|membrane|integral component of membrane|transmembrane transport|transmembrane transporter activity|membrane|int…	Insufficient genetic data for FlyBase to solicit a summary. [Date last reviewed: 2016-06-30]	-	CG3168	-	-	-	-
FBgn0266681	192.256	-1.35646	0.192982	-7.02897	2.0807e-12	8.85769e-11	asRNA:CR45171	ncRNA			-	antisense RNA:CR45171	asRNA:CR45171	-	-	-	-
FBgn0038685	340.398	-1.00808	0.14378	-7.0113	2.36121e-12	1.0018e-10	CG14282	protein_coding	GO:0051568|GO:0044666|GO:0048188|GO:0000781|GO:0006348	histone H3-K4 methylation|MLL3/4 complex|Set1C/COMPASS complex|chromosome, telomeric region|chromatin silencing at telomere	Insufficient genetic data for FlyBase to solicit a summary. [Date last reviewed: 2017-07-13]	-	CG14282	-	-	-	-
FBgn0264842	30.0772	-5.46336	0.779256	-7.01099	2.3663e-12	1.0018e-10	lncRNA:CR44050	ncRNA			-	long non-coding RNA:CR44050	lncRNA:CR44050	-	-	-	-
FBgn0267550	53.0434	2.28268	0.325696	7.00864	2.4064e-12	1.01598e-10	asRNA:CR45890	ncRNA			-	antisense RNA:CR45890	asRNA:CR45890	-	-	-	-
FBgn0030975	2412.96	-0.780713	0.111415	-7.00726	2.43029e-12	1.02325e-10	SdhBL	protein_coding	GO:0046872|GO:0055114|GO:0005743|GO:0009060|GO:0051539|GO:0051537|GO:0006121|GO:0022904|GO:0009055|GO:0006099|GO:0008177|GO:0031966|GO:0051538|GO:0016491|GO:0051536|GO:0005739|GO:0046872|GO:0055114|GO:0005743|GO:0009060|GO:0051539|GO:0051537|GO:0006121|GO:0022904|GO:0009055|GO:0006099|GO:0008177|GO:0031966|GO:0051538|GO:0016491|GO:0051536|GO:0005739	metal ion binding|oxidation-reduction process|mitochondrial inner membrane|aerobic respiration|4 iron, 4 sulfur cluster binding|2 iron, 2 sulfur cluster binding|mitochondrial electron transport, succinate to ubiquinone|respiratory electron transport chain|electron transfer activity|tricarboxylic acid cycle|succinate dehydrogenase (ubiquinone) activity|mitochondrial membrane|3 iron, 4 sulfur clust…	Insufficient genetic data for FlyBase to solicit a summary. [Date last reviewed: 2016-06-30]	Succinate dehydrogenase, subunit B (iron-sulfur)-like	SdhBL	-	-	-	-
FBgn0264726	203.128	1.43586	0.20496	7.00558	2.45959e-12	1.03276e-10	lncRNA:CR43994	ncRNA			-	long non-coding RNA:CR43994	lncRNA:CR43994	-	-	-	-
FBgn0030191	1827.35	-0.787336	0.112436	-7.00253	2.51377e-12	1.05263e-10	CG15306	protein_coding	GO:0008017|GO:0005874|GO:0051233|GO:0051225|GO:0005815|GO:0035371|GO:0035372|GO:0005881|GO:1904825|GO:0051010|GO:0031110|GO:0003674|GO:0005515|GO:0008017|GO:0005874|GO:0051233|GO:0051225|GO:0005815|GO:0035371|GO:0035372|GO:0005881|GO:1904825|GO:0051010|GO:0031110|GO:0003674|GO:0005515	microtubule binding|microtubule|spindle midzone|spindle assembly|microtubule organizing center|microtubule plus-end|protein localization to microtubule|cytoplasmic microtubule|protein localization to microtubule plus-end|microtubule plus-end binding|regulation of microtubule polymerization or depolymerization|molecular_function|protein binding|microtubule binding|microtubule|spindle midzone|spind…	Insufficient genetic data for FlyBase to solicit a summary. [Date last reviewed: 2016-06-30]	-	CG15306	-	-	-	-
FBgn0043533	300.169	-1.18866	0.170019	-6.9913	2.72347e-12	1.13735e-10	Obp56f	protein_coding	GO:0005576|GO:0005615|GO:0032504|GO:0007606|GO:0007608|GO:0005549	extracellular region|extracellular space|multicellular organism reproduction|sensory perception of chemical stimulus|sensory perception of smell|odorant binding	Insufficient genetic data for FlyBase to solicit a summary. [Date last reviewed: 2016-06-30]	Odorant-binding protein 56f	Obp56f	-	-	-	-
FBgn0033408	36.989	-2.5719	0.3679	-6.99075	2.73421e-12	1.13874e-10	CG8800	protein_coding	GO:0005737|GO:0043014|GO:0003774|GO:0045504|GO:0036157|GO:0036158|GO:0003674|GO:0008150|GO:0005515	cytoplasm|alpha-tubulin binding|motor activity|dynein heavy chain binding|outer dynein arm|outer dynein arm assembly|molecular_function|biological_process|protein binding	Insufficient genetic data for FlyBase to solicit a summary. [Date last reviewed: 2016-06-30]	-	CG8800	-	-	-	-
FBgn0036985	121.033	1.45201	0.208012	6.98041	2.94328e-12	1.22249e-10	zye	protein_coding	GO:0005214|GO:0007015|GO:0016324|GO:0003383|GO:0007160|GO:0016476	structural constituent of chitin-based cuticle|actin filament organization|apical plasma membrane|apical constriction|cell-matrix adhesion|regulation of embryonic cell shape	-	zye	zye	-	-	-	-
FBgn0039769	1305.71	2.29955	0.329654	6.97565	3.04466e-12	1.26119e-10	CG15534	protein_coding	GO:0046872|GO:0005615|GO:0016787|GO:0005764|GO:0016798|GO:0004767|GO:0006685|GO:0008081|GO:0046513|GO:0061750|GO:0005576|GO:0008152	metal ion binding|extracellular space|hydrolase activity|lysosome|hydrolase activity, acting on glycosyl bonds|sphingomyelin phosphodiesterase activity|sphingomyelin catabolic process|phosphoric diester hydrolase activity|ceramide biosynthetic process|acid sphingomyelin phosphodiesterase activity|extracellular region|metabolic process	Insufficient genetic data for FlyBase to solicit a summary. [Date last reviewed: 2016-06-30]	-	CG15534	-	-	-	-
FBgn0031264	567.584	0.948392	0.136487	6.94861	3.68902e-12	1.524e-10	CG11835	protein_coding	GO:0005829|GO:0042788|GO:0005854|GO:0003674|GO:0008150|GO:0005575|GO:0005829|GO:0042788|GO:0005854|GO:0003674|GO:0008150|GO:0005575|GO:0005829|GO:0042788|GO:0005854|GO:0003674|GO:0008150|GO:0005575|GO:0005829|GO:0042788|GO:0005854|GO:0003674|GO:0008150|GO:0005575	cytosol|polysomal ribosome|nascent polypeptide-associated complex|molecular_function|biological_process|cellular_component|cytosol|polysomal ribosome|nascent polypeptide-associated complex|molecular_function|biological_process|cellular_component|cytosol|polysomal ribosome|nascent polypeptide-associated complex|molecular_function|biological_process|cellular_component|cytosol|polysomal ribosome|nas…	Insufficient genetic data for FlyBase to solicit a summary. [Date last reviewed: 2016-06-30]	-	CG11835	-	-	-	-
FBgn0036377	74.8114	1.64084	0.236211	6.94649	3.74475e-12	1.54288e-10	CG10710	protein_coding			Insufficient genetic data for FlyBase to solicit a summary. [Date last reviewed: 2016-06-30]	-	CG10710	-	-	-	-
FBgn0037290	310.167	-1.06121	0.152795	-6.94536	3.77483e-12	1.55111e-10	CG1124	protein_coding	GO:0005615	extracellular space	Insufficient genetic data for FlyBase to solicit a summary. [Date last reviewed: 2016-06-30]	-	CG1124	-	-	-	-
FBgn0029769	292.891	-1.01252	0.145996	-6.93527	4.05445e-12	1.66157e-10	frma	protein_coding	GO:0006508|GO:0004222|GO:0045434|GO:0008237|GO:0016787|GO:0005886|GO:0046872|GO:0008233|GO:0006508|GO:0004222|GO:0045434|GO:0008237|GO:0016787|GO:0046872|GO:0008233	proteolysis|metalloendopeptidase activity|negative regulation of female receptivity, post-mating|metallopeptidase activity|hydrolase activity|plasma membrane|metal ion binding|peptidase activity|proteolysis|metalloendopeptidase activity|negative regulation of female receptivity, post-mating|metallopeptidase activity|hydrolase activity|metal ion binding|peptidase activity	Insufficient genetic data for FlyBase to solicit a summary. [Date last reviewed: 2016-06-30]	fra mauro	frma	-	-	-	-
FBgn0036415	1718.79	-0.729899	0.105292	-6.93216	4.14475e-12	1.69406e-10	CG7768	protein_coding	GO:0003755|GO:0016018|GO:0051082|GO:0042026|GO:0006457|GO:0000413|GO:0005737|GO:0043231|GO:0016853|GO:0003755|GO:0016018|GO:0051082|GO:0042026|GO:0006457|GO:0000413|GO:0005737|GO:0043231|GO:0016853	peptidyl-prolyl cis-trans isomerase activity|cyclosporin A binding|unfolded protein binding|protein refolding|protein folding|protein peptidyl-prolyl isomerization|cytoplasm|intracellular membrane-bounded organelle|isomerase activity|peptidyl-prolyl cis-trans isomerase activity|cyclosporin A binding|unfolded protein binding|protein refolding|protein folding|protein peptidyl-prolyl isomerization|c…	Insufficient genetic data for FlyBase to solicit a summary. [Date last reviewed: 2016-06-30]	-	CG7768	-	-	-	-
FBgn0262854	49.0594	-2.0614	0.297757	-6.92309	4.41884e-12	1.80129e-10	CG43218	protein_coding	GO:0005576|GO:0008061|GO:0006030	extracellular region|chitin binding|chitin metabolic process	-	-	CG43218	-	-	-	-
FBgn0034330	503.43	-1.03494	0.150455	-6.87877	6.03721e-12	2.45449e-10	CG18107	protein_coding	GO:0005576	extracellular region	Insufficient genetic data for FlyBase to solicit a summary. [Date last reviewed: 2016-06-30]	Bomanin Short 4	BomS4	-	-	-	-
FBgn0036831	159.607	1.25228	0.18224	6.87156	6.35013e-12	2.5749e-10	CG6839	protein_coding	GO:0046872|GO:0003676|GO:0005739|GO:0005743|GO:0016787|GO:0006309|GO:0004521|GO:0004519|GO:0000014|GO:0004529|GO:0000737|GO:0005634|GO:0090502|GO:0004518	metal ion binding|nucleic acid binding|mitochondrion|mitochondrial inner membrane|hydrolase activity|apoptotic DNA fragmentation|endoribonuclease activity|endonuclease activity|single-stranded DNA endodeoxyribonuclease activity|exodeoxyribonuclease activity|DNA catabolic process, endonucleolytic|nucleus|RNA phosphodiester bond hydrolysis, endonucleolytic|nuclease activity	Insufficient genetic data for FlyBase to solicit a summary. [Date last reviewed: 2016-06-30]	-	CG6839	-	-	-	-
FBgn0035355	369.812	-0.898969	0.130837	-6.87091	6.37927e-12	2.57991e-10	CG16985	protein_coding	GO:0047617|GO:0051289|GO:0016787	acyl-CoA hydrolase activity|protein homotetramerization|hydrolase activity	-	-	CG16985	-	-	-	-
FBgn0039774	543.398	0.880691	0.128393	6.85932	6.9191e-12	2.79089e-10	CDase	protein_coding	GO:0005737|GO:0005576|GO:0007268|GO:0098793|GO:0031629|GO:0006665|GO:0016079|GO:0045494|GO:0035187|GO:0042759|GO:0017040|GO:0046512|GO:0046514|GO:0102121|GO:0016787|GO:0006629|GO:0045202|GO:0005737|GO:0005576|GO:0007268|GO:0098793|GO:0031629|GO:0006665|GO:0016079|GO:0045494|GO:0035187|GO:0042759|GO:0017040|GO:0046512|GO:0046514|GO:0102121|GO:0016787|GO:0006629|GO:0045202|GO:0005737|GO:0005576|GO:…	cytoplasm|extracellular region|chemical synaptic transmission|presynapse|synaptic vesicle fusion to presynaptic active zone membrane|sphingolipid metabolic process|synaptic vesicle exocytosis|photoreceptor cell maintenance|hatching behavior|long-chain fatty acid biosynthetic process|N-acylsphingosine amidohydrolase activity|sphingosine biosynthetic process|ceramide catabolic process|ceramidase ac…	Ceramidase (CDase) encodes a protein that has a cell non-autonomous function in maintaining membrane homeostasis. CDase targeted over-expression suppresses retinal degeneration in certain photoreceptor degeneration mutants. [Date last reviewed: 2019-03-07]	Ceramidase	CDase	Hydrolyzes the sphingolipid ceramide into sphingosine and free fatty acid at an optimal pH of 6.5-7.5. Acts as a key regulator of sphingolipid signaling metabolites by generating sphingosine at the cell surface. Regulates synaptic vesicle exocytosis and trafficking by controlling presynaptic terminal sphingolipid composition.	Belongs to the neutral ceramidase family.	-	-
FBgn0259975	20643.9	-0.78454	0.11444	-6.85545	7.10903e-12	2.85999e-10	Sfp87B	protein_coding	GO:0005615|GO:0032504|GO:0003674	extracellular space|multicellular organism reproduction|molecular_function	-	Seminal fluid protein 87B	Sfp87B	-	-	-	-
FBgn0000044	22274	0.905171	0.132149	6.84961	7.40531e-12	2.97141e-10	Act57B	protein_coding	GO:0005737|GO:0005524|GO:0005886|GO:0005856|GO:0007507|GO:0000281|GO:0015629|GO:0005200|GO:0050807|GO:0005884|GO:0007010|GO:0098529|GO:0000166	cytoplasm|ATP binding|plasma membrane|cytoskeleton|heart development|mitotic cytokinesis|actin cytoskeleton|structural constituent of cytoskeleton|regulation of synapse organization|actin filament|cytoskeleton organization|neuromuscular junction development, skeletal muscle fiber|nucleotide binding	Actin 57B (Act57B) is one of several actin genes in the Drosophila genome, and one of the few that encode myofibrillar actin. This essential gene is a transcriptional target of Mef2 and Cf2 and is expressed in all embryonic muscles and a subset of adult muscle. [Date last reviewed: 2018-09-06]	Actin 57B	Act57B	Actins are highly conserved proteins that are involved in various types of cell motility and are ubiquitously expressed in all eukaryotic cells. Multiple isoforms are involved in various cellular functions such as cytoskeleton structure, cell mobility, chromosome movement and muscle contraction.	Belongs to the actin family.	-	-
FBgn0034126	64.0508	-1.83518	0.268009	-6.84745	7.51781e-12	3.00869e-10	jtb	protein_coding	GO:0016020|GO:0016021	membrane|integral component of membrane	Insufficient genetic data for FlyBase to solicit a summary. [Date last reviewed: 2016-06-30]	jetboil	jtb	-	-	-	-
FBgn0034761	734.226	1.10717	0.161764	6.84433	7.68337e-12	3.06696e-10	CG4250	protein_coding	GO:0016020|GO:0003674|GO:0008150|GO:0005575|GO:0046872|GO:0005765|GO:0010008|GO:0016020|GO:0003674|GO:0008150|GO:0005575|GO:0046872|GO:0005765|GO:0010008	membrane|molecular_function|biological_process|cellular_component|metal ion binding|lysosomal membrane|endosome membrane|membrane|molecular_function|biological_process|cellular_component|metal ion binding|lysosomal membrane|endosome membrane	Insufficient genetic data for FlyBase to solicit a summary. [Date last reviewed: 2016-06-30]	-	CG4250	-	-	-	-
FBgn0039855	525.26	-0.870219	0.127254	-6.83842	8.00687e-12	3.18781e-10	CG1638	protein_coding	GO:0005739|GO:0006637|GO:0047617|GO:0016787	mitochondrion|acyl-CoA metabolic process|acyl-CoA hydrolase activity|hydrolase activity	-	-	CG1638	-	-	-	-
FBgn0031694	230.135	-1.15129	0.168431	-6.83538	8.17863e-12	3.2476e-10	Cyp4ac2	protein_coding	GO:0055114|GO:0005506|GO:0005789|GO:0020037|GO:0016705|GO:0004497|GO:0016020|GO:0046872|GO:0005783|GO:0016491|GO:0031090|GO:0043231	oxidation-reduction process|iron ion binding|endoplasmic reticulum membrane|heme binding|oxidoreductase activity, acting on paired donors, with incorporation or reduction of molecular oxygen|monooxygenase activity|membrane|metal ion binding|endoplasmic reticulum|oxidoreductase activity|organelle membrane|intracellular membrane-bounded organelle	Insufficient genetic data for FlyBase to solicit a summary. [Date last reviewed: 2016-06-30]	Cyp4ac2	Cyp4ac2	May be involved in the metabolism of insect hormones and in the breakdown of synthetic insecticides.	Belongs to the cytochrome P450 family.	-	-
FBgn0043535	310.251	1.08437	0.158649	6.83502	8.19929e-12	3.2476e-10	Obp57a	protein_coding	GO:0005576|GO:0007606|GO:0007608|GO:0005549|GO:1990834|GO:0050896|GO:0005575	extracellular region|sensory perception of chemical stimulus|sensory perception of smell|odorant binding|response to odorant|response to stimulus|cellular_component	Insufficient genetic data for FlyBase to solicit a summary. [Date last reviewed: 2016-06-30]	Odorant-binding protein 57a	Obp57a	Present in the aqueous fluid surrounding olfactory sensory dendrites and are thought to aid in the capture and transport of hydrophobic odorants into and through this fluid.	Belongs to the PBP/GOBP family.	-	-
FBgn0263078	220.169	-1.08067	0.158216	-6.83033	8.47218e-12	3.34706e-10	CG43339	protein_coding	GO:0003674|GO:0008150|GO:0005575|GO:0003674|GO:0008150|GO:0005575	molecular_function|biological_process|cellular_component|molecular_function|biological_process|cellular_component	Insufficient genetic data for FlyBase to solicit a summary. [Date last reviewed: 2016-10-13]	-	CG43339	-	-	-	-
FBgn0004167	3906.38	0.890538	0.130443	6.82705	8.66787e-12	3.41559e-10	kst	protein_coding	GO:0005886|GO:0005912|GO:0032509|GO:0008017|GO:0016327|GO:0016324|GO:0003779|GO:0008092|GO:0006897|GO:0030707|GO:0042060|GO:0030036|GO:0007009|GO:0005815|GO:0005543|GO:0031941|GO:0045186|GO:0008091|GO:0010797|GO:0005515|GO:0005737|GO:0005874|GO:0005085|GO:0032432|GO:0051693|GO:0005886|GO:0005912|GO:0032509|GO:0008017|GO:0016327|GO:0016324|GO:0003779|GO:0008092|GO:0006897|GO:0030707|GO:0042060|GO:…	plasma membrane|adherens junction|endosome transport via multivesicular body sorting pathway|microtubule binding|apicolateral plasma membrane|apical plasma membrane|actin binding|cytoskeletal protein binding|endocytosis|ovarian follicle cell development|wound healing|actin cytoskeleton organization|plasma membrane organization|microtubule organizing center|phospholipid binding|filamentous actin|z…	karst (kst) encodes a protein that, together with the product of Œ±-Spec, crosslinks F-actin and acts as a molecular scaffold. It is recruited to the apical membrane of epithelial cells by the apical determinant encoded by crb. The roles of the product of kst include endosomal trafficking, cell adhesion, cell signaling and growth control. [Date last reviewed: 2019-03-14]	karst	kst	-	-	-	-
FBgn0040729	154.743	-1.25965	0.18456	-6.82515	8.78354e-12	3.45231e-10	CG15126	protein_coding			Insufficient genetic data for FlyBase to solicit a summary. [Date last reviewed: 2016-06-30]	-	CG15126	-	-	-	-
FBgn0030163	72.3958	-1.67064	0.244937	-6.82071	9.05918e-12	3.55157e-10	CG1791	protein_coding	GO:0005615|GO:0043066|GO:0030297|GO:0062023|GO:0007171|GO:0005615|GO:0043066|GO:0030297|GO:0062023|GO:0007171|GO:0005615|GO:0043066|GO:0030297|GO:0062023|GO:0007171	extracellular space|negative regulation of apoptotic process|transmembrane receptor protein tyrosine kinase activator activity|collagen-containing extracellular matrix|activation of transmembrane receptor protein tyrosine kinase activity|extracellular space|negative regulation of apoptotic process|transmembrane receptor protein tyrosine kinase activator activity|collagen-containing extracellular …	Insufficient genetic data for FlyBase to solicit a summary. [Date last reviewed: 2016-06-30]	-	CG1791	-	-	-	-
FBgn0039316	200.911	1.13889	0.167047	6.81778	9.24569e-12	3.61547e-10	CG11893	protein_coding			-	-	CG11893	-	-	-	-
FBgn0264678	32.6472	2.65975	0.391038	6.80176	1.03347e-11	4.03107e-10	lncRNA:CR43963	ncRNA			-	long non-coding RNA:CR43963	lncRNA:CR43963	-	-	-	-
FBgn0265267	1462.12	-0.753823	0.110887	-6.7981	1.06008e-11	4.12437e-10	CG18258	protein_coding	GO:0005615|GO:0016042|GO:0016298|GO:0052689|GO:0006629|GO:0003674|GO:0008150|GO:0005575|GO:0016787|GO:0005576|GO:0004806	extracellular space|lipid catabolic process|lipase activity|carboxylic ester hydrolase activity|lipid metabolic process|molecular_function|biological_process|cellular_component|hydrolase activity|extracellular region|triglyceride lipase activity	Insufficient genetic data for FlyBase to solicit a summary. [Date last reviewed: 2016-06-30]	-	CG18258	-	-	-	-
FBgn0011327	1299.61	-0.741534	0.109092	-6.79735	1.06564e-11	4.13556e-10	Uch-L5	protein_coding	GO:0005634|GO:0005737|GO:0005829|GO:0005654|GO:0007623|GO:0008063|GO:0043161|GO:0006511|GO:0004843|GO:0016579|GO:0000502|GO:0005838|GO:0016787|GO:0008233|GO:0006508|GO:0008234|GO:0006325|GO:0045880|GO:0036459|GO:0005634|GO:0005737|GO:0005829|GO:0005654|GO:0007623|GO:0008063|GO:0043161|GO:0006511|GO:0004843|GO:0016579|GO:0000502|GO:0005838|GO:0016787|GO:0008233|GO:0006508|GO:0008234|GO:0006325|GO:…	nucleus|cytoplasm|cytosol|nucleoplasm|circadian rhythm|Toll signaling pathway|proteasome-mediated ubiquitin-dependent protein catabolic process|ubiquitin-dependent protein catabolic process|thiol-dependent ubiquitin-specific protease activity|protein deubiquitination|proteasome complex|proteasome regulatory particle|hydrolase activity|peptidase activity|proteolysis|cysteine-type peptidase activit…	Ubiquitin carboxy-terminal hydrolase L5 (Uch-L5) encodes a component of the 26S proteasome, which degrades polyubiquitinated proteins in the cytoplasm and nucleus. [Date last reviewed: 2019-08-01]	Ubiquitin carboxy-terminal hydrolase L5	Uch-L5	-	-	-	-
FBgn0042119	914.868	-1.01826	0.149913	-6.79229	1.10368e-11	4.27237e-10	Cpr65Au	protein_coding	GO:0031012|GO:0040003|GO:0008010|GO:0042302|GO:0062129|GO:0031012|GO:0040003|GO:0008010|GO:0042302|GO:0062129	extracellular matrix|chitin-based cuticle development|structural constituent of chitin-based larval cuticle|structural constituent of cuticle|chitin-based extracellular matrix|extracellular matrix|chitin-based cuticle development|structural constituent of chitin-based larval cuticle|structural constituent of cuticle|chitin-based extracellular matrix	Insufficient genetic data for FlyBase to solicit a summary. [Date last reviewed: 2016-06-30]	Cuticular protein 65Au	Cpr65Au	-	-	-	-
FBgn0054025	35.3647	-2.4968	0.367658	-6.7911	1.11281e-11	4.29691e-10	CG34025	protein_coding	GO:0016567|GO:0019005|GO:0031146|GO:0005634|GO:0005829|GO:0051726|GO:0000086|GO:0005515	protein ubiquitination|SCF ubiquitin ligase complex|SCF-dependent proteasomal ubiquitin-dependent protein catabolic process|nucleus|cytosol|regulation of cell cycle|G2/M transition of mitotic cell cycle|protein binding	Insufficient genetic data for FlyBase to solicit a summary. [Date last reviewed: 2016-06-30]	-	CG34025	-	-	-	-
FBgn0243514	83.6778	1.75446	0.258443	6.78856	1.13261e-11	4.3624e-10	eater	protein_coding	GO:0016021|GO:0009986|GO:0050830|GO:0006955|GO:0042834|GO:0042742|GO:0006909|GO:0005044|GO:0050766|GO:0006910|GO:0010811|GO:0016020	integral component of membrane|cell surface|defense response to Gram-positive bacterium|immune response|peptidoglycan binding|defense response to bacterium|phagocytosis|scavenger receptor activity|positive regulation of phagocytosis|phagocytosis, recognition|positive regulation of cell-substrate adhesion|membrane	eater (eater) encodes a transmembrane receptor of the Nimrod family specifically expressed in hemocytes and required for the phagocytosis of Gram positive bacteria and the attachment of hemocytes to sessile niches. [Date last reviewed: 2019-03-07]	eater	eater	-	-	-	-
FBgn0035957	1001.78	-0.761036	0.112224	-6.7814	1.19018e-11	4.57269e-10	CG5144	protein_coding	GO:0005524|GO:0003824|GO:0016301|GO:0016772|GO:0005575|GO:0000166|GO:0016740|GO:0016310|GO:0004111|GO:0046314|GO:0004054	ATP binding|catalytic activity|kinase activity|transferase activity, transferring phosphorus-containing groups|cellular_component|nucleotide binding|transferase activity|phosphorylation|creatine kinase activity|phosphocreatine biosynthetic process|arginine kinase activity	Insufficient genetic data for FlyBase to solicit a summary. [Date last reviewed: 2016-06-30]	-	CG5144	-	-	-	-
FBgn0051092	2483.74	0.68328	0.100868	6.77399	1.25281e-11	4.80128e-10	LpR2	protein_coding	GO:0016021|GO:0005886|GO:0005509|GO:0032370|GO:0071813|GO:0016020|GO:0006897|GO:0005515|GO:0016021|GO:0005886|GO:0005509|GO:0032370|GO:0071813|GO:0016020|GO:0006897|GO:0005515|GO:0016021|GO:0005886|GO:0005509|GO:0032370|GO:0071813|GO:0016020|GO:0006897|GO:0005515|GO:0016021|GO:0005886|GO:0032370|GO:0071813|GO:0016020|GO:0005515|GO:0016021|GO:0005886|GO:0005509|GO:0032370|GO:0071813|GO:0016020|GO:…	integral component of membrane|plasma membrane|calcium ion binding|positive regulation of lipid transport|lipoprotein particle binding|membrane|endocytosis|protein binding|integral component of membrane|plasma membrane|calcium ion binding|positive regulation of lipid transport|lipoprotein particle binding|membrane|endocytosis|protein binding|integral component of membrane|plasma membrane|calcium …	Lipophorin receptor 2 (LpR2) encodes a transmembrane receptor. A subset of LpR2-encoded isoforms are involved in the cellular uptake of neutral lipids from the circulating protein encoded by apolpp. [Date last reviewed: 2019-03-14]	Lipophorin receptor 2	LpR2	-	-	-	-
FBgn0034391	63.2662	1.95228	0.288259	6.77266	1.26438e-11	4.8336e-10	CG15080	protein_coding	GO:0050839|GO:0005615|GO:0031012|GO:0007155|GO:0030198	cell adhesion molecule binding|extracellular space|extracellular matrix|cell adhesion|extracellular matrix organization	Insufficient genetic data for FlyBase to solicit a summary. [Date last reviewed: 2016-06-30]	-	CG15080	-	-	-	-
FBgn0039703	41.1552	-2.25128	0.332456	-6.77167	1.27306e-11	4.85471e-10	CG7829	protein_coding	GO:0006508|GO:0004252|GO:0008236|GO:0016787	proteolysis|serine-type endopeptidase activity|serine-type peptidase activity|hydrolase activity	Insufficient genetic data for FlyBase to solicit a summary. [Date last reviewed: 2016-06-30]	-	CG7829	-	-	-	-
FBgn0034162	893.287	-0.803241	0.118731	-6.76524	1.3309e-11	5.0627e-10	CG6426	protein_coding	GO:0005615|GO:0032504|GO:0050829|GO:0008152|GO:0003796|GO:0016787|GO:0016798	extracellular space|multicellular organism reproduction|defense response to Gram-negative bacterium|metabolic process|lysozyme activity|hydrolase activity|hydrolase activity, acting on glycosyl bonds	-	-	CG6426	-	-	-	-
FBgn0038701	1646.93	-0.713957	0.105548	-6.7643	1.33957e-11	5.0831e-10	CG18493	protein_coding	GO:0006508|GO:0008236|GO:0008239|GO:0016787	proteolysis|serine-type peptidase activity|dipeptidyl-peptidase activity|hydrolase activity	Insufficient genetic data for FlyBase to solicit a summary. [Date last reviewed: 2016-06-30]	-	CG18493	-	-	-	-
FBgn0036767	139.09	-1.25853	0.186419	-6.75106	1.46765e-11	5.55538e-10	CG16775	protein_coding			Insufficient genetic data for FlyBase to solicit a summary. [Date last reviewed: 2016-06-30]	-	CG16775	-	-	-	-
FBgn0038105	282.986	-1.1098	0.16444	-6.74898	1.48889e-11	5.62193e-10	yellow-f2	protein_coding	GO:0005576|GO:0016853|GO:0042438|GO:0048067|GO:0048066|GO:0004167|GO:0006583|GO:0042435	extracellular region|isomerase activity|melanin biosynthetic process|cuticle pigmentation|developmental pigmentation|dopachrome isomerase activity|melanin biosynthetic process from tyrosine|indole-containing compound biosynthetic process	Insufficient genetic data for FlyBase to solicit a summary. [Date last reviewed: 2016-06-30]	yellow-f2	yellow-f2	Tautomerization of L-dopachrome with decarboxylation to give 5,6-dihydroxyindole (DHI). Also catalyzes the tautomerization of the methyl ester of L-dopachrome and dopamine chrome. May play a role in melanization reactions during late pupal and adult stages.	Belongs to the major royal jelly protein family.	-	Pigment biosynthesis; melanin biosynthesis.
FBgn0039415	45.9581	-2.17703	0.323139	-6.73712	1.61552e-11	6.08513e-10	CG6142	protein_coding	GO:0055114|GO:0050660|GO:0016614|GO:0016491	oxidation-reduction process|flavin adenine dinucleotide binding|oxidoreductase activity, acting on CH-OH group of donors|oxidoreductase activity	Insufficient genetic data for FlyBase to solicit a summary. [Date last reviewed: 2016-06-30]	-	CG6142	-	-	-	-
FBgn0037837	74.0463	-1.64739	0.244903	-6.72671	1.73543e-11	6.5208e-10	CG14693	protein_coding			Insufficient genetic data for FlyBase to solicit a summary. [Date last reviewed: 2017-07-13]	-	CG14693	-	-	-	-
FBgn0038147	1009.2	-0.908484	0.135101	-6.72449	1.76209e-11	6.60482e-10	CCHa2	protein_coding	GO:0005615|GO:0005184|GO:0007218|GO:0005576|GO:0005179|GO:0005615|GO:0005184|GO:0007218|GO:0005576|GO:0005179|GO:0005615|GO:0005184|GO:0007218|GO:0005576|GO:0005179	extracellular space|neuropeptide hormone activity|neuropeptide signaling pathway|extracellular region|hormone activity|extracellular space|neuropeptide hormone activity|neuropeptide signaling pathway|extracellular region|hormone activity|extracellular space|neuropeptide hormone activity|neuropeptide signaling pathway|extracellular region|hormone activity	Insufficient genetic data for FlyBase to solicit a summary. [Date last reviewed: 2016-06-30]	CCHamide-2	CCHa2	Ligand for the CCHamide-2 receptor CCHa2-R (PubMed:23293632, PubMed:21110953). In one study, shown to be an orexigenic peptide which induces appetite and stimulates food intake, leading to the release of insulin-like peptides which stimulate growth (PubMed:26168160). In another study, shown to be a nutrient-sensitive peptide derived from peripheral tissues which controls growth by directly regula…	-	-	-
FBgn0032495	935.164	-0.718375	0.106854	-6.72298	1.78045e-11	6.65742e-10	CG16820	protein_coding	GO:0005615	extracellular space	Insufficient genetic data for FlyBase to solicit a summary. [Date last reviewed: 2016-06-30]	-	CG16820	-	-	-	-
FBgn0250832	2952.91	-0.841073	0.125354	-6.7096	1.95155e-11	7.27947e-10	Dup99B	protein_coding	GO:0005576|GO:0005615|GO:0032504|GO:0005179|GO:0007186|GO:0045434|GO:0018991|GO:0001664|GO:0046008|GO:0046662|GO:0007621|GO:0007165|GO:0007610	extracellular region|extracellular space|multicellular organism reproduction|hormone activity|G protein-coupled receptor signaling pathway|negative regulation of female receptivity, post-mating|oviposition|G protein-coupled receptor binding|regulation of female receptivity, post-mating|regulation of oviposition|negative regulation of female receptivity|signal transduction|behavior	-	Ductus ejaculatorius peptide 99B	Dup99B	Induces post-mating responses; increased oviposition and reduced receptivity.	-	-	-
FBgn0038693	1564.65	0.971169	0.144754	6.70911	1.95821e-11	7.28664e-10	unc79	protein_coding	GO:0045475|GO:0072347|GO:0003674|GO:0005575|GO:0005515|GO:0045475|GO:0072347|GO:0003674|GO:0005575|GO:0005515|GO:0045475|GO:0072347|GO:0003674|GO:0005575|GO:0005515|GO:0045475|GO:0072347|GO:0003674|GO:0005575|GO:0005515|GO:0045475|GO:0072347|GO:0003674|GO:0005575|GO:0005515	locomotor rhythm|response to anesthetic|molecular_function|cellular_component|protein binding|locomotor rhythm|response to anesthetic|molecular_function|cellular_component|protein binding|locomotor rhythm|response to anesthetic|molecular_function|cellular_component|protein binding|locomotor rhythm|response to anesthetic|molecular_function|cellular_component|protein binding|locomotor rhythm|respon…	uncoordinated 79 (unc79) encodes a protein involved in circadian locomotor rhythms. [Date last reviewed: 2019-09-19]	uncoordinated 79	unc79	-	-	-	-
FBgn0039299	91.1448	-1.93682	0.28875	-6.7076	1.97852e-11	7.3444e-10	CG11854	protein_coding	GO:0005615	extracellular space	Insufficient genetic data for FlyBase to solicit a summary. [Date last reviewed: 2016-06-30]	-	CG11854	-	-	-	-
FBgn0050035	6139.36	-0.646622	0.0964506	-6.70417	2.02548e-11	7.50062e-10	Tret1-1	protein_coding	GO:0016021|GO:0055085|GO:0016020|GO:0022857|GO:0016021|GO:0005886|GO:0005887|GO:0055085|GO:0005351|GO:0016020|GO:0022857|GO:0015771|GO:0015574|GO:0008643	integral component of membrane|transmembrane transport|membrane|transmembrane transporter activity|integral component of membrane|plasma membrane|integral component of plasma membrane|transmembrane transport|carbohydrate:proton symporter activity|membrane|transmembrane transporter activity|trehalose transport|trehalose transmembrane transporter activity|carbohydrate transport	Insufficient genetic data for FlyBase to solicit a summary. [Date last reviewed: 2016-06-30]	Trehalose transporter 1-1	Tret1-1	Low-capacity facilitative transporter for trehalose. Does not transport maltose, sucrose or lactose. Mediates the bidirectional transfer of trehalose. Responsible for the transport of trehalose synthesized in the fat body and the incorporation of trehalose into other tissues that require a carbon source, thereby regulating trehalose levels in the hemolymph.	Belongs to the major facilitator superfamily. Sugar transporter (TC 2.A.1.1) family. Trehalose transporter subfamily.	-	-
FBgn0031128	2731.92	-0.784441	0.117014	-6.70379	2.0308e-11	7.50225e-10	hydra	protein_coding	GO:0003674|GO:0008150|GO:0005575|GO:0003674|GO:0008150|GO:0005575|GO:0003674|GO:0008150|GO:0005575|GO:0003674|GO:0008150|GO:0005575|GO:0003674|GO:0008150|GO:0005575|GO:0003674|GO:0008150|GO:0005575|GO:0003674|GO:0008150|GO:0005575|GO:0003674|GO:0008150|GO:0005575	molecular_function|biological_process|cellular_component|molecular_function|biological_process|cellular_component|molecular_function|biological_process|cellular_component|molecular_function|biological_process|cellular_component|molecular_function|biological_process|cellular_component|molecular_function|biological_process|cellular_component|molecular_function|biological_process|cellular_component|…	Insufficient genetic data for FlyBase to solicit a summary. [Date last reviewed: 2016-06-30]	hydra	hydra	-	-	-	-
FBgn0011695	15147.6	-0.685248	0.102678	-6.67379	2.49285e-11	9.17124e-10	EbpIII	protein_coding	GO:0005576|GO:0007552|GO:0045297|GO:0009615|GO:0007610|GO:0042628|GO:0005576|GO:0007552|GO:0045297|GO:0009615|GO:0007610|GO:0042628|GO:0005576|GO:0007552|GO:0045297|GO:0009615|GO:0007610|GO:0042628	extracellular region|metamorphosis|post-mating behavior|response to virus|behavior|mating plug formation|extracellular region|metamorphosis|post-mating behavior|response to virus|behavior|mating plug formation|extracellular region|metamorphosis|post-mating behavior|response to virus|behavior|mating plug formation	-	Ejaculatory bulb protein III	EbpIII	Protein component of the posterior mating plug.	Belongs to the insect A10/OS-D protein family.	-	-
FBgn0039228	451.027	-0.852806	0.127786	-6.67369	2.49452e-11	9.17124e-10	CG6980	protein_coding	GO:0003674|GO:0008150|GO:0005575|GO:0005515	molecular_function|biological_process|cellular_component|protein binding	Insufficient genetic data for FlyBase to solicit a summary. [Date last reviewed: 2016-06-30]	-	CG6980	-	-	-	-
FBgn0267706	29.9989	-5.88657	0.882544	-6.66999	2.55814e-11	9.3827e-10	lncRNA:CR46039	ncRNA			-	long non-coding RNA:CR46039	lncRNA:CR46039	-	-	-	-
FBgn0036970	6664.82	-0.708511	0.106238	-6.66907	2.57436e-11	9.4197e-10	Spn77Bc	protein_coding	GO:0005576|GO:0005615|GO:0032504|GO:0004867|GO:0010951|GO:0030414|GO:0010466|GO:0005576|GO:0005615|GO:0032504|GO:0004867|GO:0010951|GO:0030414|GO:0010466	extracellular region|extracellular space|multicellular organism reproduction|serine-type endopeptidase inhibitor activity|negative regulation of endopeptidase activity|peptidase inhibitor activity|negative regulation of peptidase activity|extracellular region|extracellular space|multicellular organism reproduction|serine-type endopeptidase inhibitor activity|negative regulation of endopeptidase a…	Serpin 77Bc (Spn77Bc) encodes a protein produced by the male accessory glands and transferred to females during mating. [Date last reviewed: 2019-03-14]	Serpin 77Bc	Spn77Bc	-	-	-	-
FBgn0010424	826.471	0.781841	0.117316	6.66437	2.65795e-11	9.70247e-10	TpnC73F	protein_coding	GO:0005509|GO:0019722|GO:0046872|GO:0000226|GO:0050790|GO:0030234|GO:0005509|GO:0019722|GO:0046872|GO:0000226|GO:0050790|GO:0030234	calcium ion binding|calcium-mediated signaling|metal ion binding|microtubule cytoskeleton organization|regulation of catalytic activity|enzyme regulator activity|calcium ion binding|calcium-mediated signaling|metal ion binding|microtubule cytoskeleton organization|regulation of catalytic activity|enzyme regulator activity	Insufficient genetic data for FlyBase to solicit a summary. [Date last reviewed: 2016-06-30]	Troponin C at 73F	TpnC73F	-	Belongs to the troponin C family.	-	-
FBgn0265740	25.3962	-8.11273	1.21857	-6.65759	2.78356e-11	1.01369e-09	lncRNA:CR44547	ncRNA			-	long non-coding RNA:CR44547	lncRNA:CR44547	-	-	-	-
FBgn0085419	164.829	1.2692	0.190883	6.64912	2.94853e-11	1.07123e-09	Rgk2	protein_coding	GO:0007165|GO:0005525|GO:0016020|GO:0003924|GO:0007264|GO:0009898|GO:1901386|GO:0000166|GO:0005886|GO:0007165|GO:0005525|GO:0016020|GO:0003924|GO:0007264|GO:0005246|GO:0009898|GO:1901386|GO:0000166	signal transduction|GTP binding|membrane|GTPase activity|small GTPase mediated signal transduction|cytoplasmic side of plasma membrane|negative regulation of voltage-gated calcium channel activity|nucleotide binding|plasma membrane|signal transduction|GTP binding|membrane|GTPase activity|small GTPase mediated signal transduction|calcium channel regulator activity|cytoplasmic side of plasma membra…	Rad, Gem/Kir family member 2 (Rgk2) encodes a protein that regulates voltage-gated calcium channel activity. [Date last reviewed: 2019-02-28]	Rad, Gem/Kir family member 2	Rgk2	-	-	-	-
FBgn0036075	802.82	-0.808828	0.121732	-6.64432	3.04624e-11	1.10412e-09	CG8065	protein_coding	GO:0003674|GO:0008150|GO:0005575|GO:0003674|GO:0008150|GO:0005575	molecular_function|biological_process|cellular_component|molecular_function|biological_process|cellular_component	Insufficient genetic data for FlyBase to solicit a summary. [Date last reviewed: 2016-10-13]	-	CG8065	-	-	-	-
FBgn0263647	1182.26	-0.761928	0.114688	-6.64349	3.06351e-11	1.10776e-09	CG43638	protein_coding	GO:0003674|GO:0008150|GO:0005575	molecular_function|biological_process|cellular_component	Insufficient genetic data for FlyBase to solicit a summary. [Date last reviewed: 2016-10-13]	-	CG43638	-	-	-	-
FBgn0000633	293.946	1.05533	0.158957	6.63906	3.15691e-11	1.13886e-09	CG17716	protein_coding			NA (CG17716) encodes a predicted secreted immunoglobuin domain protein expressed in the embryonic central nervous system. [Date last reviewed: 2019-09-26]	-	CG17716	-	-	-	-
FBgn0000046	8705.71	0.805308	0.121308	6.63856	3.16773e-11	1.14008e-09	Act87E	protein_coding	GO:0005737|GO:0005524|GO:0005856|GO:0000281|GO:0015629|GO:0005200|GO:0043486|GO:0016573|GO:0005884|GO:0007010|GO:0035267|GO:0000166|GO:0005737|GO:0005524|GO:0005856|GO:0000281|GO:0015629|GO:0005200|GO:0043486|GO:0016573|GO:0005884|GO:0007010|GO:0035267|GO:0000166|GO:0005737|GO:0005524|GO:0005856|GO:0000281|GO:0015629|GO:0005200|GO:0043486|GO:0016573|GO:0005884|GO:0007010|GO:0035267|GO:0000166	cytoplasm|ATP binding|cytoskeleton|mitotic cytokinesis|actin cytoskeleton|structural constituent of cytoskeleton|histone exchange|histone acetylation|actin filament|cytoskeleton organization|NuA4 histone acetyltransferase complex|nucleotide binding|cytoplasm|ATP binding|cytoskeleton|mitotic cytokinesis|actin cytoskeleton|structural constituent of cytoskeleton|histone exchange|histone acetylation|…	Insufficient genetic data for FlyBase to solicit a summary. [Date last reviewed: 2016-06-30]	Actin 87E	Act87E	Actins are highly conserved proteins that are involved in various types of cell motility and are ubiquitously expressed in all eukaryotic cells. Multiple isoforms are involved in various cellular functions such as cytoskeleton structure, cell mobility, chromosome movement and muscle contraction.	Belongs to the actin family.	Component of the Tip60 chromatin-remodeling complex which contains the catalytic subunit Tip60 and the subunits Domino, Tra1, Brd8, E(Pc), DMAP1, Pontin, Reptin, Ing3, Act87E, BAP55, Mrg15, MrgBP, Gas41 and YL-1.	-
FBgn0085425	641.576	-0.84079	0.126702	-6.63595	3.22411e-11	1.15766e-09	CG34396	protein_coding	GO:0016021|GO:0005887|GO:0071805|GO:0022841|GO:0030322|GO:0005267|GO:0016020|GO:0006811|GO:0016021|GO:0005887|GO:0071805|GO:0022841|GO:0030322|GO:0005267|GO:0016020|GO:0006811	integral component of membrane|integral component of plasma membrane|potassium ion transmembrane transport|potassium ion leak channel activity|stabilization of membrane potential|potassium channel activity|membrane|ion transport|integral component of membrane|integral component of plasma membrane|potassium ion transmembrane transport|potassium ion leak channel activity|stabilization of membrane p…	Insufficient genetic data for FlyBase to solicit a summary. [Date last reviewed: 2016-06-30]	-	CG34396	-	-	-	-
FBgn0004395	481.953	0.885268	0.133507	6.63089	3.33669e-11	1.1953e-09	unk	protein_coding	GO:0003677|GO:0046872|GO:0005737|GO:0008270|GO:0007476|GO:0050767|GO:0048749|GO:0030182|GO:0008407|GO:0002164|GO:0007275|GO:0005515|GO:0003677|GO:0046872|GO:0005737|GO:0008270|GO:0007476|GO:0050767|GO:0048749|GO:0030182|GO:0008407|GO:0002164|GO:0007275|GO:0005515|GO:0046872|GO:0005737|GO:0046872|GO:0005737|GO:0046872|GO:0005737|GO:0003677|GO:0046872|GO:0005737|GO:0008270|GO:0007476|GO:0050767|GO:…	DNA binding|metal ion binding|cytoplasm|zinc ion binding|imaginal disc-derived wing morphogenesis|regulation of neurogenesis|compound eye development|neuron differentiation|chaeta morphogenesis|larval development|multicellular organism development|protein binding|DNA binding|metal ion binding|cytoplasm|zinc ion binding|imaginal disc-derived wing morphogenesis|regulation of neurogenesis|compound e…	unkempt (unk) encodes a highly conserved protein with roles in mRNA binding and ubiquitination. Together with the product of hdc, it acts downstream of the product of Mtor to regulate photoreceptor differentiation during eye development. [Date last reviewed: 2019-03-21]	unkempt	unk	Essential for late larval/early pupal development.	Belongs to the unkempt family.	-	-
FBgn0032381	94.6359	1.40527	0.212605	6.60976	3.84937e-11	1.37575e-09	Mal-B1	protein_coding	GO:0003824|GO:0005975|GO:0032450|GO:0016787|GO:0008152|GO:0016798|GO:0004558|GO:0090599|GO:0000023	catalytic activity|carbohydrate metabolic process|maltose alpha-glucosidase activity|hydrolase activity|metabolic process|hydrolase activity, acting on glycosyl bonds|alpha-1,4-glucosidase activity|alpha-glucosidase activity|maltose metabolic process	Insufficient genetic data for FlyBase to solicit a summary. [Date last reviewed: 2016-06-30]	Maltase B1	Mal-B1	-	-	-	-
FBgn0052320	73.216	-1.60168	0.242481	-6.60538	3.9649e-11	1.41375e-09	CG32320	protein_coding	GO:0016021|GO:0016020|GO:0003674|GO:0008150	integral component of membrane|membrane|molecular_function|biological_process	-	-	CG32320	-	-	-	-
FBgn0034394	3064.57	-0.993331	0.150544	-6.59829	4.15932e-11	1.47964e-09	CG15096	protein_coding	GO:0016021|GO:0005886|GO:0055085|GO:0022857|GO:0016020|GO:0006820|GO:0016021|GO:0005886|GO:0055085|GO:0022857|GO:0016020|GO:0006820	integral component of membrane|plasma membrane|transmembrane transport|transmembrane transporter activity|membrane|anion transport|integral component of membrane|plasma membrane|transmembrane transport|transmembrane transporter activity|membrane|anion transport	-	-	CG15096	-	-	-	-
FBgn0034740	367.247	-0.863102	0.130866	-6.59533	4.24321e-11	1.506e-09	nsr	protein_coding	GO:0005634|GO:0003723|GO:0048024|GO:0003676|GO:0016607|GO:0007291|GO:0007288|GO:0010608|GO:0003729|GO:0000381|GO:0005634|GO:0003723|GO:0048024|GO:0003676|GO:0016607|GO:0007291|GO:0007288|GO:0010608|GO:0003729|GO:0000381	nucleus|RNA binding|regulation of mRNA splicing, via spliceosome|nucleic acid binding|nuclear speck|sperm individualization|sperm axoneme assembly|posttranscriptional regulation of gene expression|mRNA binding|regulation of alternative mRNA splicing, via spliceosome|nucleus|RNA binding|regulation of mRNA splicing, via spliceosome|nucleic acid binding|nuclear speck|sperm individualization|sperm ax…	-	novel spermatogenesis regulator	nsr	-	-	-	-
FBgn0259965	601.993	-0.966492	0.146588	-6.59327	4.30244e-11	1.5235e-09	Sfp35C	protein_coding	GO:0005615|GO:0032504|GO:0003674|GO:0005615|GO:0032504|GO:0003674	extracellular space|multicellular organism reproduction|molecular_function|extracellular space|multicellular organism reproduction|molecular_function	-	Seminal fluid protein 35C	Sfp35C	-	-	-	-
FBgn0260653	426.364	0.977821	0.14844	6.58732	4.47832e-11	1.58213e-09	serp	protein_coding	GO:0005737|GO:0005576|GO:0005604|GO:0005615|GO:0003824|GO:0005975|GO:0008061|GO:0035159|GO:0007424|GO:0006030|GO:0005770|GO:0004568|GO:0016810|GO:0004099|GO:0016787|GO:0040003|GO:0062129|GO:0008363|GO:0009986|GO:0008365|GO:0006034|GO:0005515|GO:0005737|GO:0005576|GO:0005604|GO:0005615|GO:0003824|GO:0005975|GO:0008061|GO:0035159|GO:0007424|GO:0006030|GO:0005770|GO:0004568|GO:0016810|GO:0004099|GO:…	cytoplasm|extracellular region|basement membrane|extracellular space|catalytic activity|carbohydrate metabolic process|chitin binding|regulation of tube length, open tracheal system|open tracheal system development|chitin metabolic process|late endosome|chitinase activity|hydrolase activity, acting on carbon-nitrogen (but not peptide) bonds|chitin deacetylase activity|hydrolase activity|chitin-ba…	serpentine (serp) encodes a putative chitin deacetylase. It is expressed by the epidermal and tracheal cells and is secreted into the apical extracellular space. Its activity maintains the strength of cuticles and restricts tracheal tube length. [Date last reviewed: 2019-03-14]	serpentine	serp	-	-	-	-
FBgn0284226	689.72	0.738359	0.112123	6.58529	4.54e-11	1.60024e-09	CG46310	protein_coding			-	-	CG46310	-	-	-	-
FBgn0033048	432.869	0.874524	0.132816	6.58445	4.56559e-11	1.60558e-09	CG7881	protein_coding	GO:0016021|GO:0005886|GO:0055085|GO:0022857|GO:0016020|GO:0006820|GO:0016021|GO:0005886|GO:0055085|GO:0022857|GO:0016020|GO:0006820	integral component of membrane|plasma membrane|transmembrane transport|transmembrane transporter activity|membrane|anion transport|integral component of membrane|plasma membrane|transmembrane transport|transmembrane transporter activity|membrane|anion transport	Insufficient genetic data for FlyBase to solicit a summary. [Date last reviewed: 2016-06-30]	-	CG7881	-	-	-	-
FBgn0034363	618.018	-0.826231	0.125569	-6.57989	4.70785e-11	1.6502e-09	CG5327	protein_coding	GO:0003674|GO:0008150|GO:0005575|GO:0005737	molecular_function|biological_process|cellular_component|cytoplasm	Insufficient genetic data for FlyBase to solicit a summary. [Date last reviewed: 2017-07-13]	-	CG5327	-	-	-	-
FBgn0267818	98.0224	1.50008	0.227986	6.5797	4.71394e-11	1.6502e-09	lncRNA:CR46143	ncRNA			-	long non-coding RNA:CR46143	lncRNA:CR46143	-	-	-	-
FBgn0037230	632.966	-0.873627	0.132832	-6.57694	4.80228e-11	1.6773e-09	Nepl11	protein_coding	GO:0006508|GO:0004222|GO:0016787	proteolysis|metalloendopeptidase activity|hydrolase activity	Insufficient genetic data for FlyBase to solicit a summary. [Date last reviewed: 2016-06-30]	Neprilysin-like 11	Nepl11	-	-	-	-
FBgn0023531	894.8	1.14368	0.17393	6.57556	4.8469e-11	1.68905e-09	CG32809	protein_coding	GO:0003674|GO:0008150|GO:0005575	molecular_function|biological_process|cellular_component	Insufficient genetic data for FlyBase to solicit a summary. [Date last reviewed: 2016-10-13]	-	CG32809	-	-	-	-
FBgn0050039	1893.99	-0.73689	0.112227	-6.56607	5.16612e-11	1.79574e-09	CG30039	protein_coding	GO:0003674|GO:0005575	molecular_function|cellular_component	-	-	CG30039	-	-	-	-
FBgn0032701	181.707	1.10439	0.168203	6.56577	5.17644e-11	1.79574e-09	CG10341	protein_coding	GO:0005634|GO:0003723|GO:0006364|GO:0042254|GO:0005732|GO:0001522|GO:0000493|GO:0003723|GO:0042254|GO:0005732|GO:0001522|GO:0000493|GO:0005634|GO:0006364	nucleus|RNA binding|rRNA processing|ribosome biogenesis|small nucleolar ribonucleoprotein complex|pseudouridine synthesis|box H/ACA snoRNP assembly|RNA binding|ribosome biogenesis|small nucleolar ribonucleoprotein complex|pseudouridine synthesis|box H/ACA snoRNP assembly|nucleus|rRNA processing	Insufficient genetic data for FlyBase to solicit a summary. [Date last reviewed: 2016-06-30]	-	CG10341	RNA-binding protein required for the maturation of box H/ACA snoRNPs complex and ribosome biogenesis. During assembly of the H/ACA snoRNPs complex, it associates with the complex and disappears during maturation of the complex and is replaced by GAR1/CG4038 to yield mature H/ACA snoRNPs complex (By similarity).	Belongs to the NAF1 family.	During assembly of the complex, component of the small nucleolar ribonucleoprotein particles containing H/ACA-type snoRNAs (H/ACA snoRNPs).	-
FBgn0261800	729.832	1.00565	0.153213	6.56373	5.24788e-11	1.81643e-09	LanB1	protein_coding	GO:0009888|GO:0016477|GO:0070831|GO:0071711|GO:0005604|GO:0033627|GO:0034446|GO:0009887|GO:0062023|GO:0050829|GO:0045089|GO:0055013|GO:0030198|GO:0008406|GO:0043256|GO:0048513|GO:0003143|GO:0005576|GO:0007155|GO:0009888|GO:0016477|GO:0070831|GO:0071711|GO:0005604|GO:0033627|GO:0034446|GO:0009887|GO:0062023|GO:0050829|GO:0045089|GO:0055013|GO:0030198|GO:0008406|GO:0043256|GO:0048513|GO:0003143|GO:…	tissue development|cell migration|basement membrane assembly|basement membrane organization|basement membrane|cell adhesion mediated by integrin|substrate adhesion-dependent cell spreading|animal organ morphogenesis|collagen-containing extracellular matrix|defense response to Gram-negative bacterium|positive regulation of innate immune response|cardiac muscle cell development|extracellular matrix…	LanB1 (LanB1) encodes a subunit of laminin, a heterotrimeric protein found in the extracellular matrix (ECM) and a major component of the basal lamina. Laminins interact with a variety of cell surface molecules such as integrin receptors and other secreted ECM components. It contributes to ECM organization, tissue adhesion, cell motility and developmental patterning. [Date last reviewed: 2019-09-…	LanB1	LanB1	Binding to cells via a high affinity receptor, laminin is thought to mediate the attachment, migration and organization of cells into tissues during embryonic development by interacting with other extracellular matrix components (By similarity). Required for Ndg localization to the basement membrane (PubMed:30260959).	-	Laminin is a complex glycoprotein, consisting of three different polypeptide chains (alpha, beta, gamma), which are bound to each other by disulfide bonds into a cross-shaped molecule comprising one long and three short arms with globules at each end.	-
FBgn0262967	640.517	-0.815705	0.12441	-6.5566	5.50485e-11	1.90109e-09	lncRNA:CR43278	ncRNA			-	long non-coding RNA:CR43278	lncRNA:CR43278	-	-	-	-
FBgn0037746	703.425	-0.721119	0.110081	-6.55082	5.72202e-11	1.97166e-09	CG8478	protein_coding	GO:0005634|GO:0003676|GO:0000981|GO:0006357|GO:0000978|GO:0043565|GO:0000977|GO:0005634|GO:0003676|GO:0043565|GO:0006357|GO:0000981|GO:0000977|GO:0005634|GO:0003676|GO:0043565|GO:0006357|GO:0000981|GO:0000977|GO:0005634|GO:0003676|GO:0043565|GO:0006357|GO:0000981|GO:0000977	nucleus|nucleic acid binding|DNA-binding transcription factor activity, RNA polymerase II-specific|regulation of transcription by RNA polymerase II|RNA polymerase II cis-regulatory region sequence-specific DNA binding|sequence-specific DNA binding|RNA polymerase II regulatory region sequence-specific DNA binding|nucleus|nucleic acid binding|sequence-specific DNA binding|regulation of transcriptio…	Insufficient genetic data for FlyBase to solicit a summary. [Date last reviewed: 2016-06-30]	-	CG8478	-	-	-	-
FBgn0039752	1936.8	-0.713704	0.10928	-6.53095	6.53557e-11	2.24695e-09	CG15530	protein_coding	GO:0016021|GO:0016020|GO:0016021|GO:0016020|GO:0016021|GO:0016020	integral component of membrane|membrane|integral component of membrane|membrane|integral component of membrane|membrane	Insufficient genetic data for FlyBase to solicit a summary. [Date last reviewed: 2016-06-30]	-	CG15530	-	-	-	-
FBgn0033313	2085.14	0.886465	0.135918	6.52205	6.93526e-11	2.37904e-09	Cirl	protein_coding	GO:0016021|GO:0030246|GO:0016020|GO:0016021|GO:0030246|GO:0016020|GO:0016021|GO:0030246|GO:0004888|GO:0007166|GO:0016021|GO:0030246|GO:0004888|GO:0007166|GO:0016020|GO:0005886|GO:0016021|GO:0030246|GO:0004888|GO:0007166|GO:0016020|GO:0005886|GO:0016021|GO:0030246|GO:0016020|GO:0016021|GO:0030246|GO:0004888|GO:0007166|GO:0016020|GO:0005886|GO:0016021|GO:0030246|GO:0004888|GO:0007166|GO:0005887|GO:…	integral component of membrane|carbohydrate binding|membrane|integral component of membrane|carbohydrate binding|membrane|integral component of membrane|carbohydrate binding|transmembrane signaling receptor activity|cell surface receptor signaling pathway|integral component of membrane|carbohydrate binding|transmembrane signaling receptor activity|cell surface receptor signaling pathway|membrane|…	-	Calcium-independent receptor for alpha-latrotoxin	Cirl	-	Belongs to the G-protein coupled receptor 2 family. LN-TM7 subfamily.	Forms a heterodimer, consisting of a large extracellular region non-covalently linked to a seven-transmembrane moiety.	-
FBgn0025525	667.947	0.840412	0.128982	6.51575	7.2327e-11	2.47555e-09	bab2	protein_coding	GO:0003677|GO:0005634|GO:0005700|GO:0003700|GO:0006351|GO:0006357|GO:0006355|GO:2000736|GO:0007455|GO:0007478|GO:0003680|GO:0061040|GO:0005515|GO:0003677|GO:0005634|GO:0005515	DNA binding|nucleus|polytene chromosome|DNA-binding transcription factor activity|transcription, DNA-templated|regulation of transcription by RNA polymerase II|regulation of transcription, DNA-templated|regulation of stem cell differentiation|eye-antennal disc morphogenesis|leg disc morphogenesis|AT DNA binding|female gonad morphogenesis|protein binding|DNA binding|nucleus|protein binding	bric a brac 2 (bab2) encodes a transcriptional regulator that functions partially redundantly with the product of bab1. It is part of the conserved proximal-distal gene regulatory network module. It contributes to pattern formation, ovary morphogenesis, abdominal pigmentation and olfactory receptor neuron fate diversity. [Date last reviewed: 2019-03-07]	bric a brac 2	bab2	Probably acts as a transcriptional regulator. Required for the specification of the tarsal segment. Also involved in antenna development.	-	-	-
FBgn0004430	66.3277	-1.67017	0.256502	-6.51133	7.44887e-11	2.54387e-09	LysS	protein_coding	GO:0005615|GO:0050829|GO:0019835|GO:0008152|GO:0003796|GO:0016787|GO:0003824|GO:0016798|GO:0042742	extracellular space|defense response to Gram-negative bacterium|cytolysis|metabolic process|lysozyme activity|hydrolase activity|catalytic activity|hydrolase activity, acting on glycosyl bonds|defense response to bacterium	Insufficient genetic data for FlyBase to solicit a summary. [Date last reviewed: 2016-06-30]	Lysozyme S	LysS	Unlikely to play an active role in the humoral immune defense. May have a function in the digestion of bacteria in the food.	Belongs to the glycosyl hydrolase 22 family.	-	-
FBgn0029167	1695.62	2.30052	0.353541	6.50707	7.66323e-11	2.61128e-09	Hml	protein_coding	GO:0005576|GO:0042803|GO:0008061|GO:0042060|GO:0006030|GO:0042381|GO:0007599|GO:0005515|GO:0005576|GO:0042803|GO:0008061|GO:0042060|GO:0006030|GO:0042381|GO:0007599|GO:0005515	extracellular region|protein homodimerization activity|chitin binding|wound healing|chitin metabolic process|hemolymph coagulation|hemostasis|protein binding|extracellular region|protein homodimerization activity|chitin binding|wound healing|chitin metabolic process|hemolymph coagulation|hemostasis|protein binding	Hemolectin (Hml) encodes a large multidomain protein produced by hemocytes and involved in the clotting reaction. [Date last reviewed: 2019-03-07]	Hemolectin	Hml	-	-	-	-
FBgn0050109	315.664	-0.956163	0.146959	-6.50632	7.70122e-11	2.61841e-09	CG30109	protein_coding	GO:0003674|GO:0008150	molecular_function|biological_process	Insufficient genetic data for FlyBase to solicit a summary. [Date last reviewed: 2017-07-13]	-	CG30109	-	-	-	-
FBgn0085360	260.371	-1.03017	0.158778	-6.48814	8.69049e-11	2.94824e-09	CG34331	protein_coding			Insufficient genetic data for FlyBase to solicit a summary. [Date last reviewed: 2016-06-30]	-	CG34331	-	-	-	-
FBgn0264339	167.306	1.09584	0.168933	6.48682	8.76642e-11	2.96745e-09	CG43795	protein_coding	GO:0016021|GO:0007186|GO:0004930|GO:0016020|GO:0005886	integral component of membrane|G protein-coupled receptor signaling pathway|G protein-coupled receptor activity|membrane|plasma membrane	Insufficient genetic data for FlyBase to solicit a summary. [Date last reviewed: 2016-06-30]	-	CG43795	-	-	-	-
FBgn0263405	53.1927	-1.92028	0.296147	-6.48421	8.91952e-11	3.01264e-09	lncRNA:CR43451	ncRNA			-	long non-coding RNA:CR43451	lncRNA:CR43451	-	-	-	-
FBgn0001296	493.382	0.824824	0.127259	6.48149	9.08237e-11	3.06092e-09	kar	protein_coding	GO:0005887|GO:0055085|GO:0022857|GO:0006727|GO:0015349|GO:0015173|GO:0016020|GO:0016021|GO:0015801|GO:0070327|GO:0005887|GO:0055085|GO:0022857|GO:0006727|GO:0015349|GO:0015173|GO:0016020|GO:0016021|GO:0015801|GO:0070327	integral component of plasma membrane|transmembrane transport|transmembrane transporter activity|ommochrome biosynthetic process|thyroid hormone transmembrane transporter activity|aromatic amino acid transmembrane transporter activity|membrane|integral component of membrane|aromatic amino acid transport|thyroid hormone transport|integral component of plasma membrane|transmembrane transport|transm…	karmoisin (kar) encodes a protein involved in ommochrome biosynthesis. [Date last reviewed: 2019-09-12]	karmoisin	kar	-	-	-	-
FBgn0032588	1330.26	-0.674311	0.104062	-6.47988	9.17985e-11	3.08235e-09	CG5968	protein_coding	GO:0003674|GO:0008150|GO:0005575|GO:0003674|GO:0008150|GO:0005575	molecular_function|biological_process|cellular_component|molecular_function|biological_process|cellular_component	Insufficient genetic data for FlyBase to solicit a summary. [Date last reviewed: 2016-10-13]	-	CG5968	-	-	-	-
FBgn0039444	38.0059	6.83285	1.05449	6.47977	9.18609e-11	3.08235e-09	TwdlD	protein_coding	GO:0031012|GO:0010171|GO:0040003|GO:0008010|GO:0062129	extracellular matrix|body morphogenesis|chitin-based cuticle development|structural constituent of chitin-based larval cuticle|chitin-based extracellular matrix	TweedleD (TwdlD) encodes a chitin-binding protein that is a member of the Tweedle family of cuticle proteins. [Date last reviewed: 2018-11-08]	TweedleD	TwdlD	-	-	-	-
FBgn0030278	1147.27	-0.837982	0.129471	-6.47237	9.64802e-11	3.2303e-09	CG15200	protein_coding	GO:0046692	sperm competition	-	-	CG15200	-	-	-	-
FBgn0063649	287.181	0.948358	0.14668	6.46548	1.00975e-10	3.37344e-09	CG6006	protein_coding	GO:0016021|GO:0055085|GO:0022857|GO:0016020|GO:0016021|GO:0055085|GO:0022857|GO:0016020|GO:0016021|GO:0055085|GO:0022857|GO:0016020|GO:0016021|GO:0055085|GO:0022857|GO:0016020|GO:0016021|GO:0055085|GO:0022857|GO:0016020	integral component of membrane|transmembrane transport|transmembrane transporter activity|membrane|integral component of membrane|transmembrane transport|transmembrane transporter activity|membrane|integral component of membrane|transmembrane transport|transmembrane transporter activity|membrane|integral component of membrane|transmembrane transport|transmembrane transporter activity|membrane|int…	-	-	CG6006	-	-	-	-
FBgn0030593	6135.67	-0.784575	0.121402	-6.46262	1.02905e-10	3.43046e-09	CG9512	protein_coding	GO:0055114|GO:0016491|GO:0050660|GO:0045455|GO:0016614|GO:0055114|GO:0016491|GO:0050660|GO:0045455|GO:0016614	oxidation-reduction process|oxidoreductase activity|flavin adenine dinucleotide binding|ecdysteroid metabolic process|oxidoreductase activity, acting on CH-OH group of donors|oxidation-reduction process|oxidoreductase activity|flavin adenine dinucleotide binding|ecdysteroid metabolic process|oxidoreductase activity, acting on CH-OH group of donors	Insufficient genetic data for FlyBase to solicit a summary. [Date last reviewed: 2016-06-30]	-	CG9512	-	-	-	-
FBgn0038938	2329.1	0.606544	0.0938626	6.46204	1.03303e-10	3.43627e-09	CG7084	protein_coding	GO:0016021|GO:0055085|GO:0022857|GO:0016020|GO:0016021|GO:0055085|GO:0022857|GO:0016020|GO:0016021|GO:0055085|GO:0022857|GO:0016020|GO:0016021|GO:0055085|GO:0022857|GO:0016020	integral component of membrane|transmembrane transport|transmembrane transporter activity|membrane|integral component of membrane|transmembrane transport|transmembrane transporter activity|membrane|integral component of membrane|transmembrane transport|transmembrane transporter activity|membrane|integral component of membrane|transmembrane transport|transmembrane transporter activity|membrane	Insufficient genetic data for FlyBase to solicit a summary. [Date last reviewed: 2016-06-30]	-	CG7084	-	-	-	-
FBgn0267151	136.539	1.326	0.20523	6.46103	1.03992e-10	3.45173e-09	lncRNA:CR45591	ncRNA			-	long non-coding RNA:CR45591	lncRNA:CR45591	-	-	-	-
FBgn0267128	22.142	-7.9118	1.22513	-6.45792	1.06149e-10	3.51574e-09	lncRNA:CR45568	ncRNA			-	long non-coding RNA:CR45568	lncRNA:CR45568	-	-	-	-
FBgn0063492	173.421	-1.17684	0.182364	-6.45325	1.09476e-10	3.61811e-09	GstE8	protein_coding	GO:0005737|GO:0004364|GO:0006749|GO:0016740|GO:0005515|GO:0005737|GO:0004364|GO:0006749|GO:0016740|GO:0005515	cytoplasm|glutathione transferase activity|glutathione metabolic process|transferase activity|protein binding|cytoplasm|glutathione transferase activity|glutathione metabolic process|transferase activity|protein binding	Insufficient genetic data for FlyBase to solicit a summary. [Date last reviewed: 2016-06-30]	Glutathione S transferase E8	GstE8	-	-	-	-
FBgn0010113	683.36	0.930212	0.144231	6.44947	1.12243e-10	3.7016e-09	hdc	protein_coding	GO:0005737|GO:0030425|GO:0030424|GO:0048471|GO:0007430|GO:0016246|GO:0048675|GO:0002165|GO:0035071|GO:1904799|GO:0050768|GO:0007275|GO:0003674|GO:0005515	cytoplasm|dendrite|axon|perinuclear region of cytoplasm|terminal branching, open tracheal system|RNA interference|axon extension|instar larval or pupal development|salivary gland cell autophagic cell death|regulation of neuron remodeling|negative regulation of neurogenesis|multicellular organism development|molecular_function|protein binding	headcase (hdc) encodes two proteins by translational readthrough of a single mRNA. It is an esg target in the trachea and presumably also in imaginal tissues. The readthrough product is necessary for hdc function in the trachea. [Date last reviewed: 2019-03-07]	headcase	hdc	Required for imaginal cell differentiation, may be involved in hormonal responsiveness during metamorphosis. Involved in an inhibitory signaling mechanism to determine the number of cells that will form unicellular sprouts in the trachea. Regulated by transcription factor esg. The longer hdc protein is completely functional and the shorter protein carries some function.	-	-	-
FBgn0031277	923.266	2.38351	0.369748	6.4463	1.14616e-10	3.77177e-09	CG13947	protein_coding			Insufficient genetic data for FlyBase to solicit a summary. [Date last reviewed: 2016-06-30]	-	CG13947	-	-	-	-
FBgn0028533	1882.46	0.865071	0.134219	6.44523	1.15427e-10	3.79036e-09	CG7953	protein_coding			Insufficient genetic data for FlyBase to solicit a summary. [Date last reviewed: 2016-06-30]	-	CG7953	-	-	-	-
FBgn0263330	36.5224	-2.34737	0.364235	-6.44467	1.1585e-10	3.79612e-09	lncRNA:CR43411	ncRNA			-	long non-coding RNA:CR43411	lncRNA:CR43411	-	-	-	-
FBgn0034317	216.987	-5.7843	0.897794	-6.44279	1.17295e-10	3.83529e-09	CG14499	protein_coding	GO:0030246|GO:0008150|GO:0005575	carbohydrate binding|biological_process|cellular_component	Insufficient genetic data for FlyBase to solicit a summary. [Date last reviewed: 2016-06-30]	-	CG14499	-	-	-	-
FBgn0264868	21.7113	-7.88252	1.2248	-6.43578	1.22843e-10	4.00817e-09	lncRNA:CR44059	ncRNA			-	long non-coding RNA:CR44059	lncRNA:CR44059	-	-	-	-
FBgn0266698	21.443	-4.35299	0.676533	-6.43427	1.2407e-10	4.03965e-09	lncRNA:CR45188	ncRNA			-	long non-coding RNA:CR45188	lncRNA:CR45188	-	-	-	-
FBgn0051371	40.4488	2.16245	0.3364	6.42819	1.29129e-10	4.19545e-09	CG31371	protein_coding	GO:0005783|GO:0055114|GO:0018401|GO:0016702|GO:0004656|GO:0016491|GO:0019511|GO:0005515|GO:0005783|GO:0055114|GO:0018401|GO:0016702|GO:0004656|GO:0016491|GO:0005515	endoplasmic reticulum|oxidation-reduction process|peptidyl-proline hydroxylation to 4-hydroxy-L-proline|oxidoreductase activity, acting on single donors with incorporation of molecular oxygen, incorporation of two atoms of oxygen|procollagen-proline 4-dioxygenase activity|oxidoreductase activity|peptidyl-proline hydroxylation|protein binding|endoplasmic reticulum|oxidation-reduction process|pepti…	Insufficient genetic data for FlyBase to solicit a summary. [Date last reviewed: 2016-06-30]	-	CG31371	-	-	-	-
FBgn0263341	23.146	5.08484	0.791783	6.42202	1.34481e-10	4.36013e-09	lncRNA:CR43422	ncRNA			-	long non-coding RNA:CR43422	lncRNA:CR43422	-	-	-	-
FBgn0014465	22.9351	5.07775	0.79134	6.41664	1.39313e-10	4.50728e-09	Cp7Fb	protein_coding	GO:0042600|GO:0007304|GO:0042600|GO:0007304	egg chorion|chorion-containing eggshell formation|egg chorion|chorion-containing eggshell formation	Chorion protein b at 7F (Cp7Fb) belongs to a family of nine Chorion protein genes clustered in two chromosomes (X and 3rd). It is expressed in the follicle cells in a dynamic pattern. [Date last reviewed: 2019-03-07]	Chorion protein b at 7F	Cp7Fb	-	-	-	-
FBgn0032006	1401.62	0.696162	0.108551	6.41322	1.42478e-10	4.59999e-09	Pvr	protein_coding	GO:0005524|GO:0043235|GO:0006468|GO:0005887|GO:0004713|GO:0007169|GO:0004714|GO:0007419|GO:0045087|GO:0035099|GO:0004672|GO:0019730|GO:0035167|GO:0048010|GO:0030031|GO:0048803|GO:1903688|GO:0007443|GO:0030097|GO:0008284|GO:0036335|GO:0043410|GO:0070374|GO:0061327|GO:0038085|GO:0005021|GO:0016020|GO:0016021|GO:0007275|GO:0016740|GO:0018108|GO:0033674|GO:0005524|GO:0043235|GO:0006468|GO:0005887|GO:…	ATP binding|receptor complex|protein phosphorylation|integral component of plasma membrane|protein tyrosine kinase activity|transmembrane receptor protein tyrosine kinase signaling pathway|transmembrane receptor protein tyrosine kinase activity|ventral cord development|innate immune response|hemocyte migration|protein kinase activity|antimicrobial humoral response|larval lymph gland hemopoiesis|v…	PDGF- and VEGF-receptor related (Pvr) encodes a receptor tyrosine kinase activated by the binding of PDGF- and VEGF-related factors (encoded by Pvf1, Pvf2 or Pvf3). It is involved in cell migration regulation and it has been shown to activate the canonical Ras/Raf/MAP kinase (ERK) cascade, the PI3K kinase pathway, TORC1, Rho family small GTPases and the JNK cascade, in a context-dependent manner.…	PDGF- and VEGF-receptor related	Pvr	-	-	-	-
FBgn0030505	1190.46	0.916507	0.142956	6.41112	1.44453e-10	4.65397e-09	NFAT	protein_coding	GO:0003677|GO:0005634|GO:0005829|GO:0003700|GO:0045944|GO:0003682|GO:0044798|GO:0006355|GO:0008134|GO:0000978|GO:0005667|GO:0009651|GO:2000301|GO:0003677|GO:0005634|GO:0005829|GO:0003700|GO:0045944|GO:0003682|GO:0044798|GO:0006355|GO:0008134|GO:0000978|GO:0005667|GO:0009651|GO:2000301|GO:0003677|GO:0005634|GO:0005829|GO:0003700|GO:0045944|GO:0003682|GO:0044798|GO:0006355|GO:0008134|GO:0000978|GO:…	DNA binding|nucleus|cytosol|DNA-binding transcription factor activity|positive regulation of transcription by RNA polymerase II|chromatin binding|nuclear transcription factor complex|regulation of transcription, DNA-templated|transcription factor binding|RNA polymerase II cis-regulatory region sequence-specific DNA binding|transcription factor complex|response to salt stress|negative regulation o…	-	NFAT nuclear factor	NFAT	-	-	-	-
FBgn0034097	535.559	-0.775189	0.121065	-6.40307	1.52281e-10	4.89593e-09	CG3687	protein_coding	GO:0003674|GO:0008150|GO:0005575	molecular_function|biological_process|cellular_component	Insufficient genetic data for FlyBase to solicit a summary. [Date last reviewed: 2016-10-13]	-	CG3687	-	-	-	-
FBgn0259739	3578.88	-0.716204	0.111921	-6.39918	1.56219e-10	5.01204e-09	CG42393	protein_coding	GO:0016021|GO:0016020|GO:0003674|GO:0008150|GO:0005575	integral component of membrane|membrane|molecular_function|biological_process|cellular_component	Insufficient genetic data for FlyBase to solicit a summary. [Date last reviewed: 2016-10-13]	-	CG42393	-	-	-	-
FBgn0033052	880.867	0.774303	0.121024	6.39795	1.57481e-10	5.04203e-09	SCAP	protein_coding	GO:0016021|GO:0005789|GO:0000139|GO:0032934|GO:0016485|GO:0035103|GO:0032933|GO:0016020|GO:0012507|GO:0005515	integral component of membrane|endoplasmic reticulum membrane|Golgi membrane|sterol binding|protein processing|sterol regulatory element binding protein cleavage|SREBP signaling pathway|membrane|ER to Golgi transport vesicle membrane|protein binding	-	SREBP cleavage activating protein	SCAP	-	-	-	-
FBgn0015872	1175.48	0.693074	0.108357	6.3962	1.59296e-10	5.08954e-09	Drip	protein_coding	GO:0016021|GO:0055085|GO:0016020|GO:0015267|GO:0016021|GO:0055085|GO:0016020|GO:0015267|GO:0016021|GO:0005886|GO:0055085|GO:0016020|GO:0046662|GO:0015250|GO:0015267|GO:0003014|GO:0006833|GO:0030104|GO:0016021|GO:0055085|GO:0016020|GO:0015267|GO:0016021|GO:0005886|GO:0055085|GO:0016020|GO:0046662|GO:0015250|GO:0015267|GO:0003014|GO:0006833|GO:0030104|GO:0016021|GO:0055085|GO:0016020|GO:0015267|GO:…	integral component of membrane|transmembrane transport|membrane|channel activity|integral component of membrane|transmembrane transport|membrane|channel activity|integral component of membrane|plasma membrane|transmembrane transport|membrane|regulation of oviposition|water channel activity|channel activity|renal system process|water transport|water homeostasis|integral component of membrane|trans…	Drip (Drip) encodes a protein that belongs to the MIP/aquaporin family involved in the transport of water across the cell membrane. In addition to its cellular roles, it has been implicated in regulating aspects of reproduction and aging. [Date last reviewed: 2019-03-07]	Drip	Drip	Forms a water-specific channel.	Belongs to the MIP/aquaporin (TC 1.A.8) family.	Homotetramer.	-
FBgn0036544	432.487	1.05677	0.165417	6.38853	1.67486e-10	5.33722e-09	sff	protein_coding	GO:0005634|GO:0005737|GO:0005524|GO:0035556|GO:0006468|GO:0004672|GO:0006487|GO:0004674|GO:0030010|GO:0007409|GO:0007528|GO:0050321|GO:0000166|GO:0016740|GO:0005634|GO:0005737|GO:0005524|GO:0035556|GO:0006468|GO:0004672|GO:0006487|GO:0004674|GO:0030010|GO:0007409|GO:0007528|GO:0050321|GO:0000166|GO:0016740|GO:0005634|GO:0005737|GO:0005524|GO:0035556|GO:0006468|GO:0004672|GO:0006487|GO:0004674|GO:…	nucleus|cytoplasm|ATP binding|intracellular signal transduction|protein phosphorylation|protein kinase activity|protein N-linked glycosylation|protein serine/threonine kinase activity|establishment of cell polarity|axonogenesis|neuromuscular junction development|tau-protein kinase activity|nucleotide binding|transferase activity|nucleus|cytoplasm|ATP binding|intracellular signal transduction|prot…	sugar-free frosting (sff) encodes a protein involved in neuromuscular junction development and protein N-linked glycosylation. [Date last reviewed: 2019-08-01]	sugar-free frosting	sff	-	-	-	-
FBgn0286914	20.7768	7.83307	1.22616	6.3883	1.67743e-10	5.33722e-09	lncRNA:CR46414	ncRNA
FBgn0262166	227.779	-0.963546	0.15095	-6.38322	1.73407e-10	5.50502e-09	calypso	protein_coding	GO:0005634|GO:0005737|GO:0000790|GO:0003682|GO:0006511|GO:0006342|GO:0004843|GO:0016579|GO:0036459|GO:0007385|GO:0035517|GO:0035522|GO:0016787|GO:0008233|GO:0006508|GO:0008234|GO:0006325|GO:0005515|GO:0005634|GO:0005737|GO:0000790|GO:0003682|GO:0006511|GO:0006342|GO:0004843|GO:0016579|GO:0036459|GO:0007385|GO:0035517|GO:0035522|GO:0016787|GO:0008233|GO:0006508|GO:0008234|GO:0006325|GO:0005515	nucleus|cytoplasm|nuclear chromatin|chromatin binding|ubiquitin-dependent protein catabolic process|chromatin silencing|thiol-dependent ubiquitin-specific protease activity|protein deubiquitination|thiol-dependent ubiquitinyl hydrolase activity|specification of segmental identity, abdomen|PR-DUB complex|monoubiquitinated histone H2A deubiquitination|hydrolase activity|peptidase activity|proteolys…	-	calypso	calypso	Polycomb group (PcG) protein. Catalytic component of the PR-DUB complex, a complex that specifically mediates deubiquitination of histone H2A monoubiquitinated at 'Lys-118' (H2AK118ub1). Does not deubiquitinate monoubiquitinated histone H2B. Required to maintain the transcriptionally repressive state of homeotic genes throughout development. The PR-DUB complex has weak or no activity toward 'Lys-…	Belongs to the peptidase C12 family. BAP1 subfamily.	Component of the PR-DUB complex, at least composed of calypso and Asx.	-
FBgn0052192	3301.22	-0.71694	0.112322	-6.38293	1.73733e-10	5.50502e-09	CG32192	protein_coding	GO:0016021|GO:0016020|GO:0003674|GO:0008150|GO:0005575|GO:0016021|GO:0016020|GO:0003674|GO:0008150|GO:0005575	integral component of membrane|membrane|molecular_function|biological_process|cellular_component|integral component of membrane|membrane|molecular_function|biological_process|cellular_component	Insufficient genetic data for FlyBase to solicit a summary. [Date last reviewed: 2016-06-30]	-	CG32192	-	-	-	-
FBgn0004117	20004.3	0.932406	0.146175	6.3787	1.78597e-10	5.64749e-09	Tm2	protein_coding	GO:0007507|GO:0007015|GO:0003779|GO:0051015|GO:0005884|GO:0060298|GO:0006936	heart development|actin filament organization|actin binding|actin filament binding|actin filament|positive regulation of sarcomere organization|muscle contraction	-	Tropomyosin 2	Tm2	Tropomyosin, in association with the troponin complex, plays a central role in the calcium dependent regulation of muscle contraction. May also regulate motor systems required to maintain nuclear integrity and apico-basal polarity during embryogenesis.	Belongs to the tropomyosin family.	Homodimer.	-
FBgn0029859	1010.48	-0.777255	0.121882	-6.37709	1.8049e-10	5.69561e-09	CG15892	protein_coding	GO:0003674|GO:0008150|GO:0005575	molecular_function|biological_process|cellular_component	Insufficient genetic data for FlyBase to solicit a summary. [Date last reviewed: 2016-06-30]	-	CG15892	-	-	-	-
FBgn0030803	321.717	-1.06479	0.167025	-6.37505	1.82905e-10	5.76e-09	CG4880	protein_coding	GO:0016021|GO:0005783|GO:0005524|GO:0016887|GO:0005788|GO:0005635|GO:0016020|GO:0016787|GO:0071218|GO:0016021|GO:0005783|GO:0005524|GO:0016887|GO:0005788|GO:0005635|GO:0016020|GO:0016787|GO:0071218	integral component of membrane|endoplasmic reticulum|ATP binding|ATPase activity|endoplasmic reticulum lumen|nuclear envelope|membrane|hydrolase activity|cellular response to misfolded protein|integral component of membrane|endoplasmic reticulum|ATP binding|ATPase activity|endoplasmic reticulum lumen|nuclear envelope|membrane|hydrolase activity|cellular response to misfolded protein	Insufficient genetic data for FlyBase to solicit a summary. [Date last reviewed: 2016-06-30]	-	CG4880	-	-	-	-
FBgn0030319	823.641	-0.802008	0.125954	-6.36748	1.92156e-10	6.03898e-09	CG2533	protein_coding	GO:0016021|GO:0016020	integral component of membrane|membrane	Insufficient genetic data for FlyBase to solicit a summary. [Date last reviewed: 2016-06-30]	-	CG2533	-	-	-	-
FBgn0262579	11026.4	0.748727	0.117639	6.3646	1.95794e-10	6.14074e-09	Ect4	protein_coding	GO:0007165|GO:0035591|GO:0048678|GO:0034128|GO:0016787|GO:0005737|GO:0002376|GO:0045087|GO:0050135|GO:0061809|GO:0005515|GO:0007165|GO:0035591|GO:0048678|GO:0034128|GO:0016787|GO:0005737|GO:0002376|GO:0045087|GO:0050135|GO:0061809|GO:0005515|GO:0007165|GO:0035591|GO:0048678|GO:0034128|GO:0005515|GO:0007165|GO:0035591|GO:0048678|GO:0034128|GO:0016787|GO:0005737|GO:0002376|GO:0045087|GO:0050135|GO:…	signal transduction|signaling adaptor activity|response to axon injury|negative regulation of MyD88-independent toll-like receptor signaling pathway|hydrolase activity|cytoplasm|immune system process|innate immune response|NAD(P)+ nucleosidase activity|NAD+ nucleotidase, cyclic ADP-ribose generating|protein binding|signal transduction|signaling adaptor activity|response to axon injury|negative re…	Sterile alpha and Armadillo motif (Sarm) encodes an intracellular signaling molecule that is required for execution of a pro-degenerative pathway after axotomy. [Date last reviewed: 2019-03-07]	Sterile alpha and Armadillo motif	Sarm	Negative regulator of MYD88- and TRIF-dependent toll-like receptor signaling pathway which plays a pivotal role in activating axonal degeneration following injury (PubMed:22678360). Promotes Wallerian degeneration an injury-induced axonal death pathway which involves degeneration of an axon distal to the injury site (PubMed:22678360). Involved in the down-regulation of the tracheal immune respons…	-	-	-
FBgn0033774	40187	-0.648565	0.101977	-6.35994	2.01839e-10	6.31743e-09	CG12374	protein_coding	GO:0006508|GO:0008270|GO:0005615|GO:0004181|GO:0004180|GO:0016787|GO:0046872|GO:0008233|GO:0008237	proteolysis|zinc ion binding|extracellular space|metallocarboxypeptidase activity|carboxypeptidase activity|hydrolase activity|metal ion binding|peptidase activity|metallopeptidase activity	Insufficient genetic data for FlyBase to solicit a summary. [Date last reviewed: 2016-06-30]	-	CG12374	-	-	-	-
FBgn0263412	28.8188	3.12758	0.492048	6.35626	2.06721e-10	6.45708e-09	lncRNA:CR43458	ncRNA			-	long non-coding RNA:CR43458	lncRNA:CR43458	-	-	-	-
FBgn0286030	96.4778	-1.3623	0.214348	-6.35555	2.07681e-10	6.4739e-09	lncRNA:CR46350	ncRNA			-	long non-coding RNA:CR46350	lncRNA:CR46350	-	-	-	-
FBgn0034904	491.102	-0.879451	0.138458	-6.35176	2.1286e-10	6.62192e-09	CG15800	protein_coding	GO:0006511|GO:0005634|GO:0005737|GO:0031146|GO:0097602	ubiquitin-dependent protein catabolic process|nucleus|cytoplasm|SCF-dependent proteasomal ubiquitin-dependent protein catabolic process|cullin family protein binding	Insufficient genetic data for FlyBase to solicit a summary. [Date last reviewed: 2016-06-30]	-	CG15800	-	-	-	-
FBgn0033661	450.357	1.08445	0.170822	6.34841	2.17552e-10	6.75422e-09	CG13185	protein_coding	GO:0005634|GO:0005524|GO:0016887|GO:0006364|GO:0000027|GO:0000166|GO:0016787|GO:0030687	nucleus|ATP binding|ATPase activity|rRNA processing|ribosomal large subunit assembly|nucleotide binding|hydrolase activity|preribosome, large subunit precursor	Insufficient genetic data for FlyBase to solicit a summary. [Date last reviewed: 2016-06-30]	-	CG13185	-	-	-	-
FBgn0034198	631.816	-0.782326	0.12327	-6.34645	2.20334e-10	6.82681e-09	CG11400	protein_coding			Insufficient genetic data for FlyBase to solicit a summary. [Date last reviewed: 2016-06-30]	-	CG11400	-	-	-	-
FBgn0030429	685.419	-0.691513	0.109014	-6.34337	2.24788e-10	6.9508e-09	CG4661	protein_coding	GO:0006511	ubiquitin-dependent protein catabolic process	Insufficient genetic data for FlyBase to solicit a summary. [Date last reviewed: 2016-06-30]	-	CG4661	-	-	-	-
FBgn0052061	639.152	-0.803536	0.126808	-6.33665	2.34813e-10	7.24621e-09	CG32061	protein_coding	GO:0016021|GO:0016020	integral component of membrane|membrane	Insufficient genetic data for FlyBase to solicit a summary. [Date last reviewed: 2016-10-13]	-	CG32061	-	-	-	-
FBgn0039323	73.3819	-1.61184	0.254429	-6.33513	2.37138e-10	7.30328e-09	CG10559	protein_coding			Insufficient genetic data for FlyBase to solicit a summary. [Date last reviewed: 2016-06-30]	-	CG10559	-	-	-	-
FBgn0000504	1751.86	0.816731	0.129005	6.33098	2.43604e-10	7.4874e-09	dsx	protein_coding	GO:0005634|GO:0046872|GO:0003700|GO:0006355|GO:0043565|GO:0003677|GO:0005634|GO:0046872|GO:0008049|GO:0008270|GO:0045892|GO:0003700|GO:0000977|GO:0045944|GO:0045893|GO:0007619|GO:0001228|GO:0006357|GO:0006355|GO:0043565|GO:0042803|GO:0007530|GO:0019101|GO:0045498|GO:0001227|GO:0016199|GO:0035215|GO:0045433|GO:0046661|GO:0007485|GO:0018993|GO:0048071|GO:0007486|GO:0046660|GO:0045497|GO:0048086|GO:…	nucleus|metal ion binding|DNA-binding transcription factor activity|regulation of transcription, DNA-templated|sequence-specific DNA binding|DNA binding|nucleus|metal ion binding|male courtship behavior|zinc ion binding|negative regulation of transcription, DNA-templated|DNA-binding transcription factor activity|RNA polymerase II regulatory region sequence-specific DNA binding|positive regulation…	-	doublesex	dsx	Controls somatic sexual differentiation. Binds directly and specifically to the FBE (fat body enhancer) of the yolk protein 1 and 2 genes (Yp1 and Yp2). This enhancer is sufficient to direct the female-specific transcription characteristic of the Yp genes in adult fat bodies. Involved in regulation of male-specific expression of takeout in brain-associated fat body.	-	-	-
FBgn0032731	666.009	0.744146	0.117586	6.32855	2.47477e-10	7.59128e-09	Swip-1	protein_coding	GO:0005886|GO:0005509|GO:0007498|GO:0005927|GO:0046872|GO:0005886|GO:0005509|GO:0007498|GO:0005927|GO:0046872	plasma membrane|calcium ion binding|mesoderm development|muscle tendon junction|metal ion binding|plasma membrane|calcium ion binding|mesoderm development|muscle tendon junction|metal ion binding	Swiprosin-1 (Swip-1) encodes a calcium binding protein, expressed in fusion competent myoblasts and macrophages of the embryo. [Date last reviewed: 2019-03-14]	Swiprosin-1	Swip-1	-	-	-	-
FBgn0052379	33.9399	6.66956	1.05467	6.32384	2.55137e-10	7.81064e-09	CG32379	protein_coding	GO:0006508|GO:0008270|GO:0005615|GO:0004181|GO:0004180|GO:0016787	proteolysis|zinc ion binding|extracellular space|metallocarboxypeptidase activity|carboxypeptidase activity|hydrolase activity	-	-	CG32379	-	-	-	-
FBgn0264896	20.1084	-7.77093	1.22917	-6.32211	2.58009e-10	7.88286e-09	asRNA:CR44087	ncRNA			-	antisense RNA:CR44087	asRNA:CR44087	-	-	-	-
FBgn0262656	759.752	0.875856	0.13869	6.31519	2.69827e-10	8.22759e-09	Myc	protein_coding	GO:0003677|GO:0005634|GO:0005737|GO:0003700|GO:0000981|GO:0045944|GO:0010506|GO:0044719|GO:0045572|GO:0045893|GO:0001228|GO:0006355|GO:0055088|GO:0043565|GO:0046983|GO:0045793|GO:0008283|GO:0009792|GO:0000978|GO:0032991|GO:0022008|GO:0040018|GO:0045927|GO:0008286|GO:0030307|GO:0042594|GO:0035212|GO:0046620|GO:1990381|GO:0042981|GO:0009880|GO:0031670|GO:0042023|GO:0032869|GO:0006359|GO:0050769|GO:…	DNA binding|nucleus|cytoplasm|DNA-binding transcription factor activity|DNA-binding transcription factor activity, RNA polymerase II-specific|positive regulation of transcription by RNA polymerase II|regulation of autophagy|regulation of imaginal disc-derived wing size|positive regulation of imaginal disc growth|positive regulation of transcription, DNA-templated|DNA-binding transcription activat…	Myc (Myc) encodes a transcription factor that is homologous to vertebrate Myc proto-oncogenes. It contributes to cell growth, cell competition and regenerative proliferation. [Date last reviewed: 2019-03-14]	Myc	Myc	Participates in the regulation of gene transcription (PubMed:8929412, PubMed:16087886, PubMed:24173801, PubMed:24615015, PubMed:25999153, PubMed:25858587). Binds DNA in a non-specific manner, yet also specifically recognizes the core sequence CAC[GA]TG (PubMed:8929412). Seems to activate the transcription of growth-related genes; required for cellular proliferation and growth (PubMed:16087886, Pu…	-	Efficient DNA binding requires dimerization with another bHLH protein (PubMed:8929412). Binds DNA as a heterodimer with Max (PubMed:8929412). Interacts with ago (PubMed:15182669, PubMed:24173801). Interacts with lid (PubMed:17311883). Part of a complex containing lid, Myc and ash2 (PubMed:17311883). Component of a complex with pont and rept (PubMed:16087886). Interacts with puf (PubMed:24173801).	-
FBgn0051973	1052.66	1.13768	0.180384	6.30703	2.8444e-10	8.656e-09	Cda5	protein_coding	GO:0005576|GO:0003824|GO:0005975|GO:0008061|GO:0006030|GO:0004568|GO:0016810|GO:0016787|GO:0005576|GO:0003824|GO:0005975|GO:0008061|GO:0006030|GO:0004568|GO:0016810|GO:0016787|GO:0005576|GO:0003824|GO:0005975|GO:0008061|GO:0006030|GO:0004568|GO:0016810|GO:0016787|GO:0005576|GO:0003824|GO:0005975|GO:0008061|GO:0006030|GO:0004568|GO:0016810|GO:0016787|GO:0005576|GO:0003824|GO:0005975|GO:0008061|GO:…	extracellular region|catalytic activity|carbohydrate metabolic process|chitin binding|chitin metabolic process|chitinase activity|hydrolase activity, acting on carbon-nitrogen (but not peptide) bonds|hydrolase activity|extracellular region|catalytic activity|carbohydrate metabolic process|chitin binding|chitin metabolic process|chitinase activity|hydrolase activity, acting on carbon-nitrogen (but…	-	Chitin deacetylase-like 5	Cda5	-	-	-	-
FBgn0051639	3354.5	-0.776153	0.123075	-6.30633	2.85725e-10	8.67792e-09	CG31639	protein_coding	GO:0003674|GO:0008150|GO:0005575|GO:0003674|GO:0008150|GO:0005575	molecular_function|biological_process|cellular_component|molecular_function|biological_process|cellular_component	Insufficient genetic data for FlyBase to solicit a summary. [Date last reviewed: 2016-06-30]	-	CG31639	-	-	-	-
FBgn0032435	430.01	0.837925	0.132942	6.30294	2.92047e-10	8.85242e-09	Oatp33Eb	protein_coding	GO:0005887|GO:0055085|GO:0016020|GO:0022857|GO:0043252|GO:0015347|GO:0071702|GO:0022804|GO:0016328|GO:0016021|GO:0005515	integral component of plasma membrane|transmembrane transport|membrane|transmembrane transporter activity|sodium-independent organic anion transport|sodium-independent organic anion transmembrane transporter activity|organic substance transport|active transmembrane transporter activity|lateral plasma membrane|integral component of membrane|protein binding	Insufficient genetic data for FlyBase to solicit a summary. [Date last reviewed: 2016-06-30]	Organic anion transporting polypeptide 33Eb	Oatp33Eb	-	-	-	-
FBgn0023083	2298.72	0.838988	0.133152	6.30099	2.9576e-10	8.94731e-09	fray	protein_coding	GO:0005737|GO:0005524|GO:0035556|GO:0006468|GO:0008366|GO:0072697|GO:0004672|GO:0004674|GO:0035220|GO:0004697|GO:0031098|GO:0032147|GO:0023014|GO:0046777|GO:0000166|GO:0016301|GO:0016740|GO:0016310|GO:0005737|GO:0005524|GO:0035556|GO:0006468|GO:0008366|GO:0072697|GO:0004672|GO:0004674|GO:0035220|GO:0004697|GO:0031098|GO:0032147|GO:0023014|GO:0046777|GO:0000166|GO:0016301|GO:0016740|GO:0016310|GO:…	cytoplasm|ATP binding|intracellular signal transduction|protein phosphorylation|axon ensheathment|protein localization to cell cortex|protein kinase activity|protein serine/threonine kinase activity|wing disc development|protein kinase C activity|stress-activated protein kinase signaling cascade|activation of protein kinase activity|signal transduction by protein phosphorylation|protein autophosp…	frayed (fray) encodes a serine/threonine-protein kinase required for axonal ensheathment. It is activated via phosphorylation by the kinase encoded by Wnk. The product of fray contributes to regulating ion transport, canonical Wnt signaling and asymmetric cell division. [Date last reviewed: 2019-06-13]	frayed	fray	-	-	-	-
FBgn0262547	1681.15	-0.840289	0.133449	-6.29668	3.0408e-10	9.18094e-09	CG43101	protein_coding	GO:0003674|GO:0008150|GO:0005575	molecular_function|biological_process|cellular_component	Insufficient genetic data for FlyBase to solicit a summary. [Date last reviewed: 2016-10-13]	-	CG43101	-	-	-	-
FBgn0039872	1854.93	0.664299	0.105671	6.28651	3.24691e-10	9.78401e-09	salt	protein_coding	GO:0016021|GO:0055085|GO:0016020|GO:0016323|GO:0022857|GO:0015293|GO:0006814|GO:0016021|GO:0055085|GO:0016020|GO:0016323|GO:0022857|GO:0015293|GO:0006814	integral component of membrane|transmembrane transport|membrane|basolateral plasma membrane|transmembrane transporter activity|symporter activity|sodium ion transport|integral component of membrane|transmembrane transport|membrane|basolateral plasma membrane|transmembrane transporter activity|symporter activity|sodium ion transport	salty dog (salt) encodes a sodium/solute symporter in the SLC5 family involved in response to salt stress. [Date last reviewed: 2019-03-21]	salty dog	salt	-	-	-	-
FBgn0037443	1338.82	0.689736	0.109748	6.28474	3.28403e-10	9.8765e-09	Dmtn	protein_coding	GO:0016021|GO:0012505|GO:0007420|GO:0016020|GO:0003674|GO:0016021|GO:0012505|GO:0007420|GO:0016020|GO:0003674|GO:0016021|GO:0012505|GO:0007420|GO:0016020|GO:0003674|GO:0016021|GO:0012505|GO:0007420|GO:0016020|GO:0003674|GO:0016021|GO:0005886|GO:0012505|GO:0007420|GO:0016020|GO:0003674	integral component of membrane|endomembrane system|brain development|membrane|molecular_function|integral component of membrane|endomembrane system|brain development|membrane|molecular_function|integral component of membrane|endomembrane system|brain development|membrane|molecular_function|integral component of membrane|endomembrane system|brain development|membrane|molecular_function|integral co…	Dementin (Dmtn) encodes a protein that possesses an evolutionarily conserved interaction with members of the Amyloid Œ≤ A4 protein family. Co-expression of Dmtn rescues the effect of over-expressing human Amyloid Œ≤ A4 protein on development and behavior, and mutation of Dmtn causes aberrant processing of the product of Appl. [Date last reviewed: 2019-03-07]	Dementin	Dmtn	-	-	-	-
FBgn0283501	22.4637	-3.49638	0.556388	-6.28407	3.29818e-10	9.88084e-09	lncRNA:CR46115	ncRNA			-	long non-coding RNA:CR46115	lncRNA:CR46115	-	-	-	-
FBgn0045468	19.6228	-7.73548	1.23102	-6.28379	3.30414e-10	9.88084e-09	Gr93d	protein_coding	GO:0016021|GO:0050913|GO:0005886|GO:0008527|GO:0030425|GO:0010037|GO:0043025|GO:0007635|GO:0008049|GO:0030424|GO:0007165|GO:0050909|GO:0016020|GO:0050912	integral component of membrane|sensory perception of bitter taste|plasma membrane|taste receptor activity|dendrite|response to carbon dioxide|neuronal cell body|chemosensory behavior|male courtship behavior|axon|signal transduction|sensory perception of taste|membrane|detection of chemical stimulus involved in sensory perception of taste	-	Gustatory receptor 93d	Gr93d	-	-	-	-
FBgn0083950	310.603	1.04631	0.166511	6.28376	3.30476e-10	9.88084e-09	side-VI	protein_coding	GO:0016021|GO:0016020|GO:0005515|GO:0016021|GO:0016020|GO:0005515	integral component of membrane|membrane|protein binding|integral component of membrane|membrane|protein binding	Insufficient genetic data for FlyBase to solicit a summary. [Date last reviewed: 2017-07-13]	sidestep VI	side-VI	-	-	-	-
FBgn0020765	225.593	2.70434	0.430602	6.28036	3.37788e-10	1.00799e-08	Acp65Aa	protein_coding	GO:0031012|GO:0040003|GO:0008010|GO:0042302|GO:0062129	extracellular matrix|chitin-based cuticle development|structural constituent of chitin-based larval cuticle|structural constituent of cuticle|chitin-based extracellular matrix	Adult cuticle protein 65Aa (Acp65Aa) encodes an adult-specific cuticle protein. Acp65Aa binds chitin and is only found in regions of flexible cuticle such as the abdominal intersegmental membranes, wing hinges and leg joints. [Date last reviewed: 2019-03-07]	Adult cuticle protein 65Aa	Acp65Aa	-	-	-	-
FBgn0013726	715.131	0.705616	0.112359	6.28004	3.38491e-10	1.00812e-08	pnut	protein_coding	GO:0005886|GO:0005739|GO:0032154|GO:0008017|GO:0045572|GO:0015630|GO:0000281|GO:0007349|GO:0042803|GO:0005525|GO:0060271|GO:0031625|GO:0016324|GO:0006915|GO:0003779|GO:0061640|GO:0070938|GO:0003924|GO:0005940|GO:0045171|GO:0043065|GO:0031105|GO:0016020|GO:0000166|GO:0005737|GO:0005515|GO:0007049|GO:0051301|GO:0060090|GO:0005938|GO:0032153|GO:0034613|GO:0005886|GO:0005739|GO:0032154|GO:0008017|GO:…	plasma membrane|mitochondrion|cleavage furrow|microtubule binding|positive regulation of imaginal disc growth|microtubule cytoskeleton|mitotic cytokinesis|cellularization|protein homodimerization activity|GTP binding|cilium assembly|ubiquitin protein ligase binding|apical plasma membrane|apoptotic process|actin binding|cytoskeleton-dependent cytokinesis|contractile ring|GTPase activity|septin rin…	peanut (pnut) encodes a protein that belongs to the septin family of polymerizing GTPases. Together with the products of Sep1 and Sep2, it forms the septin complex. It participates in cytokinesis and other processes that involve organization of the cell cortex. [Date last reviewed: 2019-03-14]	peanut	pnut	Involved in cytokinesis and possibly cellularization. Also acts as an enhancer of the sina gene, thus having a role in photoreceptor development.	Belongs to the TRAFAC class TrmE-Era-EngA-EngB-Septin-like GTPase superfamily. Septin GTPase family.	Interacts with hil.	-
FBgn0038272	310.465	-0.86316	0.137458	-6.27943	3.39817e-10	1.01012e-08	CG7265	protein_coding	GO:0005737|GO:0016740|GO:0017183|GO:0003674	cytoplasm|transferase activity|peptidyl-diphthamide biosynthetic process from peptidyl-histidine|molecular_function	Insufficient genetic data for FlyBase to solicit a summary. [Date last reviewed: 2016-06-30]	-	CG7265	-	-	-	-
FBgn0259950	25.103	2.89233	0.460905	6.27533	3.48901e-10	1.03512e-08	CG42460	protein_coding	GO:0004867|GO:0010951|GO:0030414|GO:0010466|GO:0004867|GO:0010951|GO:0030414|GO:0010466	serine-type endopeptidase inhibitor activity|negative regulation of endopeptidase activity|peptidase inhibitor activity|negative regulation of peptidase activity|serine-type endopeptidase inhibitor activity|negative regulation of endopeptidase activity|peptidase inhibitor activity|negative regulation of peptidase activity	-	-	CG42460	-	-	-	-
FBgn0035623	249.358	3.15554	0.503054	6.27277	3.54686e-10	1.05025e-08	mthl2	protein_coding	GO:0016021|GO:0005886|GO:0008340|GO:0007186|GO:0004930|GO:0004888|GO:0007166|GO:0042594|GO:0016020|GO:0007165	integral component of membrane|plasma membrane|determination of adult lifespan|G protein-coupled receptor signaling pathway|G protein-coupled receptor activity|transmembrane signaling receptor activity|cell surface receptor signaling pathway|response to starvation|membrane|signal transduction	-	methuselah-like 2	mthl2	-	Belongs to the G-protein coupled receptor 2 family. Mth subfamily.	-	-
FBgn0040308	1033.79	-0.735167	0.117233	-6.27099	3.58758e-10	1.06027e-08	Jafrac2	protein_coding	GO:0005783|GO:0055114|GO:0005829|GO:0005576|GO:0012505|GO:0005615|GO:0016491|GO:0016209|GO:0045454|GO:0042742|GO:0006979|GO:0070417|GO:0051920|GO:0042744|GO:2001269|GO:0097190|GO:0046427|GO:0008379|GO:0005515|GO:0004601|GO:0098869|GO:0005783|GO:0055114|GO:0005829|GO:0005576|GO:0012505|GO:0005615|GO:0016491|GO:0016209|GO:0045454|GO:0042742|GO:0006979|GO:0070417|GO:0051920|GO:0042744|GO:2001269|GO:…	endoplasmic reticulum|oxidation-reduction process|cytosol|extracellular region|endomembrane system|extracellular space|oxidoreductase activity|antioxidant activity|cell redox homeostasis|defense response to bacterium|response to oxidative stress|cellular response to cold|peroxiredoxin activity|hydrogen peroxide catabolic process|positive regulation of cysteine-type endopeptidase activity involved…	Thioredoxin peroxidase 2 (Jafrac2) encodes an atypical 2-Cys peroxiredoxin that regulates hydrogen peroxide levels and participates in the formation of disulfide bonds during oxidative protein folding. [Date last reviewed: 2019-03-21]	Thioredoxin peroxidase 2	Jafrac2	-	-	-	-
FBgn0038921	2099.84	-0.782311	0.124783	-6.26936	3.62544e-10	1.0694e-08	CG6332	protein_coding			Insufficient genetic data for FlyBase to solicit a summary. [Date last reviewed: 2016-06-30]	Testicular haploid expressed gene	Theg	-	-	-	-
FBgn0031248	451.999	1.2429	0.198353	6.2661	3.70191e-10	1.08987e-08	CG11912	protein_coding	GO:0006508|GO:0004252|GO:0016787|GO:0008233|GO:0008236	proteolysis|serine-type endopeptidase activity|hydrolase activity|peptidase activity|serine-type peptidase activity	Insufficient genetic data for FlyBase to solicit a summary. [Date last reviewed: 2016-06-30]	-	CG11912	-	-	-	-
FBgn0263831	39.3947	-2.08823	0.333434	-6.26279	3.78144e-10	1.11115e-08	Gen	protein_coding	GO:0003677|GO:0005634|GO:0046872|GO:0005737|GO:0035312|GO:0003824|GO:0006281|GO:0000724|GO:0008821|GO:0004519|GO:0004520|GO:0000737|GO:0008310|GO:0000400|GO:0017108|GO:0004518|GO:0006302|GO:0048256|GO:0000738|GO:0008311|GO:0016787|GO:0006974|GO:0004527	DNA binding|nucleus|metal ion binding|cytoplasm|5'-3' exodeoxyribonuclease activity|catalytic activity|DNA repair|double-strand break repair via homologous recombination|crossover junction endodeoxyribonuclease activity|endonuclease activity|endodeoxyribonuclease activity|DNA catabolic process, endonucleolytic|single-stranded DNA 3'-5' exodeoxyribonuclease activity|four-way junction DNA binding|5…	XPG-like endonuclease (Gen) encodes a nuclease that cuts Holliday junctions, flaps, and replication forks during DNA and replication fork repair. [Date last reviewed: 2019-03-07]	XPG-like endonuclease	Gen	Endonuclease which cleaves flap structures at the junction between single-stranded DNA and double-stranded DNA. Specific for 5'-overhanging flap structures in which the 5'-upstream of the flap is completely double-stranded. Prefers the blocked-flap structures similar to those occurring at replication forks, in which the 5' single-strand overhang of the flap is double-stranded. Also possesses weak…	Belongs to the XPG/RAD2 endonuclease family. GEN subfamily.	-	-
FBgn0040069	156.475	1.21886	0.194709	6.25989	3.85249e-10	1.12882e-08	vanin-like	protein_coding	GO:0016787|GO:0019898|GO:0016811|GO:0006807|GO:0016020|GO:0005886|GO:0008150|GO:0031225	hydrolase activity|extrinsic component of membrane|hydrolase activity, acting on carbon-nitrogen (but not peptide) bonds, in linear amides|nitrogen compound metabolic process|membrane|plasma membrane|biological_process|anchored component of membrane	Insufficient genetic data for FlyBase to solicit a summary. [Date last reviewed: 2016-06-30]	vanin-like	vanin-like	Probable hydrolase.	Belongs to the carbon-nitrogen hydrolase superfamily. BTD/VNN family.	-	-
FBgn0036705	150.552	-1.11682	0.178419	-6.25956	3.86063e-10	1.12882e-08	CG13723	protein_coding	GO:0016021|GO:0016020	integral component of membrane|membrane	Insufficient genetic data for FlyBase to solicit a summary. [Date last reviewed: 2016-06-30]	-	CG13723	-	-	-	-
FBgn0020493	659.428	0.82565	0.131905	6.25944	3.86362e-10	1.12882e-08	Dad	protein_coding	GO:0003677|GO:0005634|GO:0005737|GO:0016477|GO:0003700|GO:0007476|GO:0007179|GO:0006355|GO:0045886|GO:0007443|GO:0005667|GO:0030718|GO:0007488|GO:0031290|GO:0030514|GO:0035214|GO:0090254|GO:0070700|GO:0007448|GO:0016335|GO:0030617|GO:0060394|GO:0010991|GO:0048635|GO:0046872|GO:0005515|GO:0003677|GO:0005634|GO:0005737|GO:0016477|GO:0003700|GO:0007476|GO:0007179|GO:0006355|GO:0045886|GO:0007443|GO:…	DNA binding|nucleus|cytoplasm|cell migration|DNA-binding transcription factor activity|imaginal disc-derived wing morphogenesis|transforming growth factor beta receptor signaling pathway|regulation of transcription, DNA-templated|negative regulation of synaptic growth at neuromuscular junction|Malpighian tubule morphogenesis|transcription factor complex|germ-line stem cell population maintenance|…	Daughters against dpp (Dad) encodes the inhibitory SMAD in the BMP/Dpp pathway. It is involved in growth regulation and developmental patterning. [Date last reviewed: 2018-10-04]	Daughters against dpp	Dad	-	-	-	-
FBgn0030929	807.334	0.993333	0.158713	6.25866	3.88306e-10	1.13235e-08	CG15043	protein_coding			Insufficient genetic data for FlyBase to solicit a summary. [Date last reviewed: 2016-06-30]	-	CG15043	-	-	-	-
FBgn0033308	268.449	1.38381	0.22115	6.25731	3.91674e-10	1.14001e-08	CG8736	protein_coding	GO:0042302	structural constituent of cuticle	Insufficient genetic data for FlyBase to solicit a summary. [Date last reviewed: 2016-06-30]	-	CG8736	-	-	-	-
FBgn0262359	404.966	-0.788523	0.126129	-6.25173	4.05923e-10	1.17925e-08	CG43057	protein_coding	GO:0003674|GO:0008150|GO:0005575|GO:0003674|GO:0008150|GO:0005575	molecular_function|biological_process|cellular_component|molecular_function|biological_process|cellular_component	Insufficient genetic data for FlyBase to solicit a summary. [Date last reviewed: 2016-10-13]	-	CG43057	-	-	-	-
FBgn0000355	21.3722	3.43939	0.550197	6.2512	4.07317e-10	1.1807e-08	Cp15	protein_coding	GO:0005576|GO:0007275|GO:0042600	extracellular region|multicellular organism development|egg chorion	-	Chorion protein 15	Cp15	Chorion membrane (egg shell) protein; plays a role in protecting the egg from the environment.	Belongs to the chorion protein S15/S18 family.	-	-
FBgn0036780	178.336	-1.29368	0.206958	-6.25095	4.0796e-10	1.1807e-08	CG7330	protein_coding			Insufficient genetic data for FlyBase to solicit a summary. [Date last reviewed: 2016-06-30]	-	CG7330	-	-	-	-
FBgn0052702	205.469	1.07869	0.172586	6.25016	4.10038e-10	1.18448e-08	Cubn	protein_coding	GO:0005886|GO:0097206|GO:0015031|GO:0005509|GO:0097017|GO:0016020|GO:0046872	plasma membrane|nephrocyte filtration|protein transport|calcium ion binding|renal protein absorption|membrane|metal ion binding	Insufficient genetic data for FlyBase to solicit a summary. [Date last reviewed: 2016-06-30]	Cubilin	Cubn	Required in the nephrocyte for normal uptake of proteins and elimination of toxins, and for maintenance of endocytic trafficking structures. May function together with Amnionless.	-	-	-
FBgn0061197	11530.6	-0.602715	0.0964883	-6.24651	4.19721e-10	1.21018e-08	salto	protein_coding	GO:0003674|GO:0008150|GO:0005575|GO:0003674|GO:0008150|GO:0005575|GO:0003674|GO:0008150|GO:0005575|GO:0003674|GO:0008150|GO:0005575	molecular_function|biological_process|cellular_component|molecular_function|biological_process|cellular_component|molecular_function|biological_process|cellular_component|molecular_function|biological_process|cellular_component	Insufficient genetic data for FlyBase to solicit a summary. [Date last reviewed: 2016-06-30]	salto	salto	-	-	-	-
FBgn0035189	1084.08	-0.685185	0.109718	-6.24494	4.2396e-10	1.21311e-08	CG9119	protein_coding	GO:0005634|GO:0008270|GO:0016788|GO:0008150|GO:0005575|GO:0016787	nucleus|zinc ion binding|hydrolase activity, acting on ester bonds|biological_process|cellular_component|hydrolase activity	Insufficient genetic data for FlyBase to solicit a summary. [Date last reviewed: 2016-06-30]	-	CG9119	-	-	-	-
FBgn0030239	513.453	-0.868738	0.139115	-6.24476	4.24453e-10	1.21311e-08	CG17333	protein_coding	GO:0005975|GO:0017057|GO:0009051|GO:0006098|GO:0016787|GO:0005737|GO:0005575	carbohydrate metabolic process|6-phosphogluconolactonase activity|pentose-phosphate shunt, oxidative branch|pentose-phosphate shunt|hydrolase activity|cytoplasm|cellular_component	-	-	CG17333	Hydrolysis of 6-phosphogluconolactone to 6-phosphogluconate.	Belongs to the glucosamine/galactosamine-6-phosphate isomerase family. 6-phosphogluconolactonase subfamily.	-	Carbohydrate degradation; pentose phosphate pathway; D-ribulose 5-phosphate from D-glucose 6-phosphate (oxidative stage): step 2/3.
FBgn0002917	519.058	0.834754	0.133674	6.2447	4.24618e-10	1.21311e-08	na	protein_coding	GO:0016021|GO:0043025|GO:0055085|GO:0045475|GO:0008344|GO:0042752|GO:0016020|GO:0005261|GO:0043679|GO:0005216|GO:0035176|GO:0006811|GO:0050975|GO:0072347|GO:0048512|GO:0034220|GO:0098655|GO:0016021|GO:0043025|GO:0055085|GO:0045475|GO:0008344|GO:0042752|GO:0016020|GO:0005261|GO:0043679|GO:0005216|GO:0035176|GO:0006811|GO:0050975|GO:0072347|GO:0048512|GO:0034220|GO:0098655	integral component of membrane|neuronal cell body|transmembrane transport|locomotor rhythm|adult locomotory behavior|regulation of circadian rhythm|membrane|cation channel activity|axon terminus|ion channel activity|social behavior|ion transport|sensory perception of touch|response to anesthetic|circadian behavior|ion transmembrane transport|cation transmembrane transport|integral component of me…	narrow abdomen (na) encodes an ion channel involved in circadian locomotor rhythms and touch perception. [Date last reviewed: 2019-09-26]	narrow abdomen	na	-	-	-	-
FBgn0038914	33.008	-2.61103	0.418139	-6.24441	4.25395e-10	1.21311e-08	fit	protein_coding	GO:0003674|GO:0008150|GO:0005575	molecular_function|biological_process|cellular_component	Insufficient genetic data for FlyBase to solicit a summary. [Date last reviewed: 2016-06-30]	female-specific independent of transformer	fit	-	-	-	-
FBgn0053105	19.0573	-7.69455	1.23223	-6.24438	4.25473e-10	1.21311e-08	p24-2	protein_coding	GO:0016021|GO:0005783|GO:0005789|GO:0005794|GO:0006886|GO:0006888|GO:0007030|GO:0005793|GO:0048193|GO:0038024|GO:0030134|GO:0048042|GO:0016020|GO:0007275|GO:0006897|GO:0016021|GO:0005783|GO:0005789|GO:0005794|GO:0006886|GO:0006888|GO:0007030|GO:0005793|GO:0048193|GO:0038024|GO:0030134|GO:0048042|GO:0016020|GO:0007275|GO:0006897	integral component of membrane|endoplasmic reticulum|endoplasmic reticulum membrane|Golgi apparatus|intracellular protein transport|endoplasmic reticulum to Golgi vesicle-mediated transport|Golgi organization|endoplasmic reticulum-Golgi intermediate compartment|Golgi vesicle transport|cargo receptor activity|COPII-coated ER to Golgi transport vesicle|regulation of post-mating oviposition|membrane…	p24-related-2 (p24-2) encodes a p24-transporter-type protein involved in post-mating oviposition. [Date last reviewed: 2019-07-11]	p24-related-2	p24-2	-	-	-	-
FBgn0260463	19.0573	-7.69455	1.23223	-6.24438	4.25473e-10	1.21311e-08	Unc-115b	protein_coding	GO:0046872|GO:0005654|GO:0051015|GO:0030032|GO:0015629|GO:0046872|GO:0005654|GO:0051015|GO:0030032|GO:0015629|GO:0046872|GO:0005654|GO:0051015|GO:0030032|GO:0015629|GO:0046872|GO:0005654|GO:0051015|GO:0030032|GO:0015629|GO:0046872|GO:0005654|GO:0051015|GO:0030032|GO:0015629|GO:0046872|GO:0005654|GO:0051015|GO:0030032|GO:0015629	metal ion binding|nucleoplasm|actin filament binding|lamellipodium assembly|actin cytoskeleton|metal ion binding|nucleoplasm|actin filament binding|lamellipodium assembly|actin cytoskeleton|metal ion binding|nucleoplasm|actin filament binding|lamellipodium assembly|actin cytoskeleton|metal ion binding|nucleoplasm|actin filament binding|lamellipodium assembly|actin cytoskeleton|metal ion binding|n…	Insufficient genetic data for FlyBase to solicit a summary. [Date last reviewed: 2016-06-30]	Uncoordinated 115b	Unc-115b	-	-	-	-
FBgn0031108	1228.46	-0.818565	0.131102	-6.24374	4.27223e-10	1.21585e-08	CG15459	protein_coding	GO:0005753|GO:0003674|GO:0008150	mitochondrial proton-transporting ATP synthase complex|molecular_function|biological_process	Insufficient genetic data for FlyBase to solicit a summary. [Date last reviewed: 2017-07-13]	-	CG15459	-	-	-	-
FBgn0029155	3860.55	-0.68983	0.110558	-6.23953	4.38886e-10	1.24673e-08	Men-b	protein_coding	GO:0046872|GO:0055114|GO:0005739|GO:0051287|GO:0006090|GO:0006108|GO:0004470|GO:0004471|GO:0004473|GO:0016491|GO:0046872|GO:0055114|GO:0005739|GO:0042593|GO:0051287|GO:0006090|GO:0006108|GO:0004470|GO:0004471|GO:0004473|GO:0016491|GO:0046872|GO:0055114|GO:0005739|GO:0051287|GO:0006090|GO:0006108|GO:0004470|GO:0004471|GO:0004473|GO:0016491	metal ion binding|oxidation-reduction process|mitochondrion|NAD binding|pyruvate metabolic process|malate metabolic process|malic enzyme activity|malate dehydrogenase (decarboxylating) (NAD+) activity|malate dehydrogenase (decarboxylating) (NADP+) activity|oxidoreductase activity|metal ion binding|oxidation-reduction process|mitochondrion|glucose homeostasis|NAD binding|pyruvate metabolic process…	-	Malic enzyme b	Men-b	-	-	-	-
FBgn0261574	648.948	1.03329	0.165613	6.23916	4.3993e-10	1.24739e-08	kug	protein_coding	GO:0016021|GO:0005886|GO:0007156|GO:0005509|GO:0016020|GO:0007155|GO:0016021|GO:0005886|GO:0007156|GO:0005509|GO:0016020|GO:0007155|GO:0044877|GO:0005886|GO:0050839|GO:0007156|GO:0005887|GO:0005509|GO:0048477|GO:0050829|GO:0016020|GO:0007155|GO:0007424|GO:0045089|GO:0005925|GO:0051491|GO:0009925|GO:0098609|GO:0016339|GO:0044331|GO:0007431|GO:0007442|GO:0007295|GO:0060269|GO:0031254|GO:0030950|GO:…	integral component of membrane|plasma membrane|homophilic cell adhesion via plasma membrane adhesion molecules|calcium ion binding|membrane|cell adhesion|integral component of membrane|plasma membrane|homophilic cell adhesion via plasma membrane adhesion molecules|calcium ion binding|membrane|cell adhesion|protein-containing complex binding|plasma membrane|cell adhesion molecule binding|homophili…	kugelei (kug) (also known as Fat2 or Fat-like) encodes a member of the cadherin superfamily of transmembrane proteins, which mediate cell-cell adhesion and/or cell-cell communication. It is related to the product of ft and its roles include control of planar cell polarity, collective cell migration and morphogenesis. [Date last reviewed: 2019-03-14]	kugelei	kug	Required for the planar polarity of actin filament orientation at the basal side of ovarian follicle cells (PubMed:19906848, PubMed:23369713). Required for proper egg chamber shape and elongation of the egg chamber during oogenesis (PubMed:19906848, PubMed:23369713). Required for the correct planar polarization of Rab10 within the basal follicle cell epithelium and is therefore indirectly involve…	-	-	-
FBgn0266891	33.1934	-2.28167	0.365871	-6.23627	4.48132e-10	1.2683e-08	lncRNA:CR45351	ncRNA			-	long non-coding RNA:CR45351	lncRNA:CR45351	-	-	-	-
FBgn0029659	2354.08	-0.69378	0.11127	-6.23512	4.51438e-10	1.27531e-08	CG16782	protein_coding	GO:0016021|GO:0016020	integral component of membrane|membrane	Insufficient genetic data for FlyBase to solicit a summary. [Date last reviewed: 2017-07-13]	-	CG16782	-	-	-	-
FBgn0032945	652.661	-0.749808	0.120318	-6.23187	4.60894e-10	1.29964e-08	CG8665	protein_coding	GO:0005737|GO:0055114|GO:0003824|GO:0016491|GO:0006730|GO:0009058|GO:0016620|GO:0004029|GO:0016742|GO:0016155|GO:0009258|GO:0016740	cytoplasm|oxidation-reduction process|catalytic activity|oxidoreductase activity|one-carbon metabolic process|biosynthetic process|oxidoreductase activity, acting on the aldehyde or oxo group of donors, NAD or NADP as acceptor|aldehyde dehydrogenase (NAD+) activity|hydroxymethyl-, formyl- and related transferase activity|formyltetrahydrofolate dehydrogenase activity|10-formyltetrahydrofolate cata…	Insufficient genetic data for FlyBase to solicit a summary. [Date last reviewed: 2016-06-30]	-	CG8665	-	-	-	-
FBgn0265297	19968.5	0.560649	0.0900051	6.22908	4.69173e-10	1.32056e-08	pAbp	protein_coding	GO:0005634|GO:0005737|GO:0071011|GO:0071013|GO:0000398|GO:0003729|GO:0005829|GO:0003723|GO:0003676|GO:0007283|GO:0048477|GO:0007268|GO:0048599|GO:0003730|GO:1901215|GO:0045727|GO:0007112|GO:1990904|GO:0008266|GO:0009953|GO:0007140|GO:0045314|GO:0008143|GO:0010494|GO:0007289|GO:0005515|GO:0045202|GO:0005634|GO:0005737|GO:0071011|GO:0071013|GO:0000398|GO:0003729|GO:0005829|GO:0003723|GO:0003676|GO:…	nucleus|cytoplasm|precatalytic spliceosome|catalytic step 2 spliceosome|mRNA splicing, via spliceosome|mRNA binding|cytosol|RNA binding|nucleic acid binding|spermatogenesis|oogenesis|chemical synaptic transmission|oocyte development|mRNA 3'-UTR binding|negative regulation of neuron death|positive regulation of translation|male meiosis cytokinesis|ribonucleoprotein complex|poly(U) RNA binding|dors…	-	poly(A) binding protein	pAbp	Binds the poly(A) tail of mRNA (PubMed:2125288). Since it interacts with the cap-associating translation initiation factor eIF4G, it is likely that it functions by linking Atx2 to the cap-binding complex (PubMed:28388438). Forms a complex with tyf and Atx2 which functions in adult circadian pacemaker neurons to sustain circadian rhythms likely by switching between activator and repressor modes of…	Belongs to the polyadenylate-binding protein type-1 family.	Core component of the neuromuscular Atx2 complex, composed of at least Atx2, tyf, pAbp, Lsm12a (PubMed:28388438). Interacts with Atx2 (via PAM2 motif) (PubMed:28388438). Atx2 and pAbp form a subcomplex that can associate with the 5' cap of pre-mRNAs independently of tyf, Lsm12a or me31B (PubMed:28388438). Forms a ribonucleoprotein complex (RNP) containing at least me31B, eIF4E1, cup, tral and pAb…	-
FBgn0039796	1051.77	-0.766338	0.123089	-6.22591	4.78782e-10	1.34514e-08	CG12069	protein_coding	GO:0005524|GO:0006468|GO:0005952|GO:0004672|GO:0004674|GO:0004691|GO:0005634|GO:0000166|GO:0016301|GO:0016740|GO:0016310|GO:0010737|GO:0004679|GO:0005524|GO:0006468|GO:0005952|GO:0004672|GO:0004674|GO:0004691|GO:0005634|GO:0000166|GO:0016301|GO:0016740|GO:0016310|GO:0010737|GO:0004679	ATP binding|protein phosphorylation|cAMP-dependent protein kinase complex|protein kinase activity|protein serine/threonine kinase activity|cAMP-dependent protein kinase activity|nucleus|nucleotide binding|kinase activity|transferase activity|phosphorylation|protein kinase A signaling|AMP-activated protein kinase activity|ATP binding|protein phosphorylation|cAMP-dependent protein kinase complex|pr…	-	-	CG12069	-	-	-	-
FBgn0037819	703.063	-0.731929	0.117572	-6.22537	4.80412e-10	1.34726e-08	CG14688	protein_coding	GO:0048244	phytanoyl-CoA dioxygenase activity	Insufficient genetic data for FlyBase to solicit a summary. [Date last reviewed: 2016-06-30]	-	CG14688	-	-	-	-
FBgn0039476	30.8386	2.56992	0.412965	6.22309	4.87473e-10	1.36457e-08	CG6271	protein_coding	GO:0005615|GO:0016042|GO:0016298|GO:0052689|GO:0006629|GO:0008970|GO:0005575|GO:0016787|GO:0005576|GO:0004806	extracellular space|lipid catabolic process|lipase activity|carboxylic ester hydrolase activity|lipid metabolic process|phospholipase A1 activity|cellular_component|hydrolase activity|extracellular region|triglyceride lipase activity	Insufficient genetic data for FlyBase to solicit a summary. [Date last reviewed: 2016-06-30]	-	CG6271	-	-	-	-
FBgn0024836	207.108	1.26288	0.203051	6.21951	4.98724e-10	1.39352e-08	stan	protein_coding	GO:0016021|GO:0005886|GO:0050839|GO:0007156|GO:0005887|GO:0005509|GO:0048813|GO:0016319|GO:0007411|GO:0007186|GO:0004930|GO:0045773|GO:0001736|GO:0001738|GO:0042067|GO:1902669|GO:0070593|GO:0090175|GO:0016318|GO:0060071|GO:0007367|GO:0016358|GO:0016020|GO:0007155|GO:0035159|GO:0004888|GO:0007409|GO:0007166|GO:0098609|GO:0016339|GO:0051963|GO:0050770|GO:0007464|GO:0005911|GO:0048057|GO:0007165|GO:…	integral component of membrane|plasma membrane|cell adhesion molecule binding|homophilic cell adhesion via plasma membrane adhesion molecules|integral component of plasma membrane|calcium ion binding|dendrite morphogenesis|mushroom body development|axon guidance|G protein-coupled receptor signaling pathway|G protein-coupled receptor activity|positive regulation of axon extension|establishment of …	starry night (stan) encodes the seven-pass transmembrane cadherin that controls planar cell polarity, neuronal dendrite morphogenesis, and axon guidance. [Date last reviewed: 2019-03-14]	starry night	stan	Involved in the fz signaling pathway that controls wing tissue polarity. Also mediates homophilic cell adhesion. May play a role in initiating prehair morphogenesis. May play a critical role in tissue polarity and in formation of normal dendrite fields. During planar cell polarity, stabilizes asymmetric PCP domains together with ATP6AP2 (PubMed:23292348).	Belongs to the G-protein coupled receptor 2 family.	Interacts with ATP6AP2 (via N-terminus).	-
FBgn0025838	339.178	-0.888756	0.143018	-6.21428	5.15612e-10	1.4381e-08	CG2652	protein_coding	GO:0006355|GO:0000812|GO:0035267|GO:0006281|GO:0006974|GO:0005634|GO:0005737|GO:0006325	regulation of transcription, DNA-templated|Swr1 complex|NuA4 histone acetyltransferase complex|DNA repair|cellular response to DNA damage stimulus|nucleus|cytoplasm|chromatin organization	-	-	CG2652	-	-	-	-
FBgn0286723	28.7523	2.71817	0.4376	6.21154	5.24672e-10	1.46072e-08	hll	protein_coding	GO:0005524|GO:0005623|GO:0003824|GO:0070328|GO:0007498|GO:0006633|GO:0006631|GO:0004467|GO:0070050|GO:0045938|GO:0001676|GO:0015645|GO:0003996|GO:0102391|GO:0000166|GO:0016874|GO:0006629	ATP binding|cell|catalytic activity|triglyceride homeostasis|mesoderm development|fatty acid biosynthetic process|fatty acid metabolic process|long-chain fatty acid-CoA ligase activity|neuron cellular homeostasis|positive regulation of circadian sleep/wake cycle, sleep|long-chain fatty acid metabolic process|fatty acid ligase activity|acyl-CoA ligase activity|decanoate-CoA ligase activity|nucleot…
FBgn0085233	329.994	-0.845427	0.136152	-6.20941	5.31839e-10	1.47799e-08	CG34204	protein_coding	GO:0016021|GO:0016020|GO:0003674|GO:0008150|GO:0005575|GO:0016021|GO:0016020|GO:0003674|GO:0008150|GO:0005575	integral component of membrane|membrane|molecular_function|biological_process|cellular_component|integral component of membrane|membrane|molecular_function|biological_process|cellular_component	Insufficient genetic data for FlyBase to solicit a summary. [Date last reviewed: 2016-10-13]	-	CG34204	-	-	-	-
FBgn0263456	1491.39	0.819776	0.132031	6.20897	5.33346e-10	1.47951e-08	nwk	protein_coding	GO:0005737|GO:0030424|GO:0031594|GO:0045886|GO:0055037|GO:0008021|GO:0008582|GO:0042734|GO:0007274|GO:0030054|GO:0030833|GO:0043325|GO:0044803|GO:2000601|GO:0005543|GO:0001881|GO:0005546|GO:0016020|GO:0005886|GO:0045202|GO:0005515|GO:0031410|GO:0008289|GO:0005768|GO:0042995|GO:0012505|GO:0005737|GO:0005543|GO:0005515|GO:0007274|GO:0031594|GO:0008582|GO:0045886|GO:0055037|GO:0030833|GO:0001881|GO:…	cytoplasm|axon|neuromuscular junction|negative regulation of synaptic growth at neuromuscular junction|recycling endosome|synaptic vesicle|regulation of synaptic growth at neuromuscular junction|presynaptic membrane|neuromuscular synaptic transmission|cell junction|regulation of actin filament polymerization|phosphatidylinositol-3,4-bisphosphate binding|multi-organism membrane organization|positi…	nervous wreck (nwk) encodes a membrane- and actin cytoskeleton-remodeling protein that localizes to presynaptic periactive zones. It regulates the traffic of synaptic vesicles and synaptic growth-regulating endosomal cargoes such as BMP receptors. [Date last reviewed: 2019-05-16]	nervous wreck	nwk	Adapter protein that provides a link between vesicular membrane traffic and the actin assembly machinery. Acts together with Cdc42 to stimulate actin nucleation mediated by WASp and the ARP2/3 complex (PubMed:18701694, PubMed:27601635). Binds to membranes enriched in phosphatidylinositol 4,5-bisphosphate and causes local membrane deformation (PubMed:23761074, PubMed:26686642). Required for normal…	-	Homodimer (Probable) (PubMed:27601635). Interacts (via SH3 domain 1) with WASp (PubMed:14980202, PubMed:18701694, PubMed:27601635). Interacts (via SH3 domain 1) with shi/dynamin (PubMed:18701694, PubMed:18498733). Interacts (via SH3 domain 2) with Dap160 (PubMed:18701694, PubMed:18498733, PubMed:26686642). Interacts (via F-BAR domain) with SH3PX1 (PubMed:26567222). Interacts (via SH3 domain 2) wi…	-
FBgn0029828	1279.94	-0.725171	0.116803	-6.20851	5.34882e-10	1.48109e-08	CG6067	protein_coding	GO:0016021|GO:0006508|GO:0004252|GO:0016787|GO:0016020	integral component of membrane|proteolysis|serine-type endopeptidase activity|hydrolase activity|membrane	Insufficient genetic data for FlyBase to solicit a summary. [Date last reviewed: 2016-06-30]	-	CG6067	-	-	-	-
FBgn0003984	204.814	1.05421	0.169947	6.20314	5.53479e-10	1.52983e-08	vn	protein_coding	GO:0007399|GO:0005102|GO:0005576|GO:0035556|GO:0007494|GO:0005615|GO:0007476|GO:0007399|GO:0007422|GO:0005154|GO:0008083|GO:0008586|GO:0048018|GO:0030031|GO:0007479|GO:1903688|GO:0007420|GO:2000736|GO:0008355|GO:0008284|GO:0007482|GO:0008201|GO:0005102|GO:0070374|GO:0007173|GO:0035310|GO:0007477|GO:0007424|GO:0007275|GO:0005515|GO:0048513	nervous system development|signaling receptor binding|extracellular region|intracellular signal transduction|midgut development|extracellular space|imaginal disc-derived wing morphogenesis|nervous system development|peripheral nervous system development|epidermal growth factor receptor binding|growth factor activity|imaginal disc-derived wing vein morphogenesis|receptor ligand activity|cell proje…	vein (vn) encodes a secreted neuregulin-like EGFR ligand. It has weaker intrinsic activity, and a lower receptor affinity, than the TGFalpha-like ligand encoded by spi. It has roles in growth and patterning of tissues including muscle, midgut, ovary, trachea, glia, eye, leg, and wing. [Date last reviewed: 2019-03-21]	vein	vn	Ligand for the EGF receptor. Seems to play a role in the global proliferation of wing disc cells and the larval patterning. Shows a strong synergistic genetic interaction with spi, suggesting a molecular interdependence. Required for the development of interveins cells.	-	-	-
FBgn0262845	285.222	-0.963519	0.155634	-6.19093	5.98092e-10	1.65018e-08	CG43209	protein_coding	GO:0003674|GO:0008150|GO:0005575	molecular_function|biological_process|cellular_component	Insufficient genetic data for FlyBase to solicit a summary. [Date last reviewed: 2016-10-13]	-	CG43209	-	-	-	-
FBgn0035779	874.67	-0.744144	0.120213	-6.19021	6.0085e-10	1.65481e-08	CG8562	protein_coding	GO:0006508|GO:0008270|GO:0005615|GO:0004181|GO:0004180|GO:0016787|GO:0046872|GO:0008233|GO:0008237	proteolysis|zinc ion binding|extracellular space|metallocarboxypeptidase activity|carboxypeptidase activity|hydrolase activity|metal ion binding|peptidase activity|metallopeptidase activity	Insufficient genetic data for FlyBase to solicit a summary. [Date last reviewed: 2016-06-30]	-	CG8562	-	-	-	-
FBgn0031897	1846.83	0.648726	0.104852	6.18707	6.12942e-10	1.6851e-08	CG13784	protein_coding	GO:0016021|GO:0005829|GO:0005768|GO:0005802|GO:0042147|GO:0045332|GO:0016020|GO:0016021|GO:0005829|GO:0005768|GO:0005802|GO:0042147|GO:0045332|GO:0016020|GO:0016021|GO:0005829|GO:0005768|GO:0005802|GO:0042147|GO:0045332|GO:0016020|GO:0016021|GO:0005829|GO:0005768|GO:0005802|GO:0042147|GO:0045332|GO:0016020|GO:0016021|GO:0005829|GO:0005768|GO:0005802|GO:0042147|GO:0045332|GO:0016020	integral component of membrane|cytosol|endosome|trans-Golgi network|retrograde transport, endosome to Golgi|phospholipid translocation|membrane|integral component of membrane|cytosol|endosome|trans-Golgi network|retrograde transport, endosome to Golgi|phospholipid translocation|membrane|integral component of membrane|cytosol|endosome|trans-Golgi network|retrograde transport, endosome to Golgi|pho…	Insufficient genetic data for FlyBase to solicit a summary. [Date last reviewed: 2017-07-13]	-	CG13784	-	-	-	-
FBgn0033954	11082.9	-0.704468	0.11389	-6.1855	6.19044e-10	1.69883e-08	CG12860	protein_coding			Insufficient genetic data for FlyBase to solicit a summary. [Date last reviewed: 2016-06-30]	-	CG12860	-	-	-	-
FBgn0040371	2729.84	-0.688044	0.111285	-6.1827	6.30142e-10	1.72621e-08	CG12470	protein_coding	GO:0003674|GO:0008150|GO:0005575	molecular_function|biological_process|cellular_component	Insufficient genetic data for FlyBase to solicit a summary. [Date last reviewed: 2016-06-30]	-	CG12470	-	-	-	-
FBgn0035789	19.7591	4.53122	0.733171	6.18031	6.39771e-10	1.74947e-08	mthl6	protein_coding	GO:0016021|GO:0005886|GO:0008340|GO:0007186|GO:0004930|GO:0004888|GO:0007166|GO:0042594|GO:0016020|GO:0007165	integral component of membrane|plasma membrane|determination of adult lifespan|G protein-coupled receptor signaling pathway|G protein-coupled receptor activity|transmembrane signaling receptor activity|cell surface receptor signaling pathway|response to starvation|membrane|signal transduction	Insufficient genetic data for FlyBase to solicit a summary. [Date last reviewed: 2016-06-30]	methuselah-like 6	mthl6	-	Belongs to the G-protein coupled receptor 2 family. Mth subfamily.	-	-
FBgn0035477	177.622	1.06658	0.172626	6.17856	6.46909e-10	1.76584e-08	CG14982	protein_coding			Insufficient genetic data for FlyBase to solicit a summary. [Date last reviewed: 2016-10-13]	-	CG14982	-	-	-	-
FBgn0027584	772.743	3.65941	0.592797	6.17313	6.69506e-10	1.82429e-08	CG4757	protein_coding	GO:0005615|GO:0052689|GO:0008150|GO:0005575|GO:0016787|GO:0005615|GO:0052689|GO:0008150|GO:0005575|GO:0016787	extracellular space|carboxylic ester hydrolase activity|biological_process|cellular_component|hydrolase activity|extracellular space|carboxylic ester hydrolase activity|biological_process|cellular_component|hydrolase activity	Insufficient genetic data for FlyBase to solicit a summary. [Date last reviewed: 2016-06-30]	-	CG4757	-	-	-	-
FBgn0264599	30.7877	6.52718	1.05779	6.17056	6.80486e-10	1.85092e-08	asRNA:CR43948	ncRNA			-	antisense RNA:CR43948	asRNA:CR43948	-	-	-	-
FBgn0030283	1371.2	-0.780998	0.126628	-6.16764	6.9318e-10	1.88212e-08	CG15198	protein_coding			Insufficient genetic data for FlyBase to solicit a summary. [Date last reviewed: 2016-06-30]	-	CG15198	-	-	-	-
FBgn0035315	17.7909	-7.5974	1.23295	-6.16197	7.18435e-10	1.94725e-08	CG8960	protein_coding			Insufficient genetic data for FlyBase to solicit a summary. [Date last reviewed: 2016-06-30]	-	CG8960	-	-	-	-
FBgn0038445	703.006	-0.788166	0.127931	-6.16086	7.235e-10	1.95753e-08	CG14891	protein_coding	GO:0003676|GO:0016567|GO:0006511|GO:0019005|GO:0031146|GO:0030513|GO:0000086|GO:0003674|GO:0008150|GO:0005575	nucleic acid binding|protein ubiquitination|ubiquitin-dependent protein catabolic process|SCF ubiquitin ligase complex|SCF-dependent proteasomal ubiquitin-dependent protein catabolic process|positive regulation of BMP signaling pathway|G2/M transition of mitotic cell cycle|molecular_function|biological_process|cellular_component	Insufficient genetic data for FlyBase to solicit a summary. [Date last reviewed: 2016-06-30]	-	CG14891	-	-	-	-
FBgn0262883	23.519	2.98698	0.485425	6.15333	7.58732e-10	2.04924e-08	lncRNA:CR43238	ncRNA			-	long non-coding RNA:CR43238	lncRNA:CR43238	-	-	-	-
FBgn0052660	226.493	-0.95905	0.155873	-6.15277	7.61389e-10	2.05281e-08	lncRNA:CR32660	ncRNA			-	long non-coding RNA:CR32660	lncRNA:CR32660	-	-	-	-
FBgn0034546	1557.05	-0.717312	0.116595	-6.15216	7.64368e-10	2.05724e-08	CG13442	protein_coding	GO:0016021|GO:0008270|GO:0004842|GO:0000209|GO:0005764|GO:0005768|GO:0016020|GO:0016567|GO:0061630	integral component of membrane|zinc ion binding|ubiquitin-protein transferase activity|protein polyubiquitination|lysosome|endosome|membrane|protein ubiquitination|ubiquitin protein ligase activity	-	-	CG13442	-	-	-	-
FBgn0029952	818.579	-0.714589	0.116205	-6.14938	7.7784e-10	2.08983e-08	CG12689	protein_coding			Insufficient genetic data for FlyBase to solicit a summary. [Date last reviewed: 2016-06-30]	-	CG12689	-	-	-	-
FBgn0033820	6949.04	-0.655144	0.106869	-6.13036	8.76821e-10	2.35165e-08	CG4716	protein_coding	GO:0004486|GO:0016491|GO:0055114|GO:0004487|GO:0004486|GO:0016491|GO:0055114|GO:0004487|GO:0004486|GO:0004487|GO:0016491|GO:0055114	methylenetetrahydrofolate dehydrogenase [NAD(P)+] activity|oxidoreductase activity|oxidation-reduction process|methylenetetrahydrofolate dehydrogenase (NAD+) activity|methylenetetrahydrofolate dehydrogenase [NAD(P)+] activity|oxidoreductase activity|oxidation-reduction process|methylenetetrahydrofolate dehydrogenase (NAD+) activity|methylenetetrahydrofolate dehydrogenase [NAD(P)+] activity|methyl…	Insufficient genetic data for FlyBase to solicit a summary. [Date last reviewed: 2016-06-30]	-	CG4716	-	-	-	-
FBgn0037164	253.411	-0.923314	0.150776	-6.12373	9.14094e-10	2.44735e-08	CG11438	protein_coding	GO:0005887|GO:0090175|GO:0046839|GO:0042577|GO:0008195|GO:0016311|GO:0016791|GO:0006644|GO:0016020|GO:0016021|GO:0016787|GO:0007165|GO:0005887|GO:0090175|GO:0046839|GO:0042577|GO:0008195|GO:0016311|GO:0016791|GO:0006644|GO:0016020|GO:0016021|GO:0016787|GO:0007165	integral component of plasma membrane|regulation of establishment of planar polarity|phospholipid dephosphorylation|lipid phosphatase activity|phosphatidate phosphatase activity|dephosphorylation|phosphatase activity|phospholipid metabolic process|membrane|integral component of membrane|hydrolase activity|signal transduction|integral component of plasma membrane|regulation of establishment of pla…	Insufficient genetic data for FlyBase to solicit a summary. [Date last reviewed: 2016-06-30]	-	CG11438	-	-	-	-
FBgn0053965	84.2728	1.35796	0.221791	6.12272	9.19905e-10	2.45862e-08	CG33965	protein_coding	GO:1902936	phosphatidylinositol bisphosphate binding	-	-	CG33965	-	-	-	-
FBgn0003149	23785.4	0.918861	0.150161	6.11916	9.40674e-10	2.50977e-08	Prm	protein_coding	GO:0007498|GO:0003774|GO:0030239|GO:0016459|GO:0005863|GO:0005737|GO:0005856|GO:0031032|GO:0030016|GO:0032982|GO:0007498|GO:0003774|GO:0030239|GO:0016459|GO:0005863|GO:0005737|GO:0005856|GO:0031032|GO:0030016|GO:0032982|GO:0007498|GO:0003774|GO:0031430|GO:0030239|GO:0016459|GO:0005863|GO:0005737|GO:0005856|GO:0031032|GO:0030016|GO:0032982|GO:0007498|GO:0003774|GO:0031430|GO:0030239|GO:0016459|GO:…	mesoderm development|motor activity|myofibril assembly|myosin complex|striated muscle myosin thick filament|cytoplasm|cytoskeleton|actomyosin structure organization|myofibril|myosin filament|mesoderm development|motor activity|myofibril assembly|myosin complex|striated muscle myosin thick filament|cytoplasm|cytoskeleton|actomyosin structure organization|myofibril|myosin filament|mesoderm developm…	Paramyosin (Prm) encodes a muscle protein found only in invertebrates. It dimerizes into a coiled-coil that occupies the interior of the thick filament. Its role is thought to be structural, although it can be phosphorylated and this is important for muscle function. [Date last reviewed: 2019-03-14]	Paramyosin	Prm	Paramyosin is a major structural component of many thick filaments isolated from invertebrate muscles.	Belongs to the paramyosin family.	Heterodimer of two isoforms.	-
FBgn0036752	572.217	0.784927	0.128297	6.11803	9.47364e-10	2.52324e-08	Adgf-A	protein_coding	GO:0004000|GO:0005615|GO:0035167|GO:0006154|GO:0008083|GO:0046103|GO:0008284|GO:0042386|GO:0006109|GO:0043617|GO:0019239|GO:0016787|GO:0005576|GO:0004000|GO:0005615|GO:0035167|GO:0006154|GO:0008083|GO:0046103|GO:0008284|GO:0042386|GO:0006109|GO:0043617|GO:0019239|GO:0016787|GO:0005576	adenosine deaminase activity|extracellular space|larval lymph gland hemopoiesis|adenosine catabolic process|growth factor activity|inosine biosynthetic process|positive regulation of cell population proliferation|hemocyte differentiation|regulation of carbohydrate metabolic process|cellular response to sucrose starvation|deaminase activity|hydrolase activity|extracellular region|adenosine deamina…	Adenosine deaminase-related growth factor A (Adgf-A) encodes an extracellular deaminase that regulates the level of extracellular adenosine by converting adenosine to inosine. This activity is important for regulation of systemic metabolism, especially during stress and infection. [Date last reviewed: 2019-03-07]	Adenosine deaminase-related growth factor A	Adgf-A	-	-	-	-
FBgn0267347	282.372	-0.894412	0.14623	-6.11648	9.56676e-10	2.54363e-08	squ	protein_coding	GO:0048477|GO:0046843|GO:0043186|GO:0031047|GO:0048477|GO:0046843|GO:0043186|GO:0031047|GO:0048477|GO:0046843|GO:0043186|GO:0031047	oogenesis|dorsal appendage formation|P granule|gene silencing by RNA|oogenesis|dorsal appendage formation|P granule|gene silencing by RNA|oogenesis|dorsal appendage formation|P granule|gene silencing by RNA	squash (squ) encodes a protein acting in the piRNA pathway that responds to transposase activity in the germline. [Date last reviewed: 2019-03-14]	squash	squ	-	-	-	-
FBgn0036833	540.766	0.982093	0.16062	6.1144	9.69193e-10	2.57246e-08	CG3819	protein_coding	GO:0046872|GO:0003676|GO:0005739|GO:0005743|GO:0016787|GO:0006309|GO:0004521|GO:0004519|GO:0000014|GO:0004529|GO:0000737|GO:0005634|GO:0090502|GO:0004518|GO:0046872|GO:0003676|GO:0005739|GO:0005743|GO:0016787|GO:0006309|GO:0004521|GO:0004519|GO:0000014|GO:0004529|GO:0000737|GO:0005634|GO:0090502|GO:0004518	metal ion binding|nucleic acid binding|mitochondrion|mitochondrial inner membrane|hydrolase activity|apoptotic DNA fragmentation|endoribonuclease activity|endonuclease activity|single-stranded DNA endodeoxyribonuclease activity|exodeoxyribonuclease activity|DNA catabolic process, endonucleolytic|nucleus|RNA phosphodiester bond hydrolysis, endonucleolytic|nuclease activity|metal ion binding|nuclei…	Insufficient genetic data for FlyBase to solicit a summary. [Date last reviewed: 2016-06-30]	-	CG3819	-	-	-	-
FBgn0029858	838.408	-0.740493	0.121116	-6.11393	9.72095e-10	2.57572e-08	mldr	protein_coding	GO:0005739|GO:0090646|GO:0042645|GO:0008033|GO:0001682|GO:0004526|GO:0030678|GO:0016787|GO:0090502|GO:0090305|GO:0090501|GO:0004518|GO:0005515|GO:0005739|GO:0090646|GO:0042645|GO:0008033|GO:0001682|GO:0004526|GO:0030678|GO:0016787|GO:0090502|GO:0090305|GO:0090501|GO:0004518|GO:0005515	mitochondrion|mitochondrial tRNA processing|mitochondrial nucleoid|tRNA processing|tRNA 5'-leader removal|ribonuclease P activity|mitochondrial ribonuclease P complex|hydrolase activity|RNA phosphodiester bond hydrolysis, endonucleolytic|nucleic acid phosphodiester bond hydrolysis|RNA phosphodiester bond hydrolysis|nuclease activity|protein binding|mitochondrion|mitochondrial tRNA processing|mito…	mulder (mldr) encodes a protein involved in mitochondrial tRNA processing. [Date last reviewed: 2019-09-12]	mulder	mldr	-	-	-	-
FBgn0031432	170.354	-1.16306	0.19029	-6.11202	9.83778e-10	2.60219e-08	Cyp309a1	protein_coding	GO:0055114|GO:0005506|GO:0005789|GO:0020037|GO:0016705|GO:0004497|GO:0016020|GO:0046872|GO:0005783|GO:0016491|GO:0031090|GO:0043231|GO:0055114|GO:0005506|GO:0005789|GO:0020037|GO:0016705|GO:0004497|GO:0016020|GO:0046872|GO:0005783|GO:0016491|GO:0031090|GO:0043231	oxidation-reduction process|iron ion binding|endoplasmic reticulum membrane|heme binding|oxidoreductase activity, acting on paired donors, with incorporation or reduction of molecular oxygen|monooxygenase activity|membrane|metal ion binding|endoplasmic reticulum|oxidoreductase activity|organelle membrane|intracellular membrane-bounded organelle|oxidation-reduction process|iron ion binding|endopla…	Insufficient genetic data for FlyBase to solicit a summary. [Date last reviewed: 2016-06-30]	Cyp309a1	Cyp309a1	May be involved in the metabolism of insect hormones and in the breakdown of synthetic insecticides.	Belongs to the cytochrome P450 family.	-	-
FBgn0265269	1036.78	-0.684194	0.112019	-6.10782	1.01004e-09	2.66706e-08	CG15425	protein_coding	GO:0003674|GO:0008150|GO:0005575	molecular_function|biological_process|cellular_component	Insufficient genetic data for FlyBase to solicit a summary. [Date last reviewed: 2016-06-30]	-	CG15425	-	-	-	-
FBgn0035298	745.069	0.664093	0.108748	6.10674	1.01688e-09	2.68051e-08	SCOT	protein_coding	GO:0046952|GO:0016740|GO:0005739|GO:0008260|GO:0008410|GO:0005739|GO:0008260|GO:0046952|GO:0016740|GO:0008410|GO:0005759|GO:0008260|GO:0046952|GO:0016740|GO:0005739|GO:0008410|GO:0046950	ketone body catabolic process|transferase activity|mitochondrion|3-oxoacid CoA-transferase activity|CoA-transferase activity|mitochondrion|3-oxoacid CoA-transferase activity|ketone body catabolic process|transferase activity|CoA-transferase activity|mitochondrial matrix|3-oxoacid CoA-transferase activity|ketone body catabolic process|transferase activity|mitochondrion|CoA-transferase activity|cel…	-	Succinyl-CoA:3-ketoacid CoA transferase	SCOT	Key enzyme for ketone body catabolism (PubMed:24100554). Transfers the CoA moiety from succinate to acetoacetate (PubMed:24100554). Formation of the enzyme-CoA intermediate proceeds via an unstable anhydride species formed between the carboxylate groups of the enzyme and substrate (By similarity).	Belongs to the 3-oxoacid CoA-transferase family.	Homodimer.	Ketone metabolism; succinyl-CoA degradation; acetoacetyl-CoA from succinyl-CoA: step 1/1.
FBgn0002865	9292.46	-0.682803	0.111896	-6.10211	1.04681e-09	2.75468e-08	Mst98Ca	protein_coding	GO:0007286|GO:0036126|GO:0003674	spermatid development|sperm flagellum|molecular_function	Insufficient genetic data for FlyBase to solicit a summary. [Date last reviewed: 2016-06-30]	Male-specific RNA 98Ca	Mst98Ca	-	-	-	-
FBgn0063261	534.731	-0.786115	0.128877	-6.09973	1.0625e-09	2.79121e-08	CG31275	protein_coding	GO:0005737|GO:0005813|GO:0007018|GO:0005874|GO:0030286|GO:0045505|GO:0003774|GO:0042623|GO:0005868|GO:0005856|GO:0005515	cytoplasm|centrosome|microtubule-based movement|microtubule|dynein complex|dynein intermediate chain binding|motor activity|ATPase activity, coupled|cytoplasmic dynein complex|cytoskeleton|protein binding	Insufficient genetic data for FlyBase to solicit a summary. [Date last reviewed: 2016-06-30]	-	CG31275	-	-	-	-
FBgn0261835	1465.25	-0.690684	0.113312	-6.09544	1.09136e-09	2.86213e-08	lncRNA:CR42767	ncRNA			-	long non-coding RNA:CR42767	lncRNA:CR42767	-	-	-	-
FBgn0035398	133.137	1.26525	0.207588	6.095	1.0944e-09	2.8652e-08	Cht7	protein_coding	GO:0005737|GO:0005576|GO:0040003|GO:0005975|GO:0008061|GO:0042060|GO:0018990|GO:0006032|GO:0004568|GO:0004553|GO:0016787|GO:0008152|GO:0016798	cytoplasm|extracellular region|chitin-based cuticle development|carbohydrate metabolic process|chitin binding|wound healing|ecdysis, chitin-based cuticle|chitin catabolic process|chitinase activity|hydrolase activity, hydrolyzing O-glycosyl compounds|hydrolase activity|metabolic process|hydrolase activity, acting on glycosyl bonds	Chitinase 7 (Cht7) encodes an enzyme involved in cuticle development, ecdysis and wound healing. [Date last reviewed: 2019-07-11]	Chitinase 7	Cht7	-	-	-	-
FBgn0028669	897.261	-0.694727	0.114005	-6.09381	1.10253e-09	2.88158e-08	Vha100-3	protein_coding	GO:0016021|GO:0005886|GO:0016787|GO:0046961|GO:0015991|GO:0000220|GO:0015078|GO:1902600|GO:0007035|GO:0016471|GO:0051117|GO:0033179|GO:0016020|GO:0006811	integral component of membrane|plasma membrane|hydrolase activity|proton-transporting ATPase activity, rotational mechanism|GO_0015991|vacuolar proton-transporting V-type ATPase, V0 domain|proton transmembrane transporter activity|proton transmembrane transport|vacuolar acidification|vacuolar proton-transporting V-type ATPase complex|ATPase binding|proton-transporting V-type ATPase, V0 domain|mem…	Insufficient genetic data for FlyBase to solicit a summary. [Date last reviewed: 2016-06-30]	Vacuolar H[+] ATPase 100kD subunit 3	Vha100-3	-	-	-	-
FBgn0052364	59.9151	-1.78906	0.293702	-6.09141	1.11918e-09	2.92014e-08	tut	protein_coding	GO:0005737|GO:0003723|GO:0003676|GO:0017148|GO:0098730	cytoplasm|RNA binding|nucleic acid binding|negative regulation of translation|male germline stem cell symmetric division	tumorous testis (tut) encodes an RNA-binding protein that forms a complex with the products of bam and bgcn. It is required for the restrained mitotic amplification of germ cells during spermatogenesis. [Date last reviewed: 2019-03-14]	tumorous testis	tut	-	-	-	-
FBgn0043471	836.239	-0.668819	0.109811	-6.09064	1.12458e-09	2.92925e-08	kappaTry	protein_coding	GO:0006508|GO:0004252|GO:0008236|GO:0016787	proteolysis|serine-type endopeptidase activity|serine-type peptidase activity|hydrolase activity	Insufficient genetic data for FlyBase to solicit a summary. [Date last reviewed: 2016-06-30]	kappaTry	kappaTry	-	-	-	-
FBgn0264867	23.3113	-5.50811	0.904787	-6.08774	1.14519e-09	2.97788e-08	lncRNA:CR44058	ncRNA			-	long non-coding RNA:CR44058	lncRNA:CR44058	-	-	-	-
FBgn0065059	1150.68	0.814445	0.134024	6.07687	1.22551e-09	3.18136e-08	snoRNA:660	snoRNA			-	snoRNA:660	snoRNA:660	-	-	-	-
FBgn0038733	1012.18	-0.77857	0.12821	-6.07263	1.2583e-09	3.26097e-08	CG11407	protein_coding	GO:0003824|GO:0006633|GO:0015645|GO:0016405|GO:0016874|GO:0004467|GO:0001676|GO:0046949	catalytic activity|fatty acid biosynthetic process|fatty acid ligase activity|CoA-ligase activity|ligase activity|long-chain fatty acid-CoA ligase activity|long-chain fatty acid metabolic process|fatty-acyl-CoA biosynthetic process	Insufficient genetic data for FlyBase to solicit a summary. [Date last reviewed: 2016-06-30]	-	CG11407	-	-	-	-
FBgn0035718	249.886	0.906191	0.149237	6.07215	1.2621e-09	3.26531e-08	CG14820	protein_coding	GO:0006508|GO:0008270|GO:0005615|GO:0004181|GO:0004180|GO:0016787|GO:0046872|GO:0008233|GO:0008237	proteolysis|zinc ion binding|extracellular space|metallocarboxypeptidase activity|carboxypeptidase activity|hydrolase activity|metal ion binding|peptidase activity|metallopeptidase activity	Insufficient genetic data for FlyBase to solicit a summary. [Date last reviewed: 2016-06-30]	-	CG14820	-	-	-	-
FBgn0011239	528.951	-0.731068	0.120478	-6.06806	1.29467e-09	3.34396e-08	ms(2)35Ci	protein_coding	GO:0016021|GO:0048515|GO:0016020|GO:0003674|GO:0005575|GO:0016021|GO:0048515|GO:0016020|GO:0003674|GO:0005575	integral component of membrane|spermatid differentiation|membrane|molecular_function|cellular_component|integral component of membrane|spermatid differentiation|membrane|molecular_function|cellular_component	-	male sterile (2) 35Ci	ms(2)35Ci	-	-	-	-
FBgn0267660	16.9082	-7.52841	1.24098	-6.06652	1.30709e-09	3.37037e-08	lncRNA:CR45998	ncRNA			-	long non-coding RNA:CR45998	lncRNA:CR45998	-	-	-	-
FBgn0051099	689.186	-0.744402	0.122731	-6.06531	1.31698e-09	3.39017e-08	CG31099	protein_coding			Insufficient genetic data for FlyBase to solicit a summary. [Date last reviewed: 2016-10-13]	-	CG31099	-	-	-	-
FBgn0038697	1801.51	-0.66657	0.109967	-6.06154	1.34825e-09	3.46486e-08	CG3581	protein_coding	GO:0003674|GO:0005575	molecular_function|cellular_component	-	-	CG3581	-	-	-	-
FBgn0265732	16.4562	7.49672	1.23686	6.06107	1.35218e-09	3.46917e-08	lncRNA:CR44539	ncRNA			-	long non-coding RNA:CR44539	lncRNA:CR44539	-	-	-	-
FBgn0262839	160.611	-1.11225	0.183748	-6.05311	1.4208e-09	3.63914e-08	CG43203	protein_coding	GO:0003674|GO:0008150|GO:0005575	molecular_function|biological_process|cellular_component	Insufficient genetic data for FlyBase to solicit a summary. [Date last reviewed: 2016-10-13]	-	CG43203	-	-	-	-
FBgn0029752	3806.54	-0.724403	0.119736	-6.05002	1.44831e-09	3.70342e-08	TrxT	protein_coding	GO:0005623|GO:0004791|GO:0045454|GO:0006662|GO:0015035|GO:0047134|GO:0016491|GO:0055114|GO:0005623|GO:0004791|GO:0045454|GO:0006662|GO:0015035|GO:0047134|GO:0016491|GO:0055114|GO:0005634|GO:0005694|GO:0015036|GO:0006457|GO:0000806	cell|thioredoxin-disulfide reductase activity|cell redox homeostasis|glycerol ether metabolic process|protein disulfide oxidoreductase activity|protein-disulfide reductase activity|oxidoreductase activity|oxidation-reduction process|cell|thioredoxin-disulfide reductase activity|cell redox homeostasis|glycerol ether metabolic process|protein disulfide oxidoreductase activity|protein-disulfide redu…	-	Thioredoxin T	TrxT	Probably participates in various redox reactions through the reversible oxidation of its active center dithiol to a disulfide and catalyzes dithiol-disulfide exchange reactions. Its tissue specificity suggests a regulatory role in the germline.	Belongs to the thioredoxin family.	-	-
FBgn0050091	29.3689	-6.45213	1.06684	-6.04787	1.46769e-09	3.74676e-08	CG30091	protein_coding	GO:0006508|GO:0004252|GO:0016787	proteolysis|serine-type endopeptidase activity|hydrolase activity	-	-	CG30091	-	-	-	-
FBgn0034658	710.124	-0.815346	0.13486	-6.04589	1.4859e-09	3.78695e-08	Grx1t	protein_coding	GO:0005623|GO:0009055|GO:0004362|GO:0045454|GO:0034599|GO:0015035|GO:0016491|GO:0022900|GO:0055114|GO:0005737|GO:0098869	cell|electron transfer activity|glutathione-disulfide reductase activity|cell redox homeostasis|cellular response to oxidative stress|protein disulfide oxidoreductase activity|oxidoreductase activity|electron transport chain|oxidation-reduction process|cytoplasm|cellular oxidant detoxification	Insufficient genetic data for FlyBase to solicit a summary. [Date last reviewed: 2016-06-30]	Glutaredoxin 1, testis-specific	Grx1t	-	-	-	-
FBgn0031859	9072.99	-0.72925	0.120669	-6.04339	1.5091e-09	3.83971e-08	CG17377	protein_coding			Insufficient genetic data for FlyBase to solicit a summary. [Date last reviewed: 2016-06-30]	-	CG17377	-	-	-	-
FBgn0085241	1841.58	0.639958	0.105921	6.04182	1.52383e-09	3.87079e-08	CG34212	protein_coding	GO:0003674|GO:0008150|GO:0005575|GO:0003674|GO:0008150|GO:0005575	molecular_function|biological_process|cellular_component|molecular_function|biological_process|cellular_component	Insufficient genetic data for FlyBase to solicit a summary. [Date last reviewed: 2016-10-13]	-	CG34212	-	-	-	-
FBgn0037191	621.835	-0.743455	0.12312	-6.03844	1.55608e-09	3.94617e-08	CG14448	protein_coding			Insufficient genetic data for FlyBase to solicit a summary. [Date last reviewed: 2016-06-30]	-	CG14448	-	-	-	-
FBgn0010019	196957	0.557684	0.092376	6.03711	1.56902e-09	3.96777e-08	Cyp4g1	protein_coding	GO:0055114|GO:0005506|GO:0005789|GO:0020037|GO:0016705|GO:0004497|GO:0006723|GO:0071771|GO:0016020|GO:0046872|GO:0005783|GO:0016491|GO:0031090|GO:0043231	oxidation-reduction process|iron ion binding|endoplasmic reticulum membrane|heme binding|oxidoreductase activity, acting on paired donors, with incorporation or reduction of molecular oxygen|monooxygenase activity|cuticle hydrocarbon biosynthetic process|aldehyde decarbonylase activity|membrane|metal ion binding|endoplasmic reticulum|oxidoreductase activity|organelle membrane|intracellular membra…	Cytochrome P450-4g1 (Cyp4g1) encodes the terminal oxidative decarbonylase in cuticular hydrocarbon biosynthesis within oenocytes. [Date last reviewed: 2020-01-16]	Cytochrome P450-4g1	Cyp4g1	May be involved in the metabolism of insect hormones and in the breakdown of synthetic insecticides.	Belongs to the cytochrome P450 family.	-	-
FBgn0034898	344.606	-0.834296	0.138196	-6.03703	1.56976e-09	3.96777e-08	CG18128	protein_coding	GO:0005737|GO:0006139|GO:0003824|GO:0009116|GO:0004731|GO:0016740|GO:0005634|GO:0016757	cytoplasm|nucleobase-containing compound metabolic process|catalytic activity|nucleoside metabolic process|purine-nucleoside phosphorylase activity|transferase activity|nucleus|transferase activity, transferring glycosyl groups	Insufficient genetic data for FlyBase to solicit a summary. [Date last reviewed: 2016-06-30]	-	CG18128	-	-	-	-
FBgn0266144	394.798	-0.997862	0.165471	-6.03042	1.6353e-09	4.12262e-08	asRNA:CR44850	ncRNA			-	antisense RNA:CR44850	asRNA:CR44850	-	-	-	-
FBgn0050334	401.85	-0.894881	0.148402	-6.03012	1.63839e-09	4.12262e-08	CG30334	protein_coding	GO:0003674|GO:0008150|GO:0005575	molecular_function|biological_process|cellular_component	Insufficient genetic data for FlyBase to solicit a summary. [Date last reviewed: 2016-06-30]	-	CG30334	-	-	-	-
FBgn0259821	309.4	0.923394	0.153132	6.03005	1.63907e-09	4.12262e-08	CG42402	protein_coding	GO:0016021|GO:0030246|GO:0016020|GO:0016021|GO:0030246|GO:0016020|GO:0016021|GO:0030246|GO:0016020	integral component of membrane|carbohydrate binding|membrane|integral component of membrane|carbohydrate binding|membrane|integral component of membrane|carbohydrate binding|membrane	-	-	CG42402	-	-	-	-
FBgn0262624	76.449	1.43487	0.237991	6.02909	1.64885e-09	4.14043e-08	Tmhs	protein_coding	GO:0016021|GO:0007605|GO:0016020|GO:0005886|GO:0016021|GO:0007605|GO:0016020|GO:0005886	integral component of membrane|sensory perception of sound|membrane|plasma membrane|integral component of membrane|sensory perception of sound|membrane|plasma membrane	-	Tetraspan membrane protein in hair cell stereocilia	Tmhs	-	-	-	-
FBgn0085453	216.829	-0.97519	0.161761	-6.02859	1.65395e-09	4.14649e-08	Mthfs	protein_coding	GO:0046872|GO:0005524|GO:0005829|GO:0005739|GO:0035999|GO:0030272|GO:0009396|GO:0000166|GO:0016874|GO:0046872|GO:0005524|GO:0005829|GO:0005739|GO:0035999|GO:0030272|GO:0009396|GO:0000166|GO:0016874	metal ion binding|ATP binding|cytosol|mitochondrion|tetrahydrofolate interconversion|5-formyltetrahydrofolate cyclo-ligase activity|folic acid-containing compound biosynthetic process|nucleotide binding|ligase activity|metal ion binding|ATP binding|cytosol|mitochondrion|tetrahydrofolate interconversion|5-formyltetrahydrofolate cyclo-ligase activity|folic acid-containing compound biosynthetic proc…	Insufficient genetic data for FlyBase to solicit a summary. [Date last reviewed: 2016-06-30]	Methenyltetrahydrofolate synthetase	Mthfs	-	-	-	-
FBgn0261534	394.791	-0.995167	0.165185	-6.02456	1.69569e-09	4.24419e-08	l(2)34Fc	protein_coding	GO:0005576|GO:0045087|GO:0042742|GO:0050777|GO:0042832|GO:0002376|GO:0003674|GO:0005576|GO:0045087|GO:0042742|GO:0050777|GO:0042832|GO:0002376|GO:0003674	extracellular region|innate immune response|defense response to bacterium|negative regulation of immune response|defense response to protozoan|immune system process|molecular_function|extracellular region|innate immune response|defense response to bacterium|negative regulation of immune response|defense response to protozoan|immune system process|molecular_function	-	lethal (2) 34Fc	l(2)34Fc	May have antimicrobial activity. A late response immune regulated gene that is negatively regulated by spz during the immune response.	Belongs to the insect defense protein family.	-	-
FBgn0038652	1514.16	0.779475	0.129505	6.01889	1.75615e-09	4.38832e-08	CG7720	protein_coding	GO:0016021|GO:0055085|GO:0016020|GO:0022857|GO:0015293|GO:0006814|GO:0016021|GO:0055085|GO:0016020|GO:0022857|GO:0015293|GO:0006814|GO:0016021|GO:0055085|GO:0016020|GO:0022857|GO:0015293|GO:0006814|GO:0016021|GO:0055085|GO:0016020|GO:0022857|GO:0015293|GO:0006814|GO:0016021|GO:0055085|GO:0016020|GO:0022857|GO:0015293|GO:0006814|GO:0016021|GO:0055085|GO:0016020|GO:0022857|GO:0015293|GO:0006814	integral component of membrane|transmembrane transport|membrane|transmembrane transporter activity|symporter activity|sodium ion transport|integral component of membrane|transmembrane transport|membrane|transmembrane transporter activity|symporter activity|sodium ion transport|integral component of membrane|transmembrane transport|membrane|transmembrane transporter activity|symporter activity|sod…	-	-	CG7720	-	-	-	-
FBgn0036706	385.309	-0.814623	0.13535	-6.01863	1.75898e-09	4.38832e-08	ND-24L	protein_coding	GO:0046872|GO:0055114|GO:0051537|GO:0016491|GO:0005747|GO:0006120|GO:0003954|GO:0008137|GO:0051536	metal ion binding|oxidation-reduction process|2 iron, 2 sulfur cluster binding|oxidoreductase activity|mitochondrial respiratory chain complex I|mitochondrial electron transport, NADH to ubiquinone|NADH dehydrogenase activity|NADH dehydrogenase (ubiquinone) activity|iron-sulfur cluster binding	Insufficient genetic data for FlyBase to solicit a summary. [Date last reviewed: 2016-06-30]	NADH dehydrogenase (ubiquinone) 24 kDa subunit-like	ND-24L	-	-	-	-
FBgn0054040	665.12	-2.15313	0.357842	-6.017	1.77682e-09	4.42564e-08	CG34040	protein_coding	GO:0003674|GO:0008150|GO:0005575	molecular_function|biological_process|cellular_component	Insufficient genetic data for FlyBase to solicit a summary. [Date last reviewed: 2016-06-30]	-	CG34040	-	-	-	-
FBgn0265876	28.3349	-6.3929	1.06257	-6.01648	1.78253e-09	4.43268e-08	lncRNA:CR44665	ncRNA			-	long non-coding RNA:CR44665	lncRNA:CR44665	-	-	-	-
FBgn0261588	500.59	0.75216	0.125081	6.01337	1.81708e-09	4.51129e-08	pdm3	protein_coding	GO:0003677|GO:0005634|GO:0003700|GO:0007411|GO:0006355|GO:0007409|GO:0007608|GO:0007412|GO:0045944|GO:0001228|GO:0030154|GO:0003677|GO:0005634|GO:0003700|GO:0007411|GO:0006355|GO:0007409|GO:0007608|GO:0007412|GO:0003677|GO:0005634|GO:0003700|GO:0007411|GO:0006355|GO:0007409|GO:0007608|GO:0007412|GO:0003677|GO:0005634|GO:0003700|GO:0007411|GO:0006355|GO:0007409|GO:0007608|GO:0007412	DNA binding|nucleus|DNA-binding transcription factor activity|axon guidance|regulation of transcription, DNA-templated|axonogenesis|sensory perception of smell|axon target recognition|positive regulation of transcription by RNA polymerase II|DNA-binding transcription activator activity, RNA polymerase II-specific|cell differentiation|DNA binding|nucleus|DNA-binding transcription factor activity|a…	pou domain motif 3 (pdm3) encodes a POU domain transcription factor that acts in odor receptor gene expression and axon targeting of olfactory neurons. [Date last reviewed: 2019-03-14]	pou domain motif 3	pdm3	-	-	-	-
FBgn0032494	3750.33	-0.780131	0.129767	-6.01177	1.83504e-09	4.54853e-08	CG5945	protein_coding	GO:0005615|GO:0005615	extracellular space|extracellular space	Insufficient genetic data for FlyBase to solicit a summary. [Date last reviewed: 2016-06-30]	-	CG5945	-	-	-	-
FBgn0036224	356.351	-0.882479	0.1468	-6.01144	1.83877e-09	4.54924e-08	Rpt4R	protein_coding	GO:0005737|GO:0005524|GO:0016887|GO:0016787|GO:0043161|GO:0030433|GO:0008540|GO:0030163|GO:0045899|GO:0031597|GO:0000166|GO:0000502|GO:0005737|GO:0005524|GO:0016887|GO:0016787|GO:0043161|GO:0030433|GO:0008540|GO:0030163|GO:0045899|GO:0031597|GO:0000166|GO:0000502	cytoplasm|ATP binding|ATPase activity|hydrolase activity|proteasome-mediated ubiquitin-dependent protein catabolic process|ubiquitin-dependent ERAD pathway|proteasome regulatory particle, base subcomplex|protein catabolic process|positive regulation of RNA polymerase II transcriptional preinitiation complex assembly|cytosolic proteasome complex|nucleotide binding|proteasome complex|cytoplasm|ATP …	Insufficient genetic data for FlyBase to solicit a summary. [Date last reviewed: 2016-06-30]	Regulatory particle triple-A ATPase 4-related	Rpt4R	-	-	-	-
FBgn0035915	25838.1	-0.656564	0.109223	-6.01123	1.84124e-09	4.54924e-08	S-Lap1	protein_coding	GO:0005737|GO:0006508|GO:0016319|GO:0004177|GO:0008235|GO:0030145|GO:0019538|GO:0016787|GO:0008233|GO:0016008	cytoplasm|proteolysis|mushroom body development|aminopeptidase activity|metalloexopeptidase activity|manganese ion binding|protein metabolic process|hydrolase activity|peptidase activity|major mitochondrial derivative	-	Sperm-Leucylaminopeptidase 1	S-Lap1	-	-	-	-
FBgn0003137	3952.15	1.92022	0.319473	6.01058	1.84857e-09	4.56001e-08	Ppn	protein_coding	GO:0005576|GO:0008233|GO:0030414|GO:0004867|GO:0007155|GO:0005886|GO:0010951|GO:0007411|GO:0010466|GO:0005576|GO:0008233|GO:0030414|GO:0004867|GO:0005576|GO:0008233|GO:0030414|GO:0004867|GO:0005576|GO:0005604|GO:0007275|GO:0008233|GO:0030414|GO:0004867|GO:0005201|GO:0030198|GO:0004222|GO:0010951|GO:0031012|GO:0006508|GO:0010466	extracellular region|peptidase activity|peptidase inhibitor activity|serine-type endopeptidase inhibitor activity|cell adhesion|plasma membrane|negative regulation of endopeptidase activity|axon guidance|negative regulation of peptidase activity|extracellular region|peptidase activity|peptidase inhibitor activity|serine-type endopeptidase inhibitor activity|extracellular region|peptidase activity…	-	Papilin	Ppn	Essential extracellular matrix (ECM) protein that influences cell rearrangements. May act by modulating metalloproteinases action during organogenesis. Able to non-competitively inhibit procollagen N-proteinase, an ADAMTS metalloproteinase.	Belongs to the papilin family.	Homooligomer; disulfide-linked.	-
FBgn0261675	528.991	1.20669	0.200791	6.00968	1.8589e-09	4.57814e-08	Npc1b	protein_coding	GO:0016021|GO:0005886|GO:0007417|GO:0007391|GO:0007422|GO:0030299|GO:0008203|GO:0016020|GO:0006869|GO:0006629|GO:0008202	integral component of membrane|plasma membrane|central nervous system development|dorsal closure|peripheral nervous system development|intestinal cholesterol absorption|cholesterol metabolic process|membrane|lipid transport|lipid metabolic process|steroid metabolic process	-	Niemann-Pick type C-1b	Npc1b	Important for cholesterol absorption at the midgut epithelium. Acts only in the early steps of sterol absorption, prior to Npc1a-dependent intracellular sterol trafficking.	Belongs to the patched family.	-	-
FBgn0040904	534.012	-0.781038	0.12997	-6.00939	1.86225e-09	4.57904e-08	CG15577	protein_coding			Insufficient genetic data for FlyBase to solicit a summary. [Date last reviewed: 2016-06-30]	-	CG15577	-	-	-	-
FBgn0034513	86.175	-1.35421	0.22548	-6.00591	1.90263e-09	4.67088e-08	CG13423	protein_coding	GO:0005737|GO:0006508|GO:0004197|GO:0009636|GO:0008234|GO:0043418|GO:0016787|GO:0004177|GO:0008233	cytoplasm|proteolysis|cysteine-type endopeptidase activity|response to toxic substance|cysteine-type peptidase activity|homocysteine catabolic process|hydrolase activity|aminopeptidase activity|peptidase activity	-	-	CG13423	-	-	-	-
FBgn0263219	315.902	1.03497	0.172335	6.00558	1.90646e-09	4.6728e-08	Dscam4	protein_coding	GO:0005886|GO:0030424|GO:0007156|GO:0005887|GO:0007411|GO:0070593|GO:0042802|GO:0007155|GO:0098632|GO:0016020|GO:0016021|GO:0005515|GO:0005886|GO:0030424|GO:0007156|GO:0005887|GO:0007411|GO:0070593|GO:0042802|GO:0007155|GO:0098632|GO:0016020|GO:0016021|GO:0005515|GO:0005886|GO:0030424|GO:0007156|GO:0005887|GO:0007411|GO:0070593|GO:0042802|GO:0007155|GO:0098632|GO:0016020|GO:0016021|GO:0005515|GO:…	plasma membrane|axon|homophilic cell adhesion via plasma membrane adhesion molecules|integral component of plasma membrane|axon guidance|dendrite self-avoidance|identical protein binding|cell adhesion|cell-cell adhesion mediator activity|membrane|integral component of membrane|protein binding|plasma membrane|axon|homophilic cell adhesion via plasma membrane adhesion molecules|integral component o…	Down syndrome cell adhesion molecule 4 (Dscam4) one of four Dscam paralogs in the D. melanogaster genome. It encodes a homophilic cell adhesion molecule that regulates interactions between dendrites and axons in the visual system. [Date last reviewed: 2019-05-16]	Down syndrome cell adhesion molecule 4	Dscam4	-	-	-	-
FBgn0001125	3524.34	-0.615048	0.102447	-6.00359	1.92999e-09	4.72294e-08	Got2	protein_coding	GO:0005739|GO:0003824|GO:0005759|GO:0030170|GO:0009058|GO:0006520|GO:0007416|GO:0006537|GO:0004069|GO:0006531|GO:0045213|GO:0008483|GO:0006533|GO:0016740|GO:0005739|GO:0003824|GO:0005759|GO:0030170|GO:0009058|GO:0006520|GO:0007416|GO:0006537|GO:0004069|GO:0006531|GO:0045213|GO:0008483|GO:0006533|GO:0016740	mitochondrion|catalytic activity|mitochondrial matrix|pyridoxal phosphate binding|biosynthetic process|cellular amino acid metabolic process|synapse assembly|glutamate biosynthetic process|L-aspartate:2-oxoglutarate aminotransferase activity|aspartate metabolic process|neurotransmitter receptor metabolic process|transaminase activity|aspartate catabolic process|transferase activity|mitochondrion|…	Glutamate oxaloacetate transaminase 2 (Got2) encodes an L-aspartate:2-oxoglutarate aminotransferase involved in glutamate biosynthesis, which in turn regulates postsynaptic receptor field size. [Date last reviewed: 2019-09-12]	Glutamate oxaloacetate transaminase 2	Got2	-	-	-	-
FBgn0037996	53.5014	1.9438	0.324414	5.99174	2.07612e-09	5.07247e-08	CG4830	protein_coding	GO:0003824|GO:0006633|GO:0015645|GO:0016405|GO:0016874|GO:0004467|GO:0001676|GO:0046949	catalytic activity|fatty acid biosynthetic process|fatty acid ligase activity|CoA-ligase activity|ligase activity|long-chain fatty acid-CoA ligase activity|long-chain fatty acid metabolic process|fatty-acyl-CoA biosynthetic process	Insufficient genetic data for FlyBase to solicit a summary. [Date last reviewed: 2016-06-30]	-	CG4830	-	-	-	-
FBgn0028902	1761.36	-0.664788	0.111021	-5.98795	2.12504e-09	5.18375e-08	Tektin-A	protein_coding	GO:0008017|GO:0005875|GO:0007017|GO:0015630|GO:0060271|GO:0060294|GO:0031514|GO:0042995|GO:0005929|GO:0008017|GO:0005875|GO:0007017|GO:0015630|GO:0060271|GO:0060294|GO:0031514|GO:0042995|GO:0005929	microtubule binding|microtubule associated complex|microtubule-based process|microtubule cytoskeleton|cilium assembly|cilium movement involved in cell motility|motile cilium|cell projection|cilium|microtubule binding|microtubule associated complex|microtubule-based process|microtubule cytoskeleton|cilium assembly|cilium movement involved in cell motility|motile cilium|cell projection|cilium	Insufficient genetic data for FlyBase to solicit a summary. [Date last reviewed: 2016-06-30]	Tektin A	Tektin-A	-	-	-	-
FBgn0013772	281.846	1.18654	0.198479	5.97815	2.25683e-09	5.49652e-08	Cyp6a8	protein_coding	GO:0055114|GO:0005506|GO:0005789|GO:0020037|GO:0016705|GO:0012505|GO:0009055|GO:0031000|GO:0017143|GO:0048252|GO:0018685|GO:0016020|GO:0016021|GO:0046872|GO:0005783|GO:0016491|GO:0022900|GO:0004497|GO:0031090|GO:0043231	oxidation-reduction process|iron ion binding|endoplasmic reticulum membrane|heme binding|oxidoreductase activity, acting on paired donors, with incorporation or reduction of molecular oxygen|endomembrane system|electron transfer activity|response to caffeine|insecticide metabolic process|lauric acid metabolic process|alkane 1-monooxygenase activity|membrane|integral component of membrane|metal io…	Insufficient genetic data for FlyBase to solicit a summary. [Date last reviewed: 2016-06-30]	Cytochrome P450-6a8	Cyp6a8	Involved in the metabolism of insect hormones and in the breakdown of synthetic insecticides.	Belongs to the cytochrome P450 family.	-	-
FBgn0033153	250.999	0.899388	0.150456	5.97773	2.26266e-09	5.50198e-08	Gadd45	protein_coding	GO:0005634|GO:0005737|GO:0051726|GO:0007254|GO:0046662|GO:0000185	nucleus|cytoplasm|regulation of cell cycle|JNK cascade|regulation of oviposition|activation of MAPKKK activity	Insufficient genetic data for FlyBase to solicit a summary. [Date last reviewed: 2016-06-30]	Growth arrest and DNA damage-inducible 45	Gadd45	-	-	-	-
FBgn0050391	313.499	-0.825085	0.138052	-5.9766	2.27836e-09	5.53141e-08	CG30391	protein_coding	GO:0003674|GO:0008150|GO:0005575	molecular_function|biological_process|cellular_component	Insufficient genetic data for FlyBase to solicit a summary. [Date last reviewed: 2016-10-13]	-	CG30391	-	-	-	-
FBgn0051081	15.6003	-7.40891	1.24012	-5.97435	2.31002e-09	5.59944e-08	TwdlR	protein_coding	GO:0031012|GO:0010171|GO:0040003|GO:0005214	extracellular matrix|body morphogenesis|chitin-based cuticle development|structural constituent of chitin-based cuticle	-	TweedleR	TwdlR	-	-	-	-
FBgn0030277	4110.11	-0.685163	0.114692	-5.97395	2.31583e-09	5.60467e-08	CG1394	protein_coding			Insufficient genetic data for FlyBase to solicit a summary. [Date last reviewed: 2016-06-30]	-	CG1394	-	-	-	-
FBgn0038355	856.549	-0.682237	0.114223	-5.97285	2.33139e-09	5.63347e-08	CG4520	protein_coding	GO:0005741|GO:0055085|GO:0030150|GO:0005742|GO:0008320|GO:0016020|GO:0016021|GO:0015031|GO:0005741|GO:0055085|GO:0030150|GO:0005742|GO:0008320|GO:0016020|GO:0016021|GO:0015031	mitochondrial outer membrane|transmembrane transport|protein import into mitochondrial matrix|mitochondrial outer membrane translocase complex|protein transmembrane transporter activity|membrane|integral component of membrane|protein transport|mitochondrial outer membrane|transmembrane transport|protein import into mitochondrial matrix|mitochondrial outer membrane translocase complex|protein tran…	-	-	CG4520	-	-	-	-
FBgn0028387	217.857	0.916986	0.153559	5.97156	2.34989e-09	5.66295e-08	chm	protein_coding	GO:0005634|GO:0008270|GO:0045892|GO:0003700|GO:0048190|GO:0016360|GO:0045944|GO:0045893|GO:0010485|GO:0000790|GO:0006355|GO:0008134|GO:0046529|GO:0003713|GO:0022416|GO:0043966|GO:0004402|GO:0016573|GO:0042393|GO:0016458|GO:0000123|GO:0009996|GO:0010484|GO:0016740|GO:0046872|GO:0016746|GO:0032777|GO:0043967|GO:0005634|GO:0008270|GO:0045892|GO:0003700|GO:0048190|GO:0016360|GO:0045944|GO:0045893|GO:…	nucleus|zinc ion binding|negative regulation of transcription, DNA-templated|DNA-binding transcription factor activity|wing disc dorsal/ventral pattern formation|sensory organ precursor cell fate determination|positive regulation of transcription by RNA polymerase II|positive regulation of transcription, DNA-templated|H4 histone acetyltransferase activity|nuclear chromatin|regulation of transcrip…	chameau (chm) encodes a histone acetyl transferase involved in epigenetic mechanisms of transcriptional control and regulation of replication origin activity. Its functions include modulation of JNK activity and gene regulation by Polycomb group genes. [Date last reviewed: 2019-03-07]	chameau	chm	-	-	-	-
FBgn0035007	1969.05	-0.694686	0.116336	-5.9714	2.35225e-09	5.66295e-08	CG3492	protein_coding	GO:0003755|GO:0000413|GO:0005737|GO:0016853|GO:0016018|GO:0006457	peptidyl-prolyl cis-trans isomerase activity|protein peptidyl-prolyl isomerization|cytoplasm|isomerase activity|cyclosporin A binding|protein folding	Insufficient genetic data for FlyBase to solicit a summary. [Date last reviewed: 2016-06-30]	-	CG3492	-	-	-	-
FBgn0030828	7346.78	-0.647497	0.108436	-5.97123	2.35465e-09	5.66295e-08	CG5162	protein_coding	GO:0005615|GO:0032504|GO:0016042|GO:0016298|GO:0052689|GO:0006629|GO:0016787|GO:0005576|GO:0080030|GO:0004806|GO:0005615|GO:0032504|GO:0016042|GO:0016298|GO:0052689|GO:0006629|GO:0016787|GO:0005576|GO:0080030|GO:0004806	extracellular space|multicellular organism reproduction|lipid catabolic process|lipase activity|carboxylic ester hydrolase activity|lipid metabolic process|hydrolase activity|extracellular region|methyl indole-3-acetate esterase activity|triglyceride lipase activity|extracellular space|multicellular organism reproduction|lipid catabolic process|lipase activity|carboxylic ester hydrolase activity|…	Insufficient genetic data for FlyBase to solicit a summary. [Date last reviewed: 2016-06-30]	-	CG5162	-	-	-	-
FBgn0031879	404.704	0.942024	0.157777	5.97061	2.36372e-09	5.67581e-08	uif	protein_coding	GO:0016021|GO:0016360|GO:0005509|GO:0045167|GO:0016324|GO:0005112|GO:0046716|GO:0035152|GO:0045746|GO:0031901|GO:0016020|GO:0008236|GO:0006508|GO:0007219|GO:0005515|GO:0016021|GO:0016360|GO:0005509|GO:0045167|GO:0016324|GO:0005112|GO:0046716|GO:0035152|GO:0045746|GO:0031901|GO:0016020|GO:0008236|GO:0006508|GO:0007219|GO:0005515|GO:0016021|GO:0016360|GO:0005509|GO:0045167|GO:0016324|GO:0005112|GO:…	integral component of membrane|sensory organ precursor cell fate determination|calcium ion binding|asymmetric protein localization involved in cell fate determination|apical plasma membrane|Notch binding|muscle cell cellular homeostasis|regulation of tube architecture, open tracheal system|negative regulation of Notch signaling pathway|early endosome membrane|membrane|serine-type peptidase activi…	uninflatable (uif) encodes a single pass transmembrane protein that localizes to the apical plasma membrane in epithelial cells. It is required for embryonic tracheal maturation and tracheal growth in the larva. [Date last reviewed: 2018-11-15]	uninflatable	uif	-	-	-	-
FBgn0039104	9696.13	-0.715854	0.119901	-5.97035	2.36738e-09	5.67581e-08	CG10252	protein_coding	GO:0005856	cytoskeleton	Insufficient genetic data for FlyBase to solicit a summary. [Date last reviewed: 2016-06-30]	-	CG10252	-	-	-	-
FBgn0033285	4330.78	-0.725651	0.12155	-5.97	2.3726e-09	5.67947e-08	CG18449	protein_coding			Insufficient genetic data for FlyBase to solicit a summary. [Date last reviewed: 2016-06-30]	-	CG18449	-	-	-	-
FBgn0040718	62.415	-1.67012	0.279874	-5.96739	2.41072e-09	5.76173e-08	CG15353	protein_coding			Insufficient genetic data for FlyBase to solicit a summary. [Date last reviewed: 2016-06-30]	-	CG15353	-	-	-	-
FBgn0030041	1698.15	-0.61562	0.103176	-5.96668	2.42126e-09	5.77793e-08	CG12116	protein_coding	GO:0006729|GO:0004757|GO:0016491|GO:0055114	tetrahydrobiopterin biosynthetic process|sepiapterin reductase activity|oxidoreductase activity|oxidation-reduction process	Insufficient genetic data for FlyBase to solicit a summary. [Date last reviewed: 2016-06-30]	-	CG12116	-	-	-	-
FBgn0028567	4002.12	-0.635652	0.10654	-5.96632	2.42663e-09	5.78177e-08	robl62A	protein_coding	GO:0005737|GO:0005813|GO:0007018|GO:0005874|GO:0030286|GO:0045505|GO:0003774|GO:0042623|GO:0005868|GO:0016787|GO:0005856|GO:0005737|GO:0005813|GO:0007018|GO:0005874|GO:0030286|GO:0045505|GO:0003774|GO:0042623|GO:0005868|GO:0016787|GO:0005856	cytoplasm|centrosome|microtubule-based movement|microtubule|dynein complex|dynein intermediate chain binding|motor activity|ATPase activity, coupled|cytoplasmic dynein complex|hydrolase activity|cytoskeleton|cytoplasm|centrosome|microtubule-based movement|microtubule|dynein complex|dynein intermediate chain binding|motor activity|ATPase activity, coupled|cytoplasmic dynein complex|hydrolase activ…	Insufficient genetic data for FlyBase to solicit a summary. [Date last reviewed: 2016-06-30]	robl62A	robl62A	-	-	-	-
FBgn0051115	477.528	-0.815882	0.136832	-5.96265	2.48173e-09	5.9039e-08	CG31115	protein_coding	GO:0005634|GO:0005737|GO:0005829|GO:0003824|GO:0009116|GO:0006166|GO:0019509|GO:0017061|GO:0016740|GO:0016757|GO:0004731|GO:0016763	nucleus|cytoplasm|cytosol|catalytic activity|nucleoside metabolic process|purine ribonucleoside salvage|L-methionine salvage from methylthioadenosine|S-methyl-5-thioadenosine phosphorylase activity|transferase activity|transferase activity, transferring glycosyl groups|purine-nucleoside phosphorylase activity|transferase activity, transferring pentosyl groups	-	-	CG31115	Purine nucleoside phosphorylase involved in purine salvage.	Belongs to the PNP/MTAP phosphorylase family. MTAP subfamily.	Homotrimer.	Purine metabolism; purine nucleoside salvage.
FBgn0034263	1267.12	-0.635416	0.106617	-5.95982	2.5252e-09	5.99804e-08	CG10934	protein_coding	GO:0016021|GO:0016020	integral component of membrane|membrane	Insufficient genetic data for FlyBase to solicit a summary. [Date last reviewed: 2016-06-30]	-	CG10934	-	-	-	-
FBgn0013308	72.9201	1.43538	0.240863	5.95934	2.53263e-09	6.00349e-08	Odc2	protein_coding	GO:0005737|GO:0003824|GO:0006596|GO:0033387|GO:0004586|GO:0016829|GO:0016831	cytoplasm|catalytic activity|polyamine biosynthetic process|putrescine biosynthetic process from ornithine|ornithine decarboxylase activity|lyase activity|carboxy-lyase activity	Insufficient genetic data for FlyBase to solicit a summary. [Date last reviewed: 2016-06-30]	Ornithine decarboxylase 2	Odc2	Catalyzes the first and rate-limiting step of polyamine biosynthesis that converts ornithine into putrescine, which is the precursor for the polyamines, spermidine and spermine. Polyamines are essential for cell proliferation and are implicated in cellular processes, ranging from DNA replication to apoptosis.	Belongs to the Orn/Lys/Arg decarboxylase class-II family.	Homodimer. Only the dimer is catalytically active, as the active sites are constructed of residues from both monomers.	Amine and polyamine biosynthesis; putrescine biosynthesis via L-ornithine pathway; putrescine from L-ornithine: step 1/1.
FBgn0034356	742.488	0.850347	0.142696	5.95916	2.53531e-09	6.00349e-08	Pepck2	protein_coding	GO:0005829|GO:0005739|GO:0071333|GO:0005525|GO:0006094|GO:0030145|GO:0042594|GO:0006090|GO:0017076|GO:0019543|GO:0004613|GO:0033993|GO:0046327|GO:0000166|GO:0016301|GO:0016310|GO:0046872|GO:0016829|GO:0004611|GO:0016831|GO:0005829|GO:0005739|GO:0071333|GO:0005525|GO:0006094|GO:0030145|GO:0042594|GO:0006090|GO:0017076|GO:0019543|GO:0004613|GO:0033993|GO:0046327|GO:0000166|GO:0016301|GO:0016310|GO:…	cytosol|mitochondrion|cellular response to glucose stimulus|GTP binding|gluconeogenesis|manganese ion binding|response to starvation|pyruvate metabolic process|purine nucleotide binding|propionate catabolic process|phosphoenolpyruvate carboxykinase (GTP) activity|response to lipid|glycerol biosynthetic process from pyruvate|nucleotide binding|kinase activity|phosphorylation|metal ion binding|lyas…	-	Phosphoenolpyruvate carboxykinase 2	Pepck2	-	-	-	-
FBgn0265885	16.469	7.4975	1.25834	5.95825	2.54961e-09	6.02806e-08	lncRNA:CR44674	ncRNA			-	long non-coding RNA:CR44674	lncRNA:CR44674	-	-	-	-
FBgn0036178	18.1337	-4.10054	0.688254	-5.95788	2.55527e-09	6.03215e-08	CG14137	protein_coding			Insufficient genetic data for FlyBase to solicit a summary. [Date last reviewed: 2016-06-30]	-	CG14137	-	-	-	-
FBgn0033942	203.22	-0.96715	0.162414	-5.95484	2.60321e-09	6.1359e-08	Cpr51A	protein_coding	GO:0005615|GO:0032504|GO:0031012|GO:0040003|GO:0008010|GO:0042302|GO:0062129	extracellular space|multicellular organism reproduction|extracellular matrix|chitin-based cuticle development|structural constituent of chitin-based larval cuticle|structural constituent of cuticle|chitin-based extracellular matrix	Insufficient genetic data for FlyBase to solicit a summary. [Date last reviewed: 2016-06-30]	Cuticular protein 51A	Cpr51A	-	-	-	-
FBgn0032449	216.822	-0.948412	0.159292	-5.95391	2.61816e-09	6.16171e-08	CG17036	protein_coding	GO:0016021|GO:0005886|GO:0055085|GO:0090482|GO:0016020|GO:0035461|GO:0051180|GO:0016021|GO:0005886|GO:0055085|GO:0090482|GO:0016020|GO:0035461|GO:0051180	integral component of membrane|plasma membrane|transmembrane transport|vitamin transmembrane transporter activity|membrane|vitamin transmembrane transport|vitamin transport|integral component of membrane|plasma membrane|transmembrane transport|vitamin transmembrane transporter activity|membrane|vitamin transmembrane transport|vitamin transport	-	-	CG17036	-	-	-	-
FBgn0004173	5148.02	-0.690629	0.116043	-5.95152	2.65667e-09	6.24277e-08	Mst84Db	protein_coding	GO:0007283|GO:0007275|GO:0007288|GO:0003674|GO:0005575|GO:0030154	spermatogenesis|multicellular organism development|sperm axoneme assembly|molecular_function|cellular_component|cell differentiation	Insufficient genetic data for FlyBase to solicit a summary. [Date last reviewed: 2016-06-30]	Male-specific RNA 84Db	Mst84Db	-	Belongs to the MST(3)CGP family.	-	-
FBgn0085484	982.422	0.617795	0.103827	5.95023	2.67762e-09	6.28238e-08	Pdxk	protein_coding	GO:0005737|GO:0005829|GO:0008478|GO:0071326|GO:0009443|GO:0016301|GO:0016740|GO:0016310	cytoplasm|cytosol|pyridoxal kinase activity|cellular response to monosaccharide stimulus|pyridoxal 5'-phosphate salvage|kinase activity|transferase activity|phosphorylation	Pyridoxal kinase (Pdxk) encodes the enzyme that generates Pyridoxal-5-phosphate, the metabolically active form of vitamin B6. It contributes to chromosome integrity and glucose homeostasis. [Date last reviewed: 2019-03-14]	Pyridoxal kinase	Pdxk	-	-	-	-
FBgn0260481	590.042	-0.708944	0.11937	-5.93904	2.867e-09	6.71648e-08	CG32454	protein_coding	GO:0005737|GO:0070006|GO:0004177|GO:0030145|GO:0016787|GO:0046872|GO:0006508	cytoplasm|metalloaminopeptidase activity|aminopeptidase activity|manganese ion binding|hydrolase activity|metal ion binding|proteolysis	-	-	CG32454	-	-	-	-
FBgn0038005	20.7504	4.59256	0.773434	5.93788	2.88739e-09	6.75395e-08	Cyp313a5	protein_coding	GO:0055114|GO:0005506|GO:0005789|GO:0020037|GO:0016705|GO:0004497|GO:0016020|GO:0046872|GO:0005783|GO:0016491|GO:0031090|GO:0043231	oxidation-reduction process|iron ion binding|endoplasmic reticulum membrane|heme binding|oxidoreductase activity, acting on paired donors, with incorporation or reduction of molecular oxygen|monooxygenase activity|membrane|metal ion binding|endoplasmic reticulum|oxidoreductase activity|organelle membrane|intracellular membrane-bounded organelle	Insufficient genetic data for FlyBase to solicit a summary. [Date last reviewed: 2016-06-30]	Cyp313a5	Cyp313a5	May be involved in the metabolism of insect hormones and in the breakdown of synthetic insecticides.	Belongs to the cytochrome P450 family.	-	-
FBgn0051664	31.5097	-2.41796	0.407667	-5.93122	3.00689e-09	7.02278e-08	CG31664	protein_coding	GO:0003735|GO:0006412|GO:0005840	structural constituent of ribosome|translation|ribosome	Insufficient genetic data for FlyBase to solicit a summary. [Date last reviewed: 2016-06-30]	-	CG31664	-	-	-	-
FBgn0038334	1022.93	-0.716319	0.120817	-5.92898	3.04815e-09	7.10833e-08	h-cup	protein_coding	GO:0003674|GO:0008150|GO:0005575	molecular_function|biological_process|cellular_component	Insufficient genetic data for FlyBase to solicit a summary. [Date last reviewed: 2016-06-30]	heineken-cup	h-cup	-	-	-	-
FBgn0265694	66.5487	1.60837	0.271315	5.92806	3.06533e-09	7.13756e-08	lncRNA:CR44501	ncRNA			-	long non-coding RNA:CR44501	lncRNA:CR44501	-	-	-	-
FBgn0047351	4023.62	-0.687431	0.115983	-5.92699	3.08532e-09	7.17325e-08	CG31468	protein_coding	GO:0003674|GO:0008150|GO:0005575|GO:0003674|GO:0008150|GO:0005575	molecular_function|biological_process|cellular_component|molecular_function|biological_process|cellular_component	Insufficient genetic data for FlyBase to solicit a summary. [Date last reviewed: 2016-06-30]	-	CG31468	-	-	-	-
FBgn0265850	26.9397	-6.31806	1.06709	-5.92082	3.20345e-09	7.43664e-08	lncRNA:CR44639	ncRNA			-	long non-coding RNA:CR44639	lncRNA:CR44639	-	-	-	-
FBgn0023095	1670.35	0.670071	0.11318	5.92041	3.21132e-09	7.43793e-08	caps	protein_coding	GO:0016021|GO:0007156|GO:0016477|GO:0007411|GO:0035147|GO:0008045|GO:0007155|GO:0007436|GO:0072499|GO:0007416|GO:0036194|GO:0016020|GO:0035230|GO:0005515|GO:0016021|GO:0007156|GO:0016477|GO:0007411|GO:0035147|GO:0008045|GO:0007155|GO:0007436|GO:0072499|GO:0007416|GO:0036194|GO:0016020|GO:0035230|GO:0005515|GO:0016021|GO:0007156|GO:0016477|GO:0007411|GO:0035147|GO:0008045|GO:0007155|GO:0007436|GO:…	integral component of membrane|homophilic cell adhesion via plasma membrane adhesion molecules|cell migration|axon guidance|branch fusion, open tracheal system|motor neuron axon guidance|cell adhesion|larval salivary gland morphogenesis|photoreceptor cell axon guidance|synapse assembly|muscle cell projection|membrane|cytoneme|protein binding|integral component of membrane|homophilic cell adhesion…	capricious (caps) encodes a transmembrane receptor with leucine-rich repeats that mediates cell interaction in a homophilic or heterophilic manner. caps product contributes to cellular interaction critical for synapse formation and axon guidance, as well as mediating morphogenesis of multiple tissues, including wings, legs and the tracheal system. [Date last reviewed: 2018-09-20]	capricious	caps	-	-	-	-
FBgn0023477	2522.04	-0.674855	0.11399	-5.92029	3.21368e-09	7.43793e-08	Taldo	protein_coding	GO:0005737|GO:0003824|GO:0005975|GO:0006098|GO:0009052|GO:0004801|GO:0016740	cytoplasm|catalytic activity|carbohydrate metabolic process|pentose-phosphate shunt|pentose-phosphate shunt, non-oxidative branch|sedoheptulose-7-phosphate:D-glyceraldehyde-3-phosphate glyceronetransferase activity|transferase activity	-	Transaldolase	Taldo	Transaldolase is important for the balance of metabolites in the pentose-phosphate pathway.	Belongs to the transaldolase family. Type 1 subfamily.	Homodimer.	Carbohydrate degradation; pentose phosphate pathway; D-glyceraldehyde 3-phosphate and beta-D-fructose 6-phosphate from D-ribose 5-phosphate and D-xylulose 5-phosphate (non-oxidative stage): step 2/3.
FBgn0034840	8973.67	-0.648174	0.109502	-5.9193	3.23305e-09	7.47087e-08	CG3124	protein_coding			Insufficient genetic data for FlyBase to solicit a summary. [Date last reviewed: 2016-06-30]	-	CG3124	-	-	-	-
FBgn0262983	27.4473	-6.35117	1.073	-5.91907	3.23763e-09	7.47087e-08	CG43291	protein_coding	GO:0003674|GO:0008150|GO:0005575|GO:0003674|GO:0008150|GO:0005575|GO:0003674|GO:0008150|GO:0005575	molecular_function|biological_process|cellular_component|molecular_function|biological_process|cellular_component|molecular_function|biological_process|cellular_component	Insufficient genetic data for FlyBase to solicit a summary. [Date last reviewed: 2016-10-13]	-	CG43291	-	-	-	-
FBgn0034437	61.6507	1.73494	0.293245	5.91637	3.29133e-09	7.58339e-08	CG10051	protein_coding	GO:0016021|GO:0006508|GO:0016020	integral component of membrane|proteolysis|membrane	Insufficient genetic data for FlyBase to solicit a summary. [Date last reviewed: 2016-06-30]	-	CG10051	-	-	-	-
FBgn0265967	267.315	1.07929	0.182529	5.913	3.35929e-09	7.72839e-08	lncRNA:CR44754	ncRNA			-	long non-coding RNA:CR44754	lncRNA:CR44754	-	-	-	-
FBgn0003963	191.775	1.02172	0.172852	5.91096	3.40123e-09	7.81317e-08	ush	protein_coding	GO:0003676|GO:0006357|GO:0001085|GO:0046872|GO:0003677|GO:0005634|GO:0003676|GO:0006357|GO:0001085|GO:0046872|GO:0003677|GO:0005634|GO:0003676|GO:0006357|GO:0001085|GO:0046872|GO:0003677|GO:0005634|GO:0003676|GO:0006357|GO:0001085|GO:0046872|GO:0003677|GO:0005634|GO:0003677|GO:0005634|GO:0046872|GO:0003676|GO:0007391|GO:0008258|GO:0000122|GO:0006357|GO:0007507|GO:0006355|GO:0006963|GO:0035167|GO:…	nucleic acid binding|regulation of transcription by RNA polymerase II|RNA polymerase II transcription factor binding|metal ion binding|DNA binding|nucleus|nucleic acid binding|regulation of transcription by RNA polymerase II|RNA polymerase II transcription factor binding|metal ion binding|DNA binding|nucleus|nucleic acid binding|regulation of transcription by RNA polymerase II|RNA polymerase II t…	u-shaped (ush) encodes a member of the Friend of GATA (FOG) multi-type zinc finger protein family, which bind GATA factors (like those encoded by srp or pnr). These complexes can interface with major signal transduction pathways such as TGFbeta, Hedgehog, JAK/STAT and Insulin/PI3K to regulate diverse biological processes such as embryonic development, heart, blood and neural development and body …	u-shaped	ush	Transcription regulator that modulates expression mediated by transcription factors of the GATA family such as pnr and srp. Represses transcription of proneural achaete-scute complex (AS-C), which is usually activated by pnr. Involved in cardiogenesis, blood, and eye development. During hematopoiesis, it is required to restrict the number of crystal cells, probably via its interaction with the is…	Belongs to the FOG (Friend of GATA) family.	Interacts with pnr, although weak this interaction is essential. Interacts with the isoform SrpNC of srp. Interacts with CtBP corepressor.	-
FBgn0266431	21.7082	3.06755	0.519183	5.90842	3.45401e-09	7.92258e-08	CG45061	protein_coding	GO:0003674|GO:0008150|GO:0005575	molecular_function|biological_process|cellular_component	Insufficient genetic data for FlyBase to solicit a summary. [Date last reviewed: 2016-10-13]	-	CG45061	-	-	-	-
FBgn0031489	630.804	-0.73087	0.123993	-5.89445	3.75923e-09	8.60981e-08	CG17224	protein_coding	GO:0005737|GO:0003824|GO:0009116|GO:0009166|GO:0004850|GO:0016740|GO:0005634|GO:0016757|GO:0005737|GO:0003824|GO:0009116|GO:0009166|GO:0004850|GO:0016740|GO:0005634|GO:0016757|GO:0005737|GO:0003824|GO:0009116|GO:0009166|GO:0004850|GO:0016740|GO:0005634|GO:0016757|GO:0005737|GO:0003824|GO:0009116|GO:0009166|GO:0004850|GO:0016740|GO:0005634|GO:0016757	cytoplasm|catalytic activity|nucleoside metabolic process|nucleotide catabolic process|uridine phosphorylase activity|transferase activity|nucleus|transferase activity, transferring glycosyl groups|cytoplasm|catalytic activity|nucleoside metabolic process|nucleotide catabolic process|uridine phosphorylase activity|transferase activity|nucleus|transferase activity, transferring glycosyl groups|cyt…	Insufficient genetic data for FlyBase to solicit a summary. [Date last reviewed: 2016-06-30]	-	CG17224	-	-	-	-
FBgn0034644	1471.11	0.76609	0.129978	5.89402	3.76909e-09	8.61088e-08	CG10082	protein_coding	GO:0016301|GO:0032958|GO:0005634|GO:0016740|GO:0016310|GO:0005737|GO:0046854|GO:0000828|GO:0016301|GO:0032958|GO:0005634|GO:0016740|GO:0016310|GO:0005737|GO:0046854|GO:0000828	kinase activity|inositol phosphate biosynthetic process|nucleus|transferase activity|phosphorylation|cytoplasm|phosphatidylinositol phosphorylation|inositol hexakisphosphate kinase activity|kinase activity|inositol phosphate biosynthetic process|nucleus|transferase activity|phosphorylation|cytoplasm|phosphatidylinositol phosphorylation|inositol hexakisphosphate kinase activity	-	-	CG10082	-	-	-	-
FBgn0010044	33.0975	-2.12802	0.361052	-5.89394	3.7709e-09	8.61088e-08	GstD8	protein_coding	GO:0005737|GO:0004602|GO:0004364|GO:0006749|GO:0016740|GO:0016491|GO:0055114|GO:0004601|GO:0098869|GO:0005515	cytoplasm|glutathione peroxidase activity|glutathione transferase activity|glutathione metabolic process|transferase activity|oxidoreductase activity|oxidation-reduction process|peroxidase activity|cellular oxidant detoxification|protein binding	Glutathione S transferase D8 (GstD8) encodes an enzyme with broad substrate specificity involved in glutathione metabolism. [Date last reviewed: 2018-09-13]	Glutathione S transferase D8	GstD8	-	-	-	-
FBgn0031417	447.207	-0.82383	0.139783	-5.89363	3.77799e-09	8.61328e-08	CG3597	protein_coding	GO:0016491|GO:0055114|GO:0016491|GO:0055114	oxidoreductase activity|oxidation-reduction process|oxidoreductase activity|oxidation-reduction process	Insufficient genetic data for FlyBase to solicit a summary. [Date last reviewed: 2016-06-30]	-	CG3597	-	-	-	-
FBgn0027835	4549.57	0.780357	0.132412	5.89341	3.78316e-09	8.61328e-08	Dp1	protein_coding	GO:0005634|GO:0003723|GO:0003676|GO:0003697|GO:0003730|GO:0030261|GO:0000792|GO:0045727|GO:1990904|GO:0007059|GO:0005701|GO:0003696|GO:0031507|GO:0005737|GO:0003729|GO:0005844|GO:0005634|GO:0003723|GO:0003676|GO:0003697|GO:0003730|GO:0030261|GO:0000792|GO:0045727|GO:1990904|GO:0007059|GO:0005701|GO:0003696|GO:0031507|GO:0005737|GO:0003729|GO:0005844|GO:0005634|GO:0003723|GO:0003676|GO:0003697|GO:…	nucleus|RNA binding|nucleic acid binding|single-stranded DNA binding|mRNA 3'-UTR binding|chromosome condensation|heterochromatin|positive regulation of translation|ribonucleoprotein complex|chromosome segregation|polytene chromosome chromocenter|satellite DNA binding|heterochromatin assembly|cytoplasm|mRNA binding|polysome|nucleus|RNA binding|nucleic acid binding|single-stranded DNA binding|mRNA …	Dodeca-satellite-binding protein 1 (Dp1) encodes a single-stranded nucleic acid binding protein that belongs to the vigilin protein family. It binds to target mRNAs and enhances their translation. [Date last reviewed: 2018-09-27]	Dodeca-satellite-binding protein 1	Dp1	-	-	-	-
FBgn0035924	556.384	-0.718045	0.121872	-5.89178	3.82054e-09	8.68552e-08	CG6576	protein_coding	GO:0030015|GO:0000932|GO:0017148	CCR4-NOT core complex|P-body|negative regulation of translation	Insufficient genetic data for FlyBase to solicit a summary. [Date last reviewed: 2016-06-30]	-	CG6576	-	-	-	-
FBgn0040153	595.398	0.875777	0.148658	5.89121	3.83381e-09	8.7028e-08	l(1)G0469	protein_coding	GO:0003674|GO:0008150|GO:0005575|GO:0003674|GO:0008150|GO:0005575|GO:0003674|GO:0008150|GO:0005575	molecular_function|biological_process|cellular_component|molecular_function|biological_process|cellular_component|molecular_function|biological_process|cellular_component	Insufficient genetic data for FlyBase to solicit a summary. [Date last reviewed: 2017-07-13]	lethal (1) G0469	l(1)G0469	-	-	-	-
FBgn0028943	312.743	-0.810695	0.137639	-5.89001	3.86167e-09	8.75312e-08	CG15638	protein_coding			Insufficient genetic data for FlyBase to solicit a summary. [Date last reviewed: 2016-06-30]	-	CG15638	-	-	-	-
FBgn0033367	191.799	-1.25787	0.213699	-5.88618	3.95231e-09	8.94537e-08	PPO2	protein_coding	GO:0046872|GO:0005576|GO:0005615|GO:0050832|GO:0050830|GO:0016491|GO:0042438|GO:0035006|GO:0035011|GO:0042417|GO:0036263|GO:0004503|GO:0036264|GO:0055114|GO:0004497	metal ion binding|extracellular region|extracellular space|defense response to fungus|defense response to Gram-positive bacterium|oxidoreductase activity|melanin biosynthetic process|melanization defense response|melanotic encapsulation of foreign target|dopamine metabolic process|L-DOPA monooxygenase activity|monophenol monooxygenase activity|dopamine monooxygenase activity|oxidation-reduction p…	Prophenoloxidase 2 (PPO2) encodes a protein stored in large crystals in the crystal cells (a type of hemocyte cell) that is involved in the melanization reaction. It contributes to melanization around wounds and wasp encapsulation and is thought to be activated by proteolytic cleavage by the product of Hayan. [Date last reviewed: 2019-03-14]	Prophenoloxidase 2	PPO2	This is a copper-containing oxidase that functions in the formation of pigments such as melanins and other polyphenolic compounds. Catalyzes the rate-limiting conversions of tyrosine to DOPA, DOPA to DOPA-quinone and possibly 5,6 dihydroxyindole to indole-5'6 quinonee (By similarity).	Belongs to the tyrosinase family.	-	-
FBgn0031724	1821.3	-0.644949	0.109575	-5.88592	3.95853e-09	8.94629e-08	CG18266	protein_coding	GO:0003674|GO:0008150|GO:0005575	molecular_function|biological_process|cellular_component	Insufficient genetic data for FlyBase to solicit a summary. [Date last reviewed: 2016-10-13]	-	CG18266	-	-	-	-
FBgn0004583	596.414	0.824017	0.140021	5.88496	3.9816e-09	8.98521e-08	ex	protein_coding	GO:0005886|GO:0001745|GO:0032456|GO:0005856|GO:0007298|GO:0016327|GO:0008134|GO:0005915|GO:0030707|GO:0043065|GO:0045571|GO:0008285|GO:0001751|GO:0046621|GO:0040008|GO:0035332|GO:0009966|GO:0007096|GO:0019900|GO:0098592|GO:0005911|GO:0017124|GO:0033613|GO:0045595|GO:0036375|GO:0016020|GO:0005515|GO:0007275|GO:0032436|GO:0016324|GO:0120219|GO:0005886|GO:0001745|GO:0032456|GO:0005856|GO:0007298|GO:…	plasma membrane|compound eye morphogenesis|endocytic recycling|cytoskeleton|border follicle cell migration|apicolateral plasma membrane|transcription factor binding|zonula adherens|ovarian follicle cell development|positive regulation of apoptotic process|negative regulation of imaginal disc growth|negative regulation of cell population proliferation|compound eye photoreceptor cell differentiatio…	expanded (ex) encodes a FERM-domain containing protein that localizes to apical cell-cell junctions, where it promotes Hippo signaling by physically interacting with multiple Hippo pathway components. Through its regulation of Hippo signaling, the product of ex functions as an inhibitor of growth. [Date last reviewed: 2019-03-07]	expanded	ex	Regulator of the Hippo/SWH (Sav/Wts/Hpo) signaling pathway, a signaling pathway that plays a pivotal role in organ size control and tumor suppression by restricting proliferation and promoting apoptosis. The core of this pathway is composed of a kinase cascade wherein Hippo (Hpo), in complex with its regulatory protein Salvador (Sav), phosphorylates and activates Warts (Wts) in complex with its r…	-	Forms a complex with Kibra and Mer (PubMed:20159598). Interacts (via RXPPXY motif) with Kibra (via domain WW 1) (PubMed:20159598). Interacts with Mer and Hpo (via SARAH domain) (PubMed:20159598). Interacts with Schip1; the interaction results in recruitment of Schip1 to the apical cell membrane (PubMed:26954546).	-
FBgn0051482	574.789	-0.718522	0.122351	-5.87264	4.2891e-09	9.66493e-08	CG31482	protein_coding	GO:0005576|GO:0005615|GO:0003674|GO:0008150	extracellular region|extracellular space|molecular_function|biological_process	Insufficient genetic data for FlyBase to solicit a summary. [Date last reviewed: 2016-06-30]	-	CG31482	-	-	-	-
FBgn0034468	136.838	-1.34575	0.229257	-5.87003	4.35714e-09	9.80389e-08	Obp56a	protein_coding	GO:0005576|GO:0007606|GO:0042048|GO:0007608|GO:0005549|GO:0019236|GO:0050896	extracellular region|sensory perception of chemical stimulus|olfactory behavior|sensory perception of smell|odorant binding|response to pheromone|response to stimulus	Insufficient genetic data for FlyBase to solicit a summary. [Date last reviewed: 2016-06-30]	Odorant-binding protein 56a	Obp56a	Present in the aqueous fluid surrounding olfactory sensory dendrites and are thought to aid in the capture and transport of hydrophobic odorants into and through this fluid.	Belongs to the PBP/GOBP family.	-	-
FBgn0250825	811.922	-0.737263	0.125633	-5.86841	4.4e-09	9.88586e-08	CG34241	protein_coding	GO:0003674|GO:0008150|GO:0005575	molecular_function|biological_process|cellular_component	Insufficient genetic data for FlyBase to solicit a summary. [Date last reviewed: 2016-10-13]	-	CG34241	-	-	-	-
FBgn0034472	3185.94	-0.805731	0.13731	-5.86799	4.41109e-09	9.8963e-08	CG8517	protein_coding	GO:0005739|GO:0045454|GO:0006662|GO:0015036|GO:0015035|GO:0055114	mitochondrion|cell redox homeostasis|glycerol ether metabolic process|disulfide oxidoreductase activity|protein disulfide oxidoreductase activity|oxidation-reduction process	Insufficient genetic data for FlyBase to solicit a summary. [Date last reviewed: 2016-06-30]	-	CG8517	-	-	-	-
FBgn0033728	3157.2	0.949951	0.162004	5.86375	4.5253e-09	1.01377e-07	Cpr49Ae	protein_coding	GO:0031012|GO:0040003|GO:0008010|GO:0042302|GO:0062129	extracellular matrix|chitin-based cuticle development|structural constituent of chitin-based larval cuticle|structural constituent of cuticle|chitin-based extracellular matrix	Insufficient genetic data for FlyBase to solicit a summary. [Date last reviewed: 2016-06-30]	Cuticular protein 49Ae	Cpr49Ae	-	-	-	-
FBgn0039678	1161.88	-0.763293	0.130193	-5.86279	4.55153e-09	1.01816e-07	Obp99a	protein_coding	GO:0005576|GO:0012505|GO:0007606|GO:0042048|GO:0007608|GO:0005549|GO:0019236|GO:0050896|GO:0005576|GO:0012505|GO:0007606|GO:0042048|GO:0007608|GO:0005549|GO:0019236|GO:0050896	extracellular region|endomembrane system|sensory perception of chemical stimulus|olfactory behavior|sensory perception of smell|odorant binding|response to pheromone|response to stimulus|extracellular region|endomembrane system|sensory perception of chemical stimulus|olfactory behavior|sensory perception of smell|odorant binding|response to pheromone|response to stimulus	Insufficient genetic data for FlyBase to solicit a summary. [Date last reviewed: 2016-06-30]	Odorant-binding protein 99a	Obp99a	Present in the aqueous fluid surrounding olfactory sensory dendrites and are thought to aid in the capture and transport of hydrophobic odorants into and through this fluid.	Belongs to the PBP/GOBP family.	-	-
FBgn0039810	228.302	-0.992461	0.169297	-5.86226	4.56617e-09	1.01928e-07	CG15549	protein_coding	GO:0016021|GO:0016020	integral component of membrane|membrane	-	-	CG15549	-	-	-	-
FBgn0266557	3842.2	0.936578	0.159768	5.86213	4.56977e-09	1.01928e-07	kis	protein_coding	GO:0005634|GO:0005524|GO:0045892|GO:0005654|GO:0008340|GO:0007476|GO:0007411|GO:0000122|GO:0019730|GO:0016322|GO:0008582|GO:1903688|GO:0040011|GO:0008094|GO:0007379|GO:0046622|GO:0007614|GO:0007350|GO:0016817|GO:1902685|GO:0000166|GO:0005515|GO:0005634|GO:0045892|GO:0005654|GO:0008340|GO:0007476|GO:0007411|GO:0000122|GO:0019730|GO:0016322|GO:0008582|GO:1903688|GO:0040011|GO:0008094|GO:0007379|GO:…	nucleus|ATP binding|negative regulation of transcription, DNA-templated|nucleoplasm|determination of adult lifespan|imaginal disc-derived wing morphogenesis|axon guidance|negative regulation of transcription by RNA polymerase II|antimicrobial humoral response|neuron remodeling|regulation of synaptic growth at neuromuscular junction|positive regulation of border follicle cell migration|locomotion|…	kismet (kis) encodes a chromodomain containing ATP-dependent transcription factor that controls gene expression through epigenetic mechanisms. The roles of the product of kis include developmental patterning of the embryo, cell proliferation, eye development, synaptic transmission, axonal pruning, and memory. [Date last reviewed: 2019-03-14]	kismet	kis	-	-	-	-
FBgn0034399	519.592	-0.728158	0.124245	-5.86065	4.61047e-09	1.02584e-07	CG15083	protein_coding	GO:0016021|GO:0016020	integral component of membrane|membrane	Insufficient genetic data for FlyBase to solicit a summary. [Date last reviewed: 2017-07-13]	-	CG15083	-	-	-	-
FBgn0028853	104.618	-1.32992	0.226926	-5.86058	4.61254e-09	1.02584e-07	CG15263	protein_coding			Insufficient genetic data for FlyBase to solicit a summary. [Date last reviewed: 2016-06-30]	-	CG15263	-	-	-	-
FBgn0261506	37.8741	-1.9839	0.338601	-5.85911	4.65346e-09	1.03344e-07	CG42654	protein_coding	GO:0016021|GO:0016020|GO:0003674|GO:0008150|GO:0005575|GO:0016021|GO:0016020|GO:0003674|GO:0008150|GO:0005575	integral component of membrane|membrane|molecular_function|biological_process|cellular_component|integral component of membrane|membrane|molecular_function|biological_process|cellular_component	Insufficient genetic data for FlyBase to solicit a summary. [Date last reviewed: 2016-10-13]	-	CG42654	-	-	-	-
FBgn0266450	907.555	0.711535	0.121547	5.85399	4.79908e-09	1.06425e-07	Kr-h1	protein_coding	GO:0003676|GO:0003677|GO:0005634|GO:0046872|GO:0007552|GO:0003676|GO:0003700|GO:0006355|GO:0010977|GO:0035075|GO:0045316|GO:0005829|GO:0042594|GO:0007275	nucleic acid binding|DNA binding|nucleus|metal ion binding|metamorphosis|nucleic acid binding|DNA-binding transcription factor activity|regulation of transcription, DNA-templated|negative regulation of neuron projection development|response to ecdysone|negative regulation of compound eye photoreceptor development|cytosol|response to starvation|multicellular organism development	Kruppel homolog 1 (Kr-h1) encodes a transcriptional regulator involved in axon pathfinding, neurite and axon remodeling as well as pupal photoreceptor maturation. In all cases, the function of the product of Kr-h1 is linked to that of the 20-hydroxyecdysone hormone. [Date last reviewed: 2019-03-14]	Kruppel homolog 1	Kr-h1	Plays a general role in the hierarchies of gene expression leading to metamorphosis.	Belongs to the krueppel C2H2-type zinc-finger protein family.	-	-
FBgn0039744	90.7609	-1.32248	0.225965	-5.85259	4.83968e-09	1.0717e-07	CG15526	protein_coding	GO:0090502|GO:0008033|GO:0001682|GO:0030681|GO:0004540|GO:0016787|GO:0090501|GO:0004526	RNA phosphodiester bond hydrolysis, endonucleolytic|tRNA processing|tRNA 5'-leader removal|multimeric ribonuclease P complex|ribonuclease activity|hydrolase activity|RNA phosphodiester bond hydrolysis|ribonuclease P activity	Insufficient genetic data for FlyBase to solicit a summary. [Date last reviewed: 2016-06-30]	Ribonuclease P/MRP subunit p14 b	Rpp14b	-	-	-	-
FBgn0038357	446.767	-0.791476	0.135249	-5.85199	4.85715e-09	1.07402e-07	CG5623	protein_coding	GO:0003674|GO:0008150|GO:0005575	molecular_function|biological_process|cellular_component	Insufficient genetic data for FlyBase to solicit a summary. [Date last reviewed: 2016-10-13]	-	CG5623	-	-	-	-
FBgn0031301	239.132	-0.880637	0.150571	-5.84866	4.95547e-09	1.09419e-07	CG14339	protein_coding	GO:0005737|GO:0005680|GO:0016567|GO:0007091|GO:0031145|GO:0045842|GO:0051301|GO:0005515	cytoplasm|anaphase-promoting complex|protein ubiquitination|metaphase/anaphase transition of mitotic cell cycle|anaphase-promoting complex-dependent catabolic process|positive regulation of mitotic metaphase/anaphase transition|cell division|protein binding	Insufficient genetic data for FlyBase to solicit a summary. [Date last reviewed: 2016-06-30]	-	CG14339	-	-	-	-
FBgn0028569	271.861	-1.03014	0.17618	-5.84708	5.00276e-09	1.10186e-07	robl37BC	protein_coding	GO:0005737|GO:0005813|GO:0007018|GO:0030286|GO:0045505|GO:0042623|GO:0005868	cytoplasm|centrosome|microtubule-based movement|dynein complex|dynein intermediate chain binding|ATPase activity, coupled|cytoplasmic dynein complex	Insufficient genetic data for FlyBase to solicit a summary. [Date last reviewed: 2016-06-30]	robl37BC	robl37BC	-	-	-	-
[truncated: 17,114 more rows]
