# Supplementary material for: Exploiting a Y chromosome-linked Cas9 for sex selection and gene drive
Source: Nat Commun. 2021 Dec 10;12:7202. doi: 10.1038/s41467-021-27333-1 (PMC8664916; doi:10.1038/s41467-021-27333-1)
Supplement: Supplementary file 8 — Supplementary Data File 4 [file 41467_2021_27333_MOESM8_ESM.xlsx]

## Sheet: Sheet1
	Parameter:	Value:	Reference:
Life history parameters (An. gambiae)
	Egg production per female (per day)	20	https://doi.org/10.1007/s11538-006-9067-y
	Duration of egg stage (days)	2	https://doi.org/10.1603/me13214
	Duration of larval stage (days)	5	https://doi.org/10.1603/me13214
	Duration of pupal stage (days)	1	https://doi.org/10.1603/me13214
	Daily population growth rate (per day)	1.175	https://doi.org/10.1016/j.ecolmodel.2015.07.007
	Daily mortality risk of adult stage (per day)	0.09	https://doi.org/10.1093/jmedent/30.6.1003
	Adult female population size	10000	https://doi.org/10.1371/journal.pntd.0003864
	Migration rate (per mosquito per generation)	0.01	https://www.ncbi.nlm.nih.gov/pmc/articles/PMC1461521/
Split-drive (replacement) systems
	Cleavage rate (female)	0.788	https://doi.org/10.7554/eLife.51701
	Cleavage rate (male)	0.48	https://doi.org/10.7554/eLife.51701
	Frequency of accurate homology-directed repair (HDR) given cleavage (female)	0.798	https://doi.org/10.7554/eLife.51701
	Frequency of accurate HDR give cleavage (male)	0.769	https://doi.org/10.7554/eLife.51701
	Proportion of non-HDR events that lead to in-frame/cost-free resistant alleles	0.167	https://doi.org/10.7554/eLife.51701
	Reduction in female fecundity per Cas9 allele	0.078	https://doi.org/10.7554/eLife.51701
	Reduction in adult lifespan due to gRNA/effector allele	0.11	https://doi.org/10.7554/eLife.51701
	Reduction in adult lifespan due to out-of-frame/costly resistant allele	0.11	https://doi.org/10.7554/eLife.51701
Suppression systems
	Cleavage rate (female)	0.99	https://doi.org/10.1038/nbt.4245
	Cleavage rate (male)	0.99	https://doi.org/10.1038/nbt.4245
	Frequency of accurate HDR given cleavage (female)	0.99	https://doi.org/10.1038/nbt.4245
	Frequency of accurate HDR give cleavage (male)	0.99	https://doi.org/10.1038/nbt.4245
	In-frame resistant allele generation rate	1e-06	https://doi.org/10.1038/s41598-017-02744-7
	Reduction in female fecundity per Cas9 allele	0.078	https://doi.org/10.7554/eLife.51701
	Reduction in adult lifespan due to out-of-frame/costly resistant allele	1	https://doi.org/10.7554/eLife.65939
Release parameters
	Number of consecutive weekly releases	12
	Size of releases	10000
